# Supplementary material for: Safety assessment of obinutuzumab: Real-world adverse event analysis based on the FAERS and JADER databases from 2013 to 2025
Source: PLoS One. 2025 Oct 10;20(10):e0334317. doi: 10.1371/journal.pone.0334317 (PMC12513595; doi:10.1371/journal.pone.0334317)
Supplement: S2 File — (XLSX) [file pone.0334317.s003.xlsx]

## Sheet: S2_File.XLS
Number	FDA_DT	SEX	REPORTER_COUNTRY	DRUG_SEQ	ROLE_COD	DRUGNAME	PROD_AI	VAL_VBM	ROUTE	DOSE_VBM	CUM_DOSE_CHR	CUM_DOSE_UNIT	DECHAL	RECHAL	LOT_NUM	EXP_DT	NDA_NUM	DOSE_AMT	DOSE_UNIT	DOSE_FORM	DOSE_FREQ
1	20131206	F	CA	1	PS	Obinutuzumab		1	INTRAVENOUS	DOSE CONCENTRATION OF LAST GA101 TAKEN 1000 MG/ML				D	H0004		104405	1000	ML	SOLUTION FOR INFUSION	Q3W
2	20131127	M	TH	1	PS	Obinutuzumab		1	INTRAVENOUS	LAST VOLUME TAKEN 250ML AND LAST DOSE CONCENTRATION 4MG/ML, MOST RECENT DOSE RECEIVED PRIOR TO SAE O				D	PDH0000143		104405				Q3W
3	20131125	F	AU	1	PS	Obinutuzumab		1	INTRAVENOUS	DOSE CONCENTRATION OF LAST GA101 TAKEN 4 MG/ML, 23 APR 2013 MOST RECENT DOSE PRIOR TO SAE, VOLUME OF				D	PDH0000143		104405				/month
4	20131216	F	IT	1	PS	Obinutuzumab		1	INTRAVENOUS	LAST DOSE: 4 MG/ML (VOLUME: 250 ML) ON 08/NOV/2013				D	H00003		104405				Q3W
5	20131218	M	FR	1	PS	Obinutuzumab		1	UNKNOWN	CYCLE 2, LAST DOSE PRIOR TO SAE: 03/SEP/2013 AND 16/AUG/2013; CYCLE 3 AND 5.				D			125486	1000	MG	SOLUTION FOR INFUSION
6	20131219	F	DE	1	PS	Obinutuzumab		1	INTRAVENOUS	DATE OF MOST RECENT DOSE (250 ML AT CONCENTRATION OF 4 MG/ML) PRIOR TO AE ONSET : 01/JUL/2013.				D	H0004		104405
7	20131221	M	US	1	PS	Gazyva		1	UNKNOWN	TOTAL OF 3 1000 MG DOSES, DAY 1 + 2, 8, 15				D			125486	1000	MG
8	20131226	M	US	1	PS	OBINUTUZUMAB 1000 MG GENENTECH		1	INTRAVENOUS	1000 MG ?100 MG D1-900MG D2?INTRAVENOUS			D	D				1000	MG
9	20140318	M	US	1	PS	Gazyva		1	INTRAVENOUS	HAD GOTTEN THROUGH THEIR FIRST 2000MG				D			125486	2000	MG	INFUSION
10	20140319	F	AU	1	PS	Obinutuzumab		1	INTRAVENOUS	LAST DOSE: 4 MG/ML, VOLUME 250 ML, DATE OF MOST RECENT DOSE PRIOR TO SAE: 20/JUL/2012				D	PDH0000136,H0001		104405
11	20140319	M	US	1	PS	Gazyva		1	INTRAVENOUS	D1 2, 8, 15				D	H0025B02		125486	1000	MG
12	20140324	M	FR	1	PS	Obinutuzumab		1	UNKNOWN	LAST ADMINISTRATION BREFORE SAE WAS 04/JUL/2013				D			125486			SOLUTION FOR INFUSION
13	20140314	M	US	1	PS	GAZYVA		1	INTRAVENOUS				Y	D
14	20140318	F	US	1	PS	GAZYVA		1	INTRAVENOUS	4 HR AND 39 MIN INFUSION??100 MG CIDI INFUSION INTRAVENOUS			Y	N				100	MG
15	20140206	F	US	1	PS	Obinutuzumab		1	INTRAVENOUS	MOST RECENT DOSE ON 11/MAY/2012, LAST DOSE TAKEN: 1000 MG				D	PDH0001,H0001,ND		104405				Q3W
16	20140106	M	AU	1	PS	Obinutuzumab		1	INTRAVENOUS	DATE OF MOST RECENT DOSE PRIOR TO AE : 12/NOV/2013 WAS 4 MG/ML, VOLUME 250 ML				D	H0004		104405
17	20140102	F	FR	1	PS	Obinutuzumab		1	UNKNOWN	LAST DOSE PRIOR TO SAE 29/NOV/2013				D			125486
18	20140109	M	US	1	PS	Gazyva		1	INTRAVENOUS					D	H0025B001		125486	100	MG	SOLUTION FOR INFUSION
19	20140106	NS	US	1	PS	Gazyva		1	UNKNOWN					D			125486	100	MG	INFUSION
20	20140121	M	FR	1	PS	Obinutuzumab		1	UNKNOWN	ON 05/DEC/2013, LAST DOSE PRIOR TO SAE.				D			125486
21	20140120	F	AU	1	PS	Obinutuzumab		1	INTRAVENOUS	DATE OF MOST RECENT DOSE (250 ML, DOSE CONCENTRATION : 4 MG/ML) PRIOT TO SAE :18/APR/2012.				D	H0001,BD0003501,BD40001		104405				Q3W
22	20140123	NS	US	1	PS	Gazyva		1	UNKNOWN					D			125486
23	20140127	F	US	1	PS	Gazyva		1	UNKNOWN					D			125486	60	MG
24	20140130	M	US	1	PS	OBINUTUZUMAB		1	INTRAVENOUS
25	20140203	F	US	1	PS	Gazyva		1	UNKNOWN					D			125486
26	20140306	F	CN	1	PS	Obinutuzumab		1	INTRAVENOUS	DATE OF MOST RECENT DOSE PRIOR TO AE ONSET: 21/NOV/2013, LAST DOSE WAS 1000 MG				D	1102782		125486				Q3W
27	20140314	F	US	1	PS	Gazyva		1	INTRAVENOUS	FOLLOWED STANDARD PROTOCOL				D			125486	900	MG
28	20140224	M	FR	1	PS	Obinutuzumab		1	UNKNOWN					D			125486	1000	MG	SOLUTION FOR INFUSION
29	20140310	F	US	1	PS	Obinutuzumab		1	INTRAVENOUS	MOST RECENT DOSE PRIOR TO SAE: 23/AUG/2012; LAST DOSE:1000MG				D	PDH0000143,H0002		104405				Q3W
30	20140305	M	US	1	PS	Obinutuzumab		1	INTRAVENOUS	DATE OF LAST DOSE PRIOR TO SAE 24/JUL/2012				D	PDH0000144,H00002		104405	1000	MG
31	20140307	F	US	1	PS	Gazyva		1	UNKNOWN	DAY 1				D			125486	100	MG
32	20140502	F	AU	1	PS	Obinutuzumab		1	INTRAVENOUS	DATE OF MOST RECENT DOSE PRIOR TO SAE: 05/MAR/2013, VOLUME LAST TAKEN: 250 ML, DOSE CONCENTRATION LA				D	PDH0000143		104405
33	20140505	F	CZ	1	PS	Obinutuzumab		1	INTRAVENOUS	LAST DOSE VOLUME TAKEN : 250 ML, LAST DOSE CONCENTRATION: 4 MG/ML				D	PDH0000137		104405				Q3W
34	20140403	F	GB	1	PS	Obinutuzumab		1	INTRAVENOUS	LAST DOSE PRIOR TO SAE ON 30/AUG/2012, 4 MG/ML				D	H0001		104405
35	20140404	F	GB	1	PS	Obinutuzumab		1	INTRAVENOUS	LAST VOLUME TAKEN: 250 ML, DOSE CONCENTRATION: 4 MG/ML, DATE OF MOST RECENT DOSE : 03/JAN/2013				D	H0004		104405			SOLUTION FOR INFUSION
36	20140407	M	US	1	PS	Gazyva		1	UNKNOWN					D			125486
37	20140407	M	US	1	PS	OBINUTUZUMAB		1	INTRAVENOUS
38	20140408	F	US	1	PS	GAZYVA		1	INTRAVENOUS	100 MG ?IV ON DAY 1 ?INTRAVENOUS			D	D	H0025B02	20150430		31	MG
39	20140617	M	HU	1	PS	Gazyva		1	INTRAVENOUS					D			125486	100	MG		QD
40	20140421	M	CH	1	PS	Obinutuzumab		1	UNKNOWN					D			125486			SOLUTION FOR INFUSION
41	20140428	M	US	1	PS	Gazyva		1	UNKNOWN					D			125486	100	MG		QD
42	20140428	M	CA	1	PS	Obinutuzumab		1	INTRAVENOUS					U	1127029		104405	11.24	MG	INFUSION
43	20140425	F	JP	1	PS	Obinutuzumab		1	INTRAVENOUS	DATE OF MOST RECENT DOSE (VOLUME : 250 ML, DOSE CONCENTRATION : 4 MG/ML) PRIOR TO SAE : 09/OCT/2013.				Y	H0012A		104405
44	20140429	F	GB	1	PS	Obinutuzumab		1	INTRAVENOUS	DOSE CONCENTRATION: 4.0 MG/ML				D	PDH0000135		104405	250	ML	SOLUTION FOR INFUSION	Q3W
45	20140514	F	FR	1	PS	Obinutuzumab		1	UNKNOWN	LAST DOSE PRIOR TO SAE : 07/JAN/2013.				U			125486	1000	MG
46	20140430	M	US	1	PS	Gazyva		1	UNKNOWN					D			125486			SOLUTION FOR INFUSION
47	20140430	M	US	1	PS	Gazyva		1	UNKNOWN	STANDARD DOSE				D			125486			INFUSION
48	20140529	M	US	1	PS	Gazyva		1	INTRAVENOUS					D			125486
49	20140507	F	CA	1	PS	Obinutuzumab		1	INTRAVENOUS	LAST DOSE ON 12/SEP/2012				D	0001		104405
50	20140526	F	FR	1	PS	Obinutuzumab		1	INTRAVENOUS	CYCLE 1, DAY 1. INFUSION RATE: 12.5				D	1116234		104405	25	MG		QD
51	20140523	F	FR	1	PS	Obinutuzumab		1	INTRAVENOUS					D			104405	25	MG	INFUSION
52	20140509	F	US	1	PS	OBINUTUZUMAB		1	INTRAVENOUS				D	D	H0027801	201610		100	MG		1X
53	20140515	F	FR	1	PS	Obinutuzumab		1	INTRAVENOUS	FREQUENCY AS PER PROTOCOL : DAYS 1/2 (SPLIT DOSE), 8 AND 15 OF CYCLE 1, AND ON DAY 1 OF CYCLES 2-6.				D	1116234		104405	1000	MG	INFUSION
54	20140609	M	AU	1	PS	Obinutuzumab		1	INTRAVENOUS	CEASED, TAKEN ON DAYS 1, 5 AND 18 OF EACH MONTH				D			125486	1000	MG	SOLUTION FOR INFUSION
55	20140516	F	JP	1	PS	Obinutuzumab		1	INTRAVENOUS	VOLUME OF LAST DOSE 100 ML, DOSE CONCENTRATION, 4 MG/ML, LAST DOSE PRIOR TO SAE RECEIVED ON 20/DEC/2				D	PDH0000135A		104405				Q3W
56	20140517	M	US	1	PS	Gazyva		1	INTRAVENOUS					D			125486			SOLUTION FOR INFUSION
57	20140520	F	DE	1	PS	Obinutuzumab		1	INTRAVENOUS	CLL 11 STUDY				U			125486
58	20140520	F	DE	1	PS	Obinutuzumab		1	INTRAVENOUS	D1 CYCLE 1				D			125486	100	MG
59	20140528	F	US	1	PS	Gazyva		1	UNKNOWN	EVERY HOUR FOR 4 HOURS, 100 MG TOTAL				D			125486	25	MG	INFUSION	/hr
60	20140603	M	AU	1	PS	Obinutuzumab		1	INTRAVENOUS	VOLUME OF LAST DOSE TAKEN: 250 ML AT CONCENTRATION 4 MG/ML?DATE OF MOST RECENT DOSE PRIOR TO SAE: 15				D	H00014		104405				Q3W
61	20140602	M	US	1	PS	Gazyva		1	UNKNOWN					D			125486
62	20140617	M	FR	1	PS	Obinutuzumab		1	UNKNOWN	DATE OF LAST DOSE PRIOR TO SAE :26/MAY/2014				D			125486
63	20140609	M	US	1	PS	Obinutuzumab		1	UNKNOWN					D			125486
64	20140610	M	DE	1	PS	Obinutuzumab		1	INTRAVENOUS					N	1116234,GO04115		125486			SOLUTION FOR INFUSION	QD
65	20140610	M	US	1	PS	Gazyva		1	UNKNOWN					D			125486	100	MG	INFUSION
66	20140616	M	DE	1	PS	Obinutuzumab		1	INTRAVENOUS	DOSE CONCENTRATION: 4 MG/ML, LAST DOSE PRIOR TO SAE: 26/JUN/2012				D	PDH0000135		104405	250	ML	SOLUTION FOR INFUSION
67	20140617	F	US	1	PS	Gazyva		1	UNKNOWN					D			125486	1000	MG
68	20140626	M	US	1	PS	Gazyva		1	UNKNOWN					D			125486
69	20140626	M	IT	1	PS	Obinutuzumab		1	INTRAVENOUS	C1D1 INFUSION RATE: 12.5				D	1116234		104405	25	MG		QD
70	20140609	F	AU	1	PS	Obinutuzumab		1	INTRAVENOUS	DATE OF LAST DOSE PRIOR TO SAE:11/SEP/2013				U	H0001		104405	1000	MG	INFUSION
71	20140520	F	GB	1	PS	Obinutuzumab		1	INTRAVENOUS	DATE OF MOST RECENT DOSE (DOSE CONCENTRATION :4 MG/ML; VOLUME : 250ML) :22/FEB/2013.				D	H0004		104405
72	20140509	M	DE	1	PS	Obinutuzumab		1	INTRAVENOUS	DATE OF MOST RECENT DOSE PRIOR TO SAE: 03/MAY/2012, MOST RECENT DOSE: 04 MG/ML				D	PDH0000135		104405			SOLUTION FOR INFUSION	Q3W
73	20140522	M	DE	1	PS	Obinutuzumab		1	INTRAVENOUS	DATE OF MOST RECENT DOSE (VOLUME : 250 ML, DOSE CONCENTRATION : 40 MG/ML) PRIOR TO SAE : 13/JUN/2013				D	139091-1		104405			SOLUTION FOR INFUSION
74	20140528	F	JP	1	PS	Obinutuzumab		1	INTRAVENOUS	THE LAST DOSE PRIOR TO EVENT WITH CONCENTRATION 4 MG/ML, 250 ML, DATE OF MOST RECENT DOSE PRIOR TO S				D	PDH0000144A		104405
75	20140408	F	FR	1	PS	Obinutuzumab		1	UNKNOWN	LAST DOSE PRIOR TO SAE: 24/JAN/2014				D			125486	1000	MG	SOLUTION FOR INFUSION
76	20140527	M	FR	1	PS	Obinutuzumab		1	UNKNOWN	LAST DOSE PRIOR TO SAE WAS ON 27/DEC/2013				D			125486	1000	MG
77	20140910	F	GB	1	PS	Obinutuzumab	OBINUTUZUMAB	1	INTRAVENOUS	FREQUENCY AS PER PROTOCOL : DAYS 1, 8 AND 15 OF CYCLE 1 AND DAY 1 OF CYCLES 2 - 6.				D	H0005		104405	1000	MG	INFUSION
78	20140718	M	DE	1	PS	Obinutuzumab	OBINUTUZUMAB	1	INTRAVENOUS	DATE OF LAST DOSE PRIOR TO SAE: 06/MAY/2014, DAYS 1/2 (SPLIT DOSE)				D	1116234		104405	1000	MG	INFUSION	QD
79	20140820	M	IL	1	PS	Obinutuzumab	OBINUTUZUMAB	1	INTRAVENOUS					D			125486	100	MG
80	20140716	M	FR	1	PS	Obinutuzumab	OBINUTUZUMAB	1	INTRAVENOUS	LAST ADMINISTRATION BEFORE SAE : 25/APR/2014, CYCLE 1				Y			125486	1000	MG	SOLUTION FOR INFUSION
81	20140821	M	CA	1	PS	Obinutuzumab	OBINUTUZUMAB	1	INTRAVENOUS					D	1127029		104405	25	MG	INFUSION	QD
82	20140710	F	IL	1	PS	Obinutuzumab	OBINUTUZUMAB	1	INTRAVENOUS					D			125486	1000	MG
83	20140718	F	CA	1	PS	Obinutuzumab	OBINUTUZUMAB	1	INTRAVENOUS	LAST DOSE PRIOR TO SAE: 20/JUN/2014, 1000 MG IV ON DAYS 1/2 (SPLIT DOSE), 8 AND 15 OF CYCLE 1, AND O				U	1127029		104405			INFUSION
84	20140711	F	CA	1	PS	Obinutuzumab	OBINUTUZUMAB	1	UNKNOWN					D			125486
85	20140711	F	ES	1	PS	Obinutuzumab	OBINUTUZUMAB	1	INTRAVENOUS	FIRST AND SECOND DOSE OF 1600 MG				D	GRD0599		104405	1600	MG	SOLUTION FOR INFUSION
86	20140715	M	US	1	PS	Obinutuzumab	OBINUTUZUMAB	1	INTRAVENOUS					D			125486
87	20140715	M	JP	1	PS	Obinutuzumab	OBINUTUZUMAB	1	INTRAVENOUS	DATE OF LAST DOSE (VOLUME : 250 ML AND DOSE CONCENTRATION : 4 MG/ML) PRIOR TO AE ONSET : 28/MAR/2012				D	PDH0000135		104405			SOLUTION FOR INFUSION	Q3W
88	20140721	M	HU	1	PS	GAZYVA	OBINUTUZUMAB	1	INTRAVENOUS					D			125486	100	MG		QD
89	20140911	M	IT	1	PS	Obinutuzumab	OBINUTUZUMAB	1	INTRAVENOUS	VOLUME OF OBINUTUZUMAB TAKEN 250 ML WITH DOSE CONCENTRATION OF OBINUTUZUMAB 4 MG/ML?MOST RECENT DOSE				D			104405	1000	MG		Q3W
90	20140723	M	US	1	PS	GAZYVA	OBINUTUZUMAB	1	INTRAVENOUS	2 INFUSTIONS DAY 1, 8 IN AN IN PATIENT SETTING				D			125486
91	20140724	M	CH	1	PS	Obinutuzumab	OBINUTUZUMAB	1	INTRAVENOUS					D			125486	100	MG	SOLUTION FOR INFUSION
92	20140728	F	US	1	PS	GAZYVA	OBINUTUZUMAB	1	UNKNOWN					D			125486			SOLUTION FOR INFUSION
93	20140804	M	US	1	PS	GAZYVA	OBINUTUZUMAB	1	UNKNOWN					D			125486
94	20140806	M	ES	1	PS	Obinutuzumab	OBINUTUZUMAB	1	INTRAVENOUS					D	1119178		125486	100	MG	INFUSION
95	20140811	M	US	1	PS	GAZYVA	OBINUTUZUMAB	1	UNKNOWN					D			125486			SOLUTION FOR INFUSION
96	20140912	M	US	1	PS	GAZYVA	OBINUTUZUMAB	1	INTRAVENOUS					D			125486			SOLUTION FOR INFUSION
97	20140820	M	DE	1	PS	Obinutuzumab	OBINUTUZUMAB	1	UNKNOWN					D			125486
98	20140821		US	1	PS	GAZYVA	OBINUTUZUMAB	1	UNKNOWN					D			125486	100	MG
99	20140826	M	BE	1	PS	Obinutuzumab	OBINUTUZUMAB	1	INTRAVENOUS					D			104405	25	MG		QD
100	20140821	F	US	1	PS	GAZYVA	OBINUTUZUMAB	1	INTRAVENOUS					D	H0026B01		125486	100	MG		QD
101	20140825		US	1	PS	GAZYVA	OBINUTUZUMAB	1	UNKNOWN					D			125486	1000	MG
102	20140825	F	US	1	PS	GAZYVA	OBINUTUZUMAB	1	INTRAVENOUS					D			125486			INFUSION
103	20140909	M	DE	1	PS	Obinutuzumab	OBINUTUZUMAB	1	INTRAVENOUS	DATE OF LAST DOSE PRIOR TO SAE: 07/AUG/2014? (C1D1) AT 100 MG (PLANNED DOSE: 100) WITH INFUSION RATE				D	11270291116234		104405	100	MG	SOLUTION FOR INJECTION	QD
104	20140904	F	US	1	PS	GAZYVA	OBINUTUZUMAB	1	UNKNOWN	LAST DOSE PRIOR TO ONSET OF SAE: 03/JUN/2014				Y			125486	1000	MG	SOLUTION FOR INFUSION
105	20140904	F	US	1	PS	GAZYVA	OBINUTUZUMAB	1	UNKNOWN					D			125486
106	20140914	F	FI	1	PS	Obinutuzumab	OBINUTUZUMAB	1	INTRAVENOUS	MOST RECENT DOSE ON 05/SEP/2014 PRIOR TO SAE				D	1116234		104405	1000	MG	INFUSION	QD
107	20140916	F	LV	1	PS	Obinutuzumab	OBINUTUZUMAB	1	INTRAVENOUS					D	H0013,1119178		125486	100	MG	SOLUTION FOR INFUSION	1X
108	20140903	M	US	1	PS	GAZYVA	OBINUTUZUMAB	1	INTRAVENOUS	DID NOT COMPLETE 100MG ON DAY 1 AND 900MG ON DAY 2 (100 MG)			Y	D			125486
109	20140903	M	US	1	PS	GAZYVA	OBINUTUZUMAB	1					U	D			125486	1000	MG	INJECTION
110	20140903	M	US	1	PS	GAZYVA	OBINUTUZUMAB	1					D	D			125486	1000	MG	INFUSION
111	20140903	M	US	1	PS	GAZYVA	OBINUTUZUMAB	1					D	D			125486			INFUSION
112	20140903	M	US	1	PS	GAZYVA	OBINUTUZUMAB	1					D	D			125486	100	MG
113	20140903	M	US	1	PS	GAZYVA	OBINUTUZUMAB	1		PER HOUR (5 MG, 1 IN 1 HR), UNKNOWN			D	D				5	MG
114	20140903	M	US	1	PS	GAZYVA	OBINUTUZUMAB	1	INTRAVENOUS	(NOT OTHERWISE SPECIFIED)			D	D			125486	100	MG
115	20140929	M	GB	1	PS	GAZYVARO	OBINUTUZUMAB	1	INTRAVENOUS					U	H0029B04		125486	100	MG	SOLUTION FOR INFUSION
116	20140718	M	GB	1	PS	Obinutuzumab	OBINUTUZUMAB	1	INTRAVENOUS	DOSE CONCENTRATION OF LAST DOSE 4 MG/ML. DATE OF RECENT DOSE PRIOR TO SAE 17/JUL/2013, VOLUME OF LAS				D	H0006		104405			SOLUTION FOR INFUSION
117	20140709	F	IT	1	PS	Obinutuzumab	OBINUTUZUMAB	1	INTRAVENOUS	FREQUENCY : DAYS1,8,15; DATE OF LAST DOSE PRIOR TO SAE:04/AUG/2011 (1000 MG) AND 07/JUL/2011 (500 MG				D	POH0000012,H0001		104405
118	20140729	F	GB	1	PS	Obinutuzumab	OBINUTUZUMAB	1	INTRAVENOUS	DOSE: 4 MG/ML AND VOLUME 30ML, MOST RECENT DOSE PRIOR TO SAE WAS TAKEN ON 04/JUL/2012				D	H0001		104405
119	20140919	F	SE	1	PS	Obinutuzumab	OBINUTUZUMAB	1	INTRAVENOUS	DATE OF LAST DOSE:04 SEP 2012				D	H0001		104405
120	20140704	F	DE	1	PS	Obinutuzumab	OBINUTUZUMAB	1	INTRAVENOUS	DATE OF MOST RECENT DOSE (VOLUME : 250 ML AND DOSE CONENTRATION 4 MG/ML) PRIOR TO SAE ON 12/FEB/2013				D	H0004,H006,H00016		104405			INFUSION
121	20141106	M	FR	1	PS	Obinutuzumab	OBINUTUZUMAB	1	UNKNOWN	DATE OF LAST DOSE PRIOR TO SAE: 12/DEC/2013				D			125486	1000	MG	SOLUTION FOR INFUSION
122	20141109	M	CA	1	PS	Obinutuzumab	OBINUTUZUMAB	1	INTRAVENOUS	DATE OF MOST RECENT DOSE (4MG/ML, 250ML) PRIOR TO SERIOUS ADVERSE EVENT : 17/APR/2014.				D	H0014		104405			SOLUTION FOR INFUSION	Q3W
123	20141006	M	ES	1	PS	Obinutuzumab	OBINUTUZUMAB	1	INTRAVENOUS	LAST DOSE PRIOR TO SAE: 23/MAY/2012				D	PDH0000135		104405				/month
124	20141226	M	CA	1	PS	Obinutuzumab	OBINUTUZUMAB	1	INTRAVENOUS	DATE OF LAST DOSE (1000 MG) : 17/APR/2012, 16/JAN/2013, 18/JUL/2012.				D	100143		104405	1000	MG
125	20141212	F	IT	1	PS	Obinutuzumab	OBINUTUZUMAB	1	INTRAVENOUS	FREQUENCY : DAY.				D	H0002		104405	1000	MG	INFUSION
126	20141117	F	CA	1	PS	Obinutuzumab	OBINUTUZUMAB	1	INTRAVENOUS	LAST DOSE PRIOR TO SAE: 27/MAY/2014				D	1127029		104405	1000	MG		QD
127	20141031	M	FR	1	PS	Obinutuzumab	OBINUTUZUMAB	1	UNKNOWN	ON 09/MAY/2014, MOST RECENT DOSE PRIOR TO SAE WAS GIVEN WHICH IS THE 2ND CYCLE				D			125486	1000	MG
128	20141102	M	HU	1	PS	Obinutuzumab	OBINUTUZUMAB	1	INTRAVENOUS	LAST DOSE PRIOR TO SAE ON 22/AUG/2012 (VOLUME 250 ML WITH DOSE CONCENTRATION OF 4 MG/ML)				D	PDH0000136		104405			SOLUTION FOR INFUSION	Q3W
129	20141223	M	KR	1	PS	Obinutuzumab	OBINUTUZUMAB	1	INTRAVENOUS	DATE OF LAST DOSE (250ML, CONCENTRATION 4 MG/ML) PRIOR TO SAE ONSET: 05/MAR/2014				D	H0004		104405				Q3W
130	20141031	M	IL	1	PS	Obinutuzumab	OBINUTUZUMAB	1	INTRAVENOUS	C1D1				D	11270291145798		104405	100	MG	INFUSION	QD
131	20141117	M	SE	1	PS	Obinutuzumab	OBINUTUZUMAB	1	INTRAVENOUS	C1D1				D	1116236		104405	100	MG		QD
132	20141017	M	FR	1	PS	Obinutuzumab	OBINUTUZUMAB	1	INTRAVENOUS	LAST DOSE PRIOR TO SAE 11/AUG/2014				D			125486	1000	MG
133	20141226	F	IL	1	PS	Obinutuzumab	OBINUTUZUMAB	1	INTRAVENOUS	C1D1?MOST RECENT DOSE PRIOR TO ONSET OF FEBRILE NEUTROPENIA: 04/SEP/2014				D	1145798		104405	100	MG	INFUSION
134	20141218	F	GB	1	PS	Obinutuzumab	OBINUTUZUMAB	1	INTRAVENOUS	DATE OF LAST DOSE PRIOR TO SAE : 05/SEP/2012				D	B240421,PDH0000135		104405			SOLUTION FOR INFUSION
135	20141002	M	CA	1	PS	Obinutuzumab	OBINUTUZUMAB	1	INTRAVENOUS	RECENT DOSE ON 7 DEC 2011				D	0001		104405	1000	MG
136	20141003	M	US	1	PS	GAZYVA	OBINUTUZUMAB	1	UNKNOWN					D			125486
137	20141029	M	AU	1	PS	GAZYVA	OBINUTUZUMAB	1	UNKNOWN					D			125486			INFUSION
138	20141205	F	US	1	PS	GAZYVA	OBINUTUZUMAB	1	UNKNOWN	TRADITIONAL DOSE				D			125486			SOLUTION FOR INFUSION
139	20141008	M	US	1	PS	GAZYVA	OBINUTUZUMAB	1	UNKNOWN					D			125486			INFUSION
140	20141008	M	US	1	PS	GAZYVA	OBINUTUZUMAB	1	UNKNOWN					D			125486
141	20141212	F	BE	1	PS	Obinutuzumab	OBINUTUZUMAB	1	UNKNOWN	LAST DOSE PRIOR TO FEBRILE NEUTROPENIA: 25/SEP/2014				D			125486	1000	MG
142	20141208	M	ES	1	PS	Obinutuzumab	OBINUTUZUMAB	1	INTRAVENOUS	C1D1 (ONCE A DAY)				D	1127029112702910		104405	100	MG	SOLUTION FOR INFUSION
143	20141024	M	IE	1	PS	Obinutuzumab	OBINUTUZUMAB	1	INTRAVENOUS					D	1145798		104405	100	MG	SOLUTION FOR INFUSION	QD
144	20141023	M	FR	1	PS	Obinutuzumab	OBINUTUZUMAB	1	INTRAVENOUS	DATE OF LAST DOSE (1000 MG) PRIOR TO SAE : 30/NOV/2011.				D	H0001		104405			SOLUTION FOR INFUSION
145	20141017	F	US	1	PS	GAZYVA	OBINUTUZUMAB	1	UNKNOWN					D			125486
146	20141125	F	CA	1	PS	Obinutuzumab	OBINUTUZUMAB	1	INTRAVENOUS	LAST DOSE PRIOR TO SAE 26/MAR/2013				D	PDH0000143		104405	1000	MG
147	20141103	M	TR	1	PS	Obinutuzumab	OBINUTUZUMAB	1	INTRAVENOUS	MOST RECENT DOSE PRIOR TO FEBRILE NEUTROPENIA: 09/SEP/2014				D	1145145		104405	1000	MG	SOLUTION FOR INFUSION	QD
148	20141029	F	US	1	PS	GAZYVA	OBINUTUZUMAB	1	UNKNOWN					D			125486
149	20141030	F	IL	1	PS	Obinutuzumab	OBINUTUZUMAB	1	INTRAVENOUS					D			125486	1000	MG	SOLUTION FOR INFUSION	/month
150	20141031	M	US	1	PS	Obinutuzumab	OBINUTUZUMAB	1	INTRAVENOUS	C1D15				D			125486			SOLUTION FOR INFUSION
151	20141208	M	RU	1	PS	Obinutuzumab	OBINUTUZUMAB	1	INTRAVENOUS	C1D1. INFUSION RATE = 25 MG/H.?LAST DOSE PRIOR TO SAE 21 OCT 2014				D	11162361145798		104405	100	MG	SOLUTION FOR INFUSION
152	20141107	M	DE	1	PS	Obinutuzumab	OBINUTUZUMAB	1	INTRAVENOUS					D			125486	1000	MG	SOLUTION FOR INFUSION
153	20141215	F	TR	1	PS	Obinutuzumab	OBINUTUZUMAB	1	INTRAVENOUS	C1D1				D	1145115		104405	25	MG	SOLUTION FOR INFUSION
154	20141125	F	US	1	PS	GAZYVA	OBINUTUZUMAB	1	INTRAVENOUS					D	H0026B04,H0027B01		125486	1000	MG/M**2		/wk
155	20141116	M	US	1	PS	GAZYVA	OBINUTUZUMAB	1	UNKNOWN					D	NOT REPORTED		125486			INFUSION
156	20141117	M	US	1	PS	Obinutuzumab	OBINUTUZUMAB	1	INTRAVENOUS					D			125486	1000	MG	SOLUTION FOR INFUSION
157	20141204	M	LT	1	PS	Obinutuzumab	OBINUTUZUMAB	1	INTRAVENOUS	C1D1?DOSE TEMPORARILY INTERRUPTED FOR INFUSION RELATED REACTION.				D	1145798		104405	100	MG	SOLUTION FOR INFUSION
158	20141125	F	US	1	PS	GAZYVA	OBINUTUZUMAB	1	UNKNOWN					D	NOT REPORTED		125486			SOLUTION FOR INFUSION
159	20141208	M	FR	1	PS	Obinutuzumab	OBINUTUZUMAB	1	UNKNOWN	FREQUENCY AND DOSAGE AS PER PROTOCOL. 4 CYCLES IN INDUCTION PHASE.?LAST DOSE PRIOR TO SAE ON 04/NOV/				D			125486	1000	MG	SOLUTION FOR INFUSION
160	20141208	F	AT	1	PS	Gazyvaro	OBINUTUZUMAB	1	INTRAVENOUS DRIP					D	H0029310		125486	100	MG
161	20141209	F	US	1	PS	GAZYVA	OBINUTUZUMAB	1	UNKNOWN					D			125486			SOLUTION FOR INFUSION
162	20141210	M	US	1	PS	GAZYVA	OBINUTUZUMAB	1	UNKNOWN					D			125486	25	MG	SOLUTION FOR INFUSION
163	20141215	M	SE	1	PS	Obinutuzumab	OBINUTUZUMAB	1	INTRAVENOUS	LAST DOSE ON 06/DEC/2011				D	H0001		104405			SOLUTION FOR INFUSION
164	20141216	M	TR	1	PS	Obinutuzumab	OBINUTUZUMAB	1	INTRAVENOUS	LAST DOSE BEFORE ONSET OF EVENTS 04/DEC/2014				N	1145808		125486	100	MG	SOLUTION FOR INFUSION	QD
165	20141217	M	AT	1	PS	Obinutuzumab	OBINUTUZUMAB	1	INTRAVENOUS	DAY 1, 8 AND 15.				D			125486	1000	MG	SOLUTION FOR INFUSION
166	20141223	F	US	1	PS	GAZYVA	OBINUTUZUMAB	1	UNKNOWN					D			125486
167	20141226	M	MX	1	PS	GAZYVA	OBINUTUZUMAB	1	UNKNOWN					D			125486
168	20141231	M	TR	1	PS	Obinutuzumab	OBINUTUZUMAB	1	INTRAVENOUS	(FIRST DOSE)				N	1147681		125486	100	ML
169	20141231	M	TW	1	PS	Obinutuzumab	OBINUTUZUMAB	1	INTRAVENOUS	DOSE: 3200MG (1600MG ON C1D1 AND C1D8)				D			125486			SOLUTION FOR INFUSION	/wk
170	20141111	F	JP	1	PS	Obinutuzumab	OBINUTUZUMAB	1	INTRAVENOUS	LAST VOLUME TAKEN- 250 ML, DOSE CONCENTRATION- 4 MG/ML, MOST RECENT DOSE TAKEN- 26/SEP/2013				D	PDH0000144A		104405	250	ML		Q3W
171	20141215	F	CA	1	PS	Obinutuzumab	OBINUTUZUMAB	1	INTRAVENOUS	LAST VOLUME TAKEN: 250 ML, DOSE CONCENTRATION: 4 MG/ML, DATE OF MOST RECENT DOSE PRIOR TO SAE: 07/NO				D	PDH0000143		104405				Q3W
172	20141210	F	HU	1	PS	Obinutuzumab	OBINUTUZUMAB	1	INTRAVENOUS	MOST RECENT DOSE ON 17/MAR/2013 (LAST DOSE CONCENTRATION TAKEN WAS 4 MG/ML AND LAST VOLUME WAS 1000				D	PDH0000137		104405				Q3W
173	20141219	M	GB	1	PS	Obinutuzumab	OBINUTUZUMAB	1	INTRAVENOUS	THE DATE OF LAST DOSE OF OBINITUZUMAB WAS ON 09/MAY/2013, 18/JUL/2013				D	H0002		104405
174	20141224	M	US	1	PS	Obinutuzumab	OBINUTUZUMAB	1	INTRAVENOUS	DATE OF LAST DOSE WAS ON 22/FEB/2013				D			104405
175	20141231	F	TH	1	PS	Obinutuzumab	OBINUTUZUMAB	1	INTRAVENOUS	VOLUME OF LAST OBINUTUZUMAB TAKEN WAS 1000 ML AND DOSE CONCENTRATION OF LAST OBINUTUZUMAB TAKEN WAS				D	PDH000136		104405			SOLUTION FOR INFUSION	Q3W
176	20141217	F	CZ	1	PS	Obinutuzumab	OBINUTUZUMAB	1	INTRAVENOUS	MOST RECENT DOSE ON 23/JUN/2011				D	PDH000012		104405	1000	MG
177	20141120	F	US	1	PS	Obinutuzumab	OBINUTUZUMAB	1	INTRAVENOUS	DATE OF MOST RECENT DOSE PRIOR TO FEBRILE NEUTROPENIA ONSET- 01/OCT/2012 (1000MG)?MOST RECENT DOSE P				U	H0003,ND		104405				Q3W
178	20150122	F	GB	1	PS	Obinutuzumab	OBINUTUZUMAB	1	INTRAVENOUS	DOSE TAKEN WAS 250 ML AT THE DOSE CONCENTRATION OF 4 MG/ML				D	PDH000137		104405				Q3W
179	20150202	M	KR	1	PS	Obinutuzumab	OBINUTUZUMAB	1	INTRAVENOUS	DOSE CONCENTRATION OF LAST GA101 TAKEN 4 MG/ML?VOLUME OF LAST GA101 TAKEN 250 ML ?DATE OF MOST RECE				D	H0004		104405			SOLUTION FOR INFUSION	Q3W
180	20150102	M	DK	1	PS	Obinutuzumab	OBINUTUZUMAB	1	INTRAVENOUS	MOST RECENT DOSE PRIOR TO FIRST EPISODE OF NEUTROPENIA: 14/MAR/2014, LAST VOLUME AND DOSE CONCENTRAT				D	H0014,H0016,H00014		104405			SOLUTION FOR INFUSION	Q3W
181	20150312	M	DE	1	PS	Obinutuzumab	OBINUTUZUMAB	1	INTRAVENOUS	DATE OF MOST RECENT DOSE (VOLUME :250 ML, DOSE CONCENTRATION : 4 MG/ML) PRIOR TO AE ONSET : 24/MAR/2				D	H0006		104405
182	20150327	F	GB	1	PS	Obinutuzumab	OBINUTUZUMAB	1	INTRAVENOUS	LAST VOLUME TAKEN 1000ML WITH DOSE CONCENTRATION 4MG/ML, DATE OF THE LAT DOSE : 14/NOV/2012				D	PDH000136		104405				Q3W
183	20150107	M	GB	1	PS	Obinutuzumab	OBINUTUZUMAB	1	INTRAVENOUS	VOLUME OF LAST DOSE TAKEN 250ML AT CONCENTRATION 4MG/ML, MOST RECENT DOSE PRIOR TO AE GIVEN ON 05/MA				D	H0014		104405			SOLUTION FOR INFUSION
184	20150203	M	CA	1	PS	Obinutuzumab	OBINUTUZUMAB	1	INTRAVENOUS	DATE OF MOST RECENT DOSE WAS ON 06/NOV/2012, LAST DOSE WAS 250ML WITH CONCENTRATION 4MG/ML				D	PDH0000143		104405
185	20150210	M	GB	1	PS	Obinutuzumab	OBINUTUZUMAB	1	INTRAVENOUS	DATE OF MOST RECENT DOSE (VOLUME:250 ML AND DOSE CONCENTRATION:4 MG/ML) : 23/JAN/2013.?DATE OF MOST				D	PHD0000135,H0004,H0001		104405
186	20150206	M	CN	1	PS	Obinutuzumab	OBINUTUZUMAB	1	INTRAVENOUS	DATE OF MOST RECENT DOSE (1000 ML; DOSE CONCENTRATION: 4 MG/ML) PRIOR TO SAE: 02/AUG/2013				D	H0004		104405			SOLUTION FOR INFUSION	Q3W
187	20150309	M	DE	1	PS	Obinutuzumab	OBINUTUZUMAB	1	INTRAVENOUS	1000 MG IV ON DAYS 1/2 (SPLIT DOSE), 8 AND 15 OF CYCLE 1, AND ON DAY 1 OF CYCLES 2-6; ?DATE OF LAST				D	1116236		104405	1000	MG	SOLUTION FOR INFUSION
188	20150324	M	SI	1	PS	Obinutuzumab	OBINUTUZUMAB	1	INTRAVENOUS	C1D1.				D	1127029		104405	100	MG	SOLUTION FOR INFUSION
189	20150218	M	IT	1	PS	Obinutuzumab	OBINUTUZUMAB	1	INTRAVENOUS	CYCLE 1 DAY 1,1000MG SPILT DOSE ON DAY 1 AND 2 OF CYCLE 1 AND ON DAY 8 AND 15- AS PER PROTOCOL				D	1116236		104405	100	MG	SOLUTION FOR INJECTION	QD
190	20150318	M	FR	1	PS	Obinutuzumab	OBINUTUZUMAB	1	UNKNOWN	LAST DOSE PRIOR TO SAE - 23/SEP/2014				D			125486	1000	MG
191	20150204	F	CN	1	PS	Obinutuzumab	OBINUTUZUMAB	1	INTRAVENOUS	DOSE CONCENTRATION:1 MG/ML, LAST DOSE PRIOR TO SAE 31/MAY/2013, VOLUME: 250 ML.?ON 07/JUN/2013, THE				D	H0004		104405	1000	MG	SOLUTION FOR INFUSION	Q3W
192	20150212	F	AU	1	PS	Obinutuzumab	OBINUTUZUMAB	1	INTRAVENOUS	DATE OF MOST RECENT DOSE PRIOR TO EVENT 12/NOV/2012 AT A CONCENTRATION OF 4 MG/ML AND VOLUME OF 250				D	H00001,PDH0000136		104405			SOLUTION FOR INFUSION
193	20150331	M	FR	1	PS	Obinutuzumab	OBINUTUZUMAB	1	INTRAVENOUS	DATE OF LAST DOSE: 02/JUN/2014				D	H0015		104405			SOLUTION FOR INFUSION
194	20150213	F	FR	1	PS	Obinutuzumab	OBINUTUZUMAB	1	INTRAVENOUS	LAST DOSE PRIOR TO SAE: 29/OCT/2014.?TEMPORARILY STOPPED ON 05/NOV/2014 IN RESPONSE TO SAE AND RESTA				D			125486	1000	MG	SOLUTION FOR INFUSION
195	20150226	F	ES	1	PS	Obinutuzumab	OBINUTUZUMAB	1	UNKNOWN					D			125486			SOLUTION FOR INFUSION
196	20150102	F	IL	1	PS	Obinutuzumab	OBINUTUZUMAB	1	UNKNOWN					D			125486
197	20150131	F	IT	1	PS	Obinutuzumab	OBINUTUZUMAB	1	INTRAVENOUS	LAST DOSE PRIOR TO THE ONSET OF NEUTROPENIC FEVER: 07/MAY/2014?FREQUENCY: C1D1, C1D2, C1D8, C1D15, C				D	1116234		104405	1000	MG
198	20150126	F	ES	1	PS	Obinutuzumab	OBINUTUZUMAB	1	INTRAVENOUS DRIP	C1D1				D	1145798		104405	100	MG	SOLUTION FOR INFUSION
199	20150112	M	US	1	PS	GAZYVA	OBINUTUZUMAB	1					U	D			125486
200	20150112		US	1	PS	GAZYVA	OBINUTUZUMAB	1					D	D			125486
201	20150112	M	US	1	PS	GAZYVA	OBINUTUZUMAB	1	INTRAVENOUS	DAY 1, DAY 8 AND DAY 15 (100 MG), INTRAVENOUS (NOT OTHERWISE SPECIFIED)			Y	D			125486	100	MG
202	20150112		US	1	PS	GAZYVA	OBINUTUZUMAB	1	INTRAVENOUS	(100 MG), INTRAVENOUS (NOT OTHERWISE SPECIFIED)			U				125486	100	MG
203	20150112	M	US	1	PS	GAZYVA	OBINUTUZUMAB	1	INTRAVENOUS				D	D			125486
204	20150112	M	US	1	PS	GAZYVA	OBINUTUZUMAB	1					D	D			125486
205	20150112	F	US	1	PS	GAZYVA	OBINUTUZUMAB	1					D	D			125486
206	20150112	M	US	1	PS	GAZYVA	OBINUTUZUMAB	1					D	D			125486
207	20150112	M	US	1	PS	GAZYVA	OBINUTUZUMAB	1					D	D			125486
208	20150112		US	1	PS	GAZYVA	OBINUTUZUMAB	1					D	D			125486
209	20150112	M	US	1	PS	GAZYVA	OBINUTUZUMAB	1					D	D			125486
210	20150112		US	1	PS	GAZYVA	OBINUTUZUMAB	1					D	D			125486
211	20150112	UNK	US	1	PS	GAZYVA	OBINUTUZUMAB	1					D	D			125486
212	20150112	F	US	1	PS	GAZYVA	OBINUTUZUMAB	1					D	D			125486
213	20150112	F	US	1	PS	GAZYVA	OBINUTUZUMAB	1					D	D			125486
214	20150112		US	1	PS	GAZYVA	OBINUTUZUMAB	1					D	D			125486
215	20150112	M	US	1	PS	GAZYVA	OBINUTUZUMAB	1					D	D			125486
216	20150112	M	US	1	PS	GAZYVA	OBINUTUZUMAB	1					D	D			125486
217	20150112	F	US	1	PS	GAZYVA	OBINUTUZUMAB	1		1000 MG, 1 IN 4 WK, UNKNOWN			D	D			125486	1000	MG
218	20150112		US	1	PS	GAZYVA	OBINUTUZUMAB	1					D	D			125486
219	20150112		US	1	PS	GAZYVA	OBINUTUZUMAB	1					D	D			125486
220	20150112	M	US	1	PS	GAZYVA	OBINUTUZUMAB	1		25 MG PER HOUR (100 MG), UNIKNOWN			D	D				25	MG
221	20150112	F	US	1	PS	GAZYVA	OBINUTUZUMAB	1					D	D			126486
222	20150112	F	US	1	PS	GAZYVA	OBINUTUZUMAB	1					D	D			125486			SOLUTION FOR INFUSION
223	20150112	F	US	1	PS	GAZYVA	OBINUTUZUMAB	1					D	D			125486	100	MG
224	20150112	M	US	1	PS	GAZYVA	OBINUTUZUMAB	1					D	D			125486
225	20150127	F	GB	1	PS	Obinutuzumab	OBINUTUZUMAB	1	INTRAVENOUS	MOST RECENT DOSE PRIOR TO SAE ON 24/MAY/2012, LAST DOSE 250 ML, LAST DOSE CONCENTRATION- 4 MG/ML				D	H0001		104405				Q3W
226	20150128	F	MX	1	PS	GAZYVA	OBINUTUZUMAB	1	UNKNOWN					D			125486			SOLUTION FOR INFUSION
227	20150112		US	1	PS	GAZYVA	OBINUTUZUMAB	1					U	D			125486	100	MG
228	20150112	M	US	1	PS	GAZYVA	OBINUTUZUMAB	1	INTRAVENOUS	1 IN 1 D			D	D			125486	100	MG	SOLUTION FOR INFUSION
229	20150112		US	1	PS	GAZYVA	OBINUTUZUMAB	1					D	D			125486
230	20150112		US	1	PS	GAZYVA	OBINUTUZUMAB	1					D	D			125486
231	20150112	M	US	1	PS	GAZYVA	OBINUTUZUMAB	1					D	D			125486
232	20150112	F	US	1	PS	GAZYVA	OBINUTUZUMAB	1	INTRAVENOUS	(NOT OTHERWISE SPECIFIED)			Y	D			125486
233	20150112	M	US	1	PS	GAZYVA	OBINUTUZUMAB	1	INTRAVENOUS				D	D			125486	900	MG	INFUSION
234	20150112	F	US	1	PS	GAZYVA	OBINUTUZUMAB	1					D	D			125486
235	20150218	M	AT	1	PS	Gazyvaro	OBINUTUZUMAB	1	UNKNOWN	DAY 1				D	H0029		125486	100	MG	SOLUTION FOR INFUSION
236	20150317	M	DE	1	PS	Obinutuzumab	OBINUTUZUMAB	1	INTRAVENOUS	C1D1, TEMPORARILY INTERRUPTED DUE TO INFUSION RELATED REACTION				D	ID1145798		104405	25	MG	SOLUTION FOR INFUSION
237	20150309	F	IT	1	PS	Obinutuzumab	OBINUTUZUMAB	1	INTRAVENOUS	DATE OF MOST RECENT DOSE:16 FEB 2012				D	H0001		104405	250	ML	SOLUTION FOR INFUSION	Q3W
238	20150204	M	US	1	PS	GAZYVA	OBINUTUZUMAB	1	INTRAVENOUS					D			125486			SOLUTION FOR INFUSION
239	20150224	F	IT	1	PS	Obinutuzumab	OBINUTUZUMAB	1	INTRAVENOUS					U	1116234		104405	100	MG	INFUSION	QD
240	20150205		US	1	PS	GAZYVA	OBINUTUZUMAB	1	UNKNOWN					D			125486			SOLUTION FOR INFUSION
241	20150209	M	US	1	PS	GAZYVA	OBINUTUZUMAB	1	UNKNOWN					D			125486			SOLUTION FOR INFUSION
242	20150209	F	JP	1	PS	Obinutuzumab	OBINUTUZUMAB	1	INTRAVENOUS	MOST RECENT DOSE RECEIVED ON 10/APR/2013 AT A VOLUME OF 250 ML AND DOSE CONCENTRATION 4 MG/ML				D	PDH0000144A		104405			SOLUTION FOR INFUSION	Q3W
243	20150206	F	US	1	PS	OBINUTUZUMAB	OBINUTUZUMAB	1	INTRAVENOUS				D	D				100	MG		1X
244	20150206	M	US	1	PS	GAZYVA	OBINUTUZUMAB	1	INTRAVENOUS				Y	Y				100	MG		1X
245	20150312	F	TH	1	PS	Obinutuzumab	OBINUTUZUMAB	1	INTRAVENOUS					D	H0001, PDH00014,PDH0000143		104405			SOLUTION FOR INFUSION	Q3W
246	20150216	M	IL	1	PS	GAZYVA	OBINUTUZUMAB	1	INTRAVENOUS	RECOMMENDED DOSES ON DAY 1-2 OF THE TREATMENT CYCLE				D			125486	100	MG	SOLUTION FOR INFUSION
247	20150217	M	US	1	PS	GAZYVA	OBINUTUZUMAB	1	UNKNOWN	100MG INFUSED OVER 4 HOURS				D			125486	100	MG	INFUSION
248	20150305	F	BE	1	PS	Obinutuzumab	OBINUTUZUMAB	1	INTRAVENOUS DRIP	LAST DOSE PRIOR TO ONSET OF THE EVENT TAKEN ON 03/FEB/2015, TOTAL DOSE GIVEN AT SLOWER RATE ON 03/FE				U			125486	1000	MG	SOLUTION FOR INFUSION
249	20150220	F	US	1	PS	GAZYVA	OBINUTUZUMAB	1	UNKNOWN					D			125486			SOLUTION FOR INFUSION
250	20150223	M	US	1	PS	Obinutuzumab	OBINUTUZUMAB	1	UNKNOWN	DAY ONE DOSE				D			125486	100	MG	INFUSION
251	20150223		US	1	PS	GAZYVA	OBINUTUZUMAB	1	UNKNOWN					D			125486			SOLUTION FOR INFUSION
252	20150303	M	CH	1	PS	Gazyvaro	OBINUTUZUMAB	1	INTRAVENOUS					D			125486			SOLUTION FOR INFUSION
253	20150303	M	SI	1	PS	Obinutuzumab	OBINUTUZUMAB	1	INTRAVENOUS	LAST DOSE PRIOR TO SAE WAS ON THE 19/FEB/2015				D	1145798		104405	100	MG	SOLUTION FOR INFUSION	QD
254	20150303	F	US	1	PS	GAZYVA	OBINUTUZUMAB	1	UNKNOWN					D			125486			SOLUTION FOR INFUSION
255	20150327	F	DE	1	PS	Gazyvaro	OBINUTUZUMAB	1	UNKNOWN					D			125486			SOLUTION FOR INFUSION
256	20150305	M	US	1	PS	GAZYVA	OBINUTUZUMAB	1	UNKNOWN	HAS HAD 2 DOSES				D			125486			SOLUTION FOR INFUSION
257	20150310	M	CH	1	PS	Gazyvaro	OBINUTUZUMAB	1	INTRAVENOUS	5ML/5MG WAS GIVEN				D			125486			SOLUTION FOR INFUSION
258	20150310	M	CH	1	PS	Gazyvaro	OBINUTUZUMAB	1	INTRAVENOUS					N			125486	100	MG	INFUSION
259	20150304	M	US	1	PS	OBINUTUZUMAB	OBINUTUZUMAB	1	INTRAVENOUS				D	D				100	MG		1X
260	20150313	F	US	1	PS	GAZYVA	OBINUTUZUMAB	1	UNKNOWN					D			125486	1000	MG
261	20150318	M	US	1	PS	GAZYVA	OBINUTUZUMAB	1	UNKNOWN					D			125486			SOLUTION FOR INFUSION
262	20150319	F	AT	1	PS	Gazyvaro	OBINUTUZUMAB	1	UNKNOWN					D			125486
263	20150326	F	AU	1	PS	GAZYVA	OBINUTUZUMAB	1	UNKNOWN					D			125486			SOLUTION FOR INFUSION
264	20150327	M	US	1	PS	GAZYVA	OBINUTUZUMAB	1	UNKNOWN					D			125486
265	20150128	F	TH	1	PS	Obinutuzumab	OBINUTUZUMAB	1	INTRAVENOUS	DOSE CONCENTRATION : 4 MG/ML.				D	PDH0000136		104405	250	ML	SOLUTION FOR INFUSION	Q3W
266	20150112	F	CZ	1	PS	Obinutuzumab	OBINUTUZUMAB	1	INTRAVENOUS	MOST RECENT DOSE WAS ON 18/DEC/2013 AT A DOSE VOLUME 250 ML AND CONCENTRATION 4MG/KG				D	H0002		104405			SOLUTION FOR INFUSION	Q3W
267	20150107	M	TH	1	PS	Obinutuzumab	OBINUTUZUMAB	1	INTRAVENOUS	MOST RECENT DOSE RECEIVED ON 02/AUG/2013 AT A VOLUME OF 1000 ML AND DOSE CONCENTRATION OF 250 MG/ML				D	PDH0000143		104405				Q3W
268	20150127	F	DE	1	PS	Obinutuzumab	OBINUTUZUMAB	1	INTRAVENOUS	DATE OF MOST RECENT DOSE (VOLUME : 250 ML AT DOSE CONCENTRATION OF 4 MG/ML) PRIOR TO EVENT: 10/DEC/2				D	H0012		104405			SOLUTION FOR INFUSION	Q3W
269	20150129	M	TH	1	PS	Obinutuzumab	OBINUTUZUMAB	1	INTRAVENOUS	DOSE CONCENTRATION OF LAST DOSE TAKEN: 4MG/ML, LAST DOSE VOLUME WAS 250ML, RECENT DOSE PRIOR TO SAE:				D	PDH0000136		104405	250	ML		Q3W
270	20150317	F	CA	1	PS	Obinutuzumab	OBINUTUZUMAB	1	INTRAVENOUS	DATE OF MOST RECENT DOSE (VOLUME : 250 ML; DOSE CONCENTRATION : 4 MG/ML) PRIOR TO SAE : 13/FEB/2014.				D	H0004		104405			INFUSION	Q3W
271	20150504	M	BE	1	PS	Obinutuzumab	OBINUTUZUMAB	1	Unknown	DATE OF LAST DOSE (1000 MG) PRIOR TO SAE: 20/FEB/2014				D			125486			SOLUTION FOR INFUSION
272	20150421	M	GB	1	PS	Obinutuzumab	OBINUTUZUMAB	1	Intravenous (not otherwise specified)	DOSE CONCENTRATION OF LAST TAKEN 4 MG/ML AND VOLUM 250 ML, ?DATE OF MOST RECENT DOSE OF OBINUTUZUMAB				D	H0006		104405
273	20150622	F	US	1	PS	Obinutuzumab	OBINUTUZUMAB	1	Intravenous (not otherwise specified)	DATE OF LAST DOSE (VOLUME : 250 ML AND DOSE CONCENTRATION : 4 MG/ML) PRIOR TO AE ONSET : 12/MAR/2014				D	H0004		104405			SOLUTION FOR INFUSION	Q3W
274	20150422	M	AU	1	PS	Obinutuzumab	OBINUTUZUMAB	1	Intravenous (not otherwise specified)	DAYS 1, 8 AND 15 OF CYCLE 1 AS PER THE PROTOCOL.				D	PDH0000143		104405	1000	MG
275	20150603	M	IT	1	PS	Obinutuzumab	OBINUTUZUMAB	1	Intravenous (not otherwise specified)	1000 MG ON 14-MAY-2014 WHICH WAS THE LAST DOSE PRIOR TO ONSET OF SERIOUS ADVERSE EVENT.?1000 MG IV O				D	11162361116234		104405			SOLUTION FOR INJECTION
276	20150518	M	IT	1	PS	Obinutuzumab	OBINUTUZUMAB	1	Intravenous (not otherwise specified)	FREQUENCY AS PER PROTOCOL : DAYS 1/2 IN SPLITED DOSE, 8 AND 15 OF CYCLE 1, AND ON DAY 1 OF CYCLES 2				U	1116236		104405	1000	MG
277	20150609	M	IT	1	PS	Obinutuzumab	OBINUTUZUMAB	1	Intravenous (not otherwise specified)	C1D1?LAST DOSE PRIOR TO ADVERSE EVENT 06/JUN/2014				D	1116236		104405	25	MG	SOLUTION FOR INJECTION	QD
278	20150507	F	US	1	PS	Obinutuzumab	OBINUTUZUMAB	1	Intravenous (not otherwise specified)	DATE OF MOST RECENT DOSE (VOLUME : 250 ML AND CONCENTRATION : 4 MG/ML) PRIOR TO AE ONSET: 17/JUN/201				D	H0005,H0004		104405	1000	MG		Q3W
279	20150501	F	FR	1	PS	Obinutuzumab	OBINUTUZUMAB	1	Intravenous (not otherwise specified)	LAST DOSE BEFORE SAE: 03/JAN/2014.				D			125486	1000	MG	SOLUTION FOR INFUSION
280	20150618	M	ES	1	PS	Obinutuzumab	OBINUTUZUMAB	1	Intravenous (not otherwise specified)	C1D1				U	1145798		104405	25	MG	SOLUTION FOR INFUSION	1X
281	20150424	F	TH	1	PS	Obinutuzumab	OBINUTUZUMAB	1	Intravenous (not otherwise specified)	MOST RECENT DOSE:12 OCT 2012, VOLUME: 1000ML, CONCENTRATION:4 MG/ML				D	PDH000136		104405				Q3W
282	20150617	F	AU	1	PS	Obinutuzumab	OBINUTUZUMAB	1	Intravenous (not otherwise specified)	VOLUME OF LAST OBINUTUZUMAB TAKEN: 250ML, DOSE CONCENTRATION OF LAST OBINUTUZUMAB TAKEN: 4MG/ML, MOS				D	PDH0000136,PDH0000143		104405				Q3W
283	20150623	M	FR	1	PS	Obinutuzumab	OBINUTUZUMAB	1	Intravenous (not otherwise specified)	INDUCION PERIOD CYCLE 2?MOST RECENT DOSE PRIOR TO SAE: 23/DEC/2014				U			125486	1000	MG	SOLUTION FOR INFUSION
284	20150508	M	BR	1	PS	Obinutuzumab	OBINUTUZUMAB	1	Intravenous (not otherwise specified)	FREQUENCY PER PROTOCOL: SPLIT DOSE ON DAY 1 AND 2 AND THEN FULL DOSE ON DAYS 8 AND 15 OF CYCLE 1 AND				D	1146455		104405	100	MG	SOLUTION FOR INFUSION
285	20150408	M	US	1	PS	GAZYVA	OBINUTUZUMAB	1	Unknown					D			125486
286	20150429	F	BR	1	PS	Obinutuzumab	OBINUTUZUMAB	1	Intravenous (not otherwise specified)					N	1416455		104405	100	MG	SOLUTION FOR INFUSION
287	20150402	F	IL	1	PS	GAZYVA	OBINUTUZUMAB	1	Unknown	C1D1: 100MG?C1D2: 900MG?C1D8: 1000MG				D			125486			INFUSION
288	20150407	M	FR	1	PS	Obinutuzumab	OBINUTUZUMAB	1	Intravenous (not otherwise specified)	FORM AND ROUTE OF ADMINISTRATION AND FREQUENCY OF ADMINISTRATION AS PER PROTOCOL?ADMINISTERED ON D1				D			125486	1000	MG	SOLUTION FOR INFUSION
289	20150408	M	US	1	PS	GAZYVA	OBINUTUZUMAB	1	Unknown					D			125486	100	MG
290	20150409	F	US	1	PS	GAZYVA	OBINUTUZUMAB	1	Unknown					D			125486
291	20150428	M	AT	1	PS	Gazyvaro	OBINUTUZUMAB	1	Intravenous (not otherwise specified)	THE LAST DOSE PRIOR TO SAE WAS ON 02/APR/2015				D	H0029B06		125486	100	MG
292	20150413	M	GB	1	PS	Gazyvaro	OBINUTUZUMAB	1	Unknown					D			125486	100	MG	INFUSION
293	20150413	F	DE	1	PS	Gazyvaro	OBINUTUZUMAB	1	Unknown					D			125486
294	20150414		US	1	PS	GAZYVA	OBINUTUZUMAB	1	Unknown					D			125486
295	20150505	M	IL	1	PS	GAZYVA	OBINUTUZUMAB	1	Intravenous (not otherwise specified)					D			125486
296	20150505	F	IL	1	PS	GAZYVA	OBINUTUZUMAB	1	Intravenous (not otherwise specified)					D			125486			SOLUTION FOR INFUSION
297	20150415	M	US	1	PS	GAZYVA	OBINUTUZUMAB	1	Unknown					D			125486			SOLUTION FOR INFUSION
298	20150417		MX	1	PS	GAZYVA	OBINUTUZUMAB	1	Unknown					D			125486	100	MG	SOLUTION FOR INFUSION
299	20150422		MX	1	PS	GAZYVA	OBINUTUZUMAB	1	Unknown					D			125486
300	20150423	M	US	1	PS	GAZYVA	OBINUTUZUMAB	1	Unknown	STANDARD DOSE				D			125486			SOLUTION FOR INFUSION
301	20150428	M	DE	1	PS	Obinutuzumab	OBINUTUZUMAB	1	Intravenous (not otherwise specified)	THE LAST DOSE PRIOR TO THE EXSICCOSIS WAS ADMINISTERED ON 14/APR/2015				D	1133485		125486
302	20150427	M	US	1	PS	Obinutuzumab	OBINUTUZUMAB	1	Intravenous (not otherwise specified)	DOSE OF LAST DRUG TAKEN 1000 MG, LAST DOSE PRIOR TO SAE ON 19/APR/2012				D	PDH0000135		104405				/month
303	20150429	F	AU	1	PS	Obinutuzumab	OBINUTUZUMAB	1	Intravenous (not otherwise specified)	LAST DOSE PRIOR TO SAE: 20/DEC/2011(DOSE: 250ML, CONCENTRATION 4 MG/ML)				D	90782,90782,H0001		104405			SOLUTION FOR INFUSION
304	20150605	F	CA	1	PS	Obinutuzumab	OBINUTUZUMAB	1	Intravenous (not otherwise specified)	FORM OF ADMINISTRATION AS PER PROTOCOL				D	H0002		104405	1000	MG	SOLUTION FOR INFUSION
305	20150506	M	IL	1	PS	GAZYVA	OBINUTUZUMAB	1	Intravenous (not otherwise specified)					D			125486
306	20150508	M	US	1	PS	GAZYVA	OBINUTUZUMAB	1	Unknown					D			125486
307	20150626	F	IT	1	PS	Obinutuzumab	OBINUTUZUMAB	1	Intravenous (not otherwise specified)	DAY 1 OF CYCLE 1; GIVEN AT AN INFUSION RATE OF 25?DATE OF MOST RECENT DOSE PRIOR TO SAE: 04/MAR/2014				D	1116234		104405	100	MG	INFUSION	QD
308	20150515	M	US	1	PS	GAZYVA	OBINUTUZUMAB	1	Unknown					D			125486	25	MG	INFUSION
309	20150519	M	IL	1	PS	Obinutuzumab	OBINUTUZUMAB	1	Intravenous (not otherwise specified)					D			125486
310	20150521	M	DE	1	PS	Obinutuzumab	OBINUTUZUMAB	1	Intravenous (not otherwise specified)	100+900MG DAILY DOSE?THE LAST DOSE WAS ADMINISTERED ON 12/MAY/2015				N	1147974		125486			SOLUTION FOR INFUSION
311	20150519	F	US	1	PS	GAZYVA	OBINUTUZUMAB	1	Unknown	DAY ONE DOSE				D			125486	100	MG
312	20150630	M	DE	1	PS	Obinutuzumab	OBINUTUZUMAB	1	Intravenous (not otherwise specified)	THERAPY RESTARTED ON 27/MAR/2014.				N	1116234		104405	25	MG	INFUSION	QD
313	20150608	F	IT	1	PS	Obinutuzumab	OBINUTUZUMAB	1	Intravenous (not otherwise specified)	VOLUME OF LAST DOSE TAKEN 250 ML (DOSE CONCENTRATION 4MG/ML)?DATE OF MOST RECENT DOSE OF OBINITUZUMA				D	H0004		104405
314	20150526	F	US	1	PS	GAZYVA	OBINUTUZUMAB	1	Intravenous (not otherwise specified)				Y	N	H0028B02	20161130		100	MG		1X
315	20150525	M	US	1	PS	GAZYVA	OBINUTUZUMAB	1	Unknown					D			125486	100	MG	SOLUTION FOR INFUSION
316	20150528	F	US	1	PS	GAZYVA	OBINUTUZUMAB	1	Intravenous (not otherwise specified)					D			125486	100	MG	SOLUTION FOR INFUSION
317	20150608	M	FR	1	PS	Obinutuzumab	OBINUTUZUMAB	1	Unknown	DATE OF LAST DOSE PRIOR TO SAE: 03/APR/2015?INDUCTION CYCLE 1.?PERMANENTLY STOPPED ON 28/APR/2015.				D			125486			INFUSION
318	20150623	M	DE	1	PS	Gazyvaro	OBINUTUZUMAB	1	Intravenous (not otherwise specified)	FIRST INFUSION				N			125486			SOLUTION FOR INFUSION
319	20150612	F	AT	1	PS	Gazyvaro	OBINUTUZUMAB	1	Intravenous drip	1. CYCLE				D			125486	100	MG	SOLUTION FOR INFUSION
320	20150623	M	US	1	PS	GAZYVA	OBINUTUZUMAB	1	Intravenous (not otherwise specified)	FIRST DOSE. FREQUENCY ONCE THEN AS PER PROTOCOL				D	H0030		125486	100	MG	SOLUTION FOR INFUSION
321	20150618	M	BE	1	PS	Obinutuzumab	OBINUTUZUMAB	1	Intravenous (not otherwise specified)	LAST DOSE PRIOR TO SAE 22/MAY/2015				D			125486	1000	MG	SOLUTION FOR INFUSION
322	20150630	M	FR	1	PS	Obinutuzumab	OBINUTUZUMAB	1	Unknown	INDUCTION PHASE.				D			125486	1000	MG	SOLUTION FOR INFUSION
323	20150611	M	DE	1	PS	Gazyvaro	OBINUTUZUMAB	1	Unknown					D			125486
324	20150610	M	US	1	PS	GAZYVA	OBINUTUZUMAB	1	Intravenous (not otherwise specified)				Y	D							1X
325	20150612	M	TR	1	PS	Obinutuzumab	OBINUTUZUMAB	1	Intravenous (not otherwise specified)					D	1145808		125486	1000	MG	SOLUTION FOR INFUSION	QD
326	20150622	F	US	1	PS	GAZYVA	OBINUTUZUMAB	1	Unknown					D			125486			SOLUTION FOR INFUSION
327	20150629	M	IL	1	PS	GAZYVA	OBINUTUZUMAB	1	Unknown					D			125486
328	20150625	F	US	1	PS	GAZYVA	OBINUTUZUMAB	1	Unknown					D			125486
329	20150629	F	ES	1	PS	Obinutuzumab	OBINUTUZUMAB	1	Intravenous (not otherwise specified)	C1D1?DOSE TEMPORARILY INTERRUPTED DUE TO INFUSION RELATED REACTION.?GIVEN ON DAY 1 (SPLIT OVER 2 CON				D	1146455		104405	100	MG	INFUSION
330	20150629	F	US	1	PS	Obinutuzumab	OBINUTUZUMAB	1	Intravenous (not otherwise specified)	DOSE CONCENTRATION : 4 MG/ML, LAST VOLUME GIVEN ; 250 ML, DATE OF LAST DOSE : 12/DEC/2013				D	H0004		104405				Q3W
331	20150423	F	CA	1	PS	Obinutuzumab	OBINUTUZUMAB	1	Intravenous (not otherwise specified)	DATE OF MOST RECENT DOSE OF OBINUTUZUMAB PRIOR TO AE ONSET: 18/OCT/2013?VOLUME 1000 ML (CONCENTRATIO				D	H004		104405
332	20150528	M	IL	1	PS	Obinutuzumab	OBINUTUZUMAB	1	Intravenous (not otherwise specified)	DATE OF MOST RECENT DOSE (CONCENTRATION : 4 MG/ML AND VOLUME: 1000 ML) PRIOR TO EVENT : 22/JAN/2014.				D	PDH000043		104405			SOLUTION FOR INFUSION	Q3W
333	20150429	F	AU	1	PS	Obinutuzumab	OBINUTUZUMAB	1	Intravenous (not otherwise specified)	DOSE CONCENTRATION OF LAST GA101-4MG/ML?LAST DOSE PRIOR TO NON-ST SEGMENT ELEVATION MYOCARDIAL INFAR				D	H0006,H0005		104405
334	20150501	F	BE	1	PS	Obinutuzumab	OBINUTUZUMAB	1	Unknown	DATE OF LAST DOSE PRIOR TO SAE: 10/JAN/2014				D			125486	1000	MG
335	20150507	F	TR	1	PS	Obinutuzumab	OBINUTUZUMAB	1	Intravenous (not otherwise specified)	LAST DOSE 26/FEB/2014.				D	1116236		104405	1000	MG	SOLUTION FOR INJECTION	QD
336	20150806	F	GB	1	PS	Obinutuzumab	OBINUTUZUMAB	1	Intravenous (not otherwise specified)	DATE OF MOST RECENT DOSE (VOLUME: 250 ML AND DOSE CONCENTRATION: 4 MG/ML) PRIOR TO SAE: 19/MAR/2014.				D	H0014		104405
337	20150727	M	CN	1	PS	Obinutuzumab	OBINUTUZUMAB	1	Intravenous (not otherwise specified)	MOST RECENT DOSE RECEIVED ON 09/MAY/2013 AT A VOLUME OF 40 ML AND DOSE CONCENTRATION 4 MG/ML				D	H0006		104405				Q3W
338	20150729	M	GB	1	PS	Obinutuzumab	OBINUTUZUMAB	1	Intravenous (not otherwise specified)	DOSE CONCENTRATION 4 MG/ML, LAST DOSE PRIOR TO EVENT ON 21/MAR/2012 AND 23/APR/2013, LAST VOLUME 250				D	PDH0000136,H0004		104405	250	ML
339	20150904	F	GB	1	PS	Obinutuzumab	OBINUTUZUMAB	1	Intravenous (not otherwise specified)	DATE OF MOST RECENT DOSE (VOLUME : 250 ML, DOSE CONCENTRATION : 4 MG/ML) PRIOR TO AE ONSET: 14/JUN/2				D	H0001		104405				Q3W
340	20150827	F	TR	1	PS	Obinutuzumab	OBINUTUZUMAB	1	Intravenous (not otherwise specified)	C1D1				D	1127029		104405	25	MG	SOLUTION FOR INJECTION	QD
341	20150909	F	RU	1	PS	Obinutuzumab	OBINUTUZUMAB	1	Intravenous (not otherwise specified)	DATE OF LAST DOSE:25/OCT/2012				D	PDH0000135		104405	1000	MG	SOLUTION FOR INFUSION
342	20150807	F	AU	1	PS	Obinutuzumab	OBINUTUZUMAB	1	Intravenous (not otherwise specified)	DATE OF MOST RECENT DOSE (VOLUME: 250 ML AND DOSE CONCENTRATION:4MG/ML) PRIOR TO AE ONSET : 11/JUL/2				D	H0006		104405	1000	MG	SOLUTION FOR INFUSION
343	20150929	M	IT	1	PS	Obinutuzumab	OBINUTUZUMAB	1	Intravenous (not otherwise specified)	CYCLE 1, DAY 1				D	1116234		104405	25	MG	SOLUTION FOR INFUSION
344	20150819	M	IT	1	PS	Obinutuzumab	OBINUTUZUMAB	1	Intravenous (not otherwise specified)	DATE OF MOST RECENT DOSE (VOLUME : 250 ML AND DOSE CONCENTRATION : 1000 MG/ML) PRIOR TO SAE : 10/JAN				D	PHD0000137		104405				Q3W
345	20150709	M	CA	1	PS	Obinutuzumab	OBINUTUZUMAB	1	Intravenous (not otherwise specified)	C1D1; FREQUENCY: ONCE A DAY				D	1127029		104405	100	MG	SOLUTION FOR INFUSION
346	20150701	M	MX	1	PS	Obinutuzumab	OBINUTUZUMAB	1	Intravenous (not otherwise specified)	FREQUENCY AS PER PROTOCOL, 1000MG SPLIT OVER D1/D2 OF C1, 1000MG ON D8, D15 OF C1, 1000MG ON D1 EVER				D	1116236		104405	100	MG	SOLUTION FOR INFUSION
347	20150728	M	CA	1	PS	GAZYVA	OBINUTUZUMAB	1	Intravenous drip	THERAPY DURATION: 1 DAY (SEVEN THERAPIES)				D			125486	1000	MG	SOLUTION FOR INFUSION
348	20150706	F	FR	1	PS	Obinutuzumab	OBINUTUZUMAB	1	Intravenous (not otherwise specified)	ADMINISTERED ON DAY 1 (AND DAY 8 FOR CYCLE 1 AND 2)?LAST DOSE PRIOR TO SAE: 06/MAR/2015.				D			125486	1000	MG		QOW
349	20150924	F	SI	1	PS	Obinutuzumab	OBINUTUZUMAB	1	Intravenous (not otherwise specified)	FREQUENCY AS PER PROTOCOL. HYPOTENSION AND CYTOKINE RELEASE SYNDROME EVENTS OCCURED DURING OBINUTUZU				D	1145798		104405	100	MG	INFUSION	QD
350	20150715	M	DE	1	PS	Obinutuzumab	OBINUTUZUMAB	1	Intravenous (not otherwise specified)	FREQUENCY AS PER PROTOCOL : DAYS 1/2 OF CYCLE 1 SPLIT DOSE (100MG/900MG), DAY 8 AND 15 OF CYCLE 1 FU				D	1145798		104405	1000	MG	SOLUTION FOR INFUSION
351	20150828	M	JP	1	PS	Obinutuzumab	OBINUTUZUMAB	1	Intravenous (not otherwise specified)					D			125486	1000	MG		Q3W
352	20150724	F	HK	1	PS	Obinutuzumab	OBINUTUZUMAB	1	Intravenous (not otherwise specified)					D			125486	100	MG	INFUSION
353	20150728	M	DE	1	PS	Gazyvaro	OBINUTUZUMAB	1	Intravenous (not otherwise specified)					D			125486	50	MG	SOLUTION FOR INFUSION
354	20150721	M	IT	1	PS	Obinutuzumab	OBINUTUZUMAB	1	Intravenous (not otherwise specified)					D	1116234		104405	100	MG	SOLUTION FOR INFUSION
355	20150827	F	US	1	PS	Obinutuzumab	OBINUTUZUMAB	1	Intravenous (not otherwise specified)					D			125486	100	MG	SOLUTION FOR INFUSION
356	20150707	M	US	1	PS	GAZYVA	OBINUTUZUMAB	1	Unknown					D			125486
357	20150707	F	US	1	PS	GAZYVA	OBINUTUZUMAB	1	Intravenous (not otherwise specified)	FREQUENCY AS PER PROTOCOL.				D			125486	1000	MG	SOLUTION FOR INFUSION
358	20150707	M	US	1	PS	GAZYVA	OBINUTUZUMAB	1	Unknown					D			125486	100	MG
359	20150709		US	1	PS	GAZYVA	OBINUTUZUMAB	1	Unknown	CYCLE 1 DAY 1 (COMPLETED)				D			125486	100	MG
360	20150727	M	US	1	PS	GAZYVA	OBINUTUZUMAB	1	Intravenous (not otherwise specified)					D	H0029801		125486	100	MG	INFUSION
361	20150710	M	AU	1	PS	GAZYVA	OBINUTUZUMAB	1	Unknown					D			125486	100	MG	SOLUTION FOR INFUSION
362	20150710	M	US	1	PS	GAZYVA	OBINUTUZUMAB	1	Intravenous (not otherwise specified)				Y	D	H0029B01	20170131		100	MG		1X
363	20150714	M	US	1	PS	GAZYVA	OBINUTUZUMAB	1	Unknown					D			125486			SOLUTION FOR INFUSION
364	20150715	M	DE	1	PS	Obinutuzumab	OBINUTUZUMAB	1	Intravenous (not otherwise specified)	VOLUME 31.25 ML. DOSE CONCENTARATION 4 MG/ML, MOST RECENT DOSE: 01/DEC/2011.				D	PDH0000135		104405			SOLUTION FOR INFUSION
365	20150817	F	IL	1	PS	GAZYVA	OBINUTUZUMAB	1	Intravenous (not otherwise specified)					D			125486			SOLUTION FOR INFUSION
366	20150723	M	AT	1	PS	Obinutuzumab	OBINUTUZUMAB	1	Unknown					D			125486
367	20150807	F	PL	1	PS	Gazyvaro	OBINUTUZUMAB	1	Intravenous (not otherwise specified)	DAY 1?25MG/HR?(OBINUTUZUMAB ALSO ADMINISTERD ON D2,8 AND 15)				N			125486	100	MG	SOLUTION FOR INFUSION
368	20150824	M	TR	1	PS	Obinutuzumab	OBINUTUZUMAB	1	Unknown	FREQUENCY: 1X1?LAST DOSE PRIOR TO THE EVENT: 14/JUL/2015				D			125486	1000	MG
369	20150728	F	IL	1	PS	GAZYVA	OBINUTUZUMAB	1	Unknown					D			125486	100	MG	SOLUTION FOR INFUSION
370	20150728	M	BE	1	PS	Obinutuzumab	OBINUTUZUMAB	1	Intravenous (not otherwise specified)	MOST RECENT DOSE PRIOR TO SAE: 18/MAR/2015 CONSOLIDATION PERIOD (BETWEEN LAST CYCLE AND EOT).				D			125486	1000	MG	SOLUTION FOR INFUSION
371	20150728	F	CA	1	PS	Obinutuzumab	OBINUTUZUMAB	1	Intravenous (not otherwise specified)	LAST DOSE VOLUME TAKEN: 1000 ML, LAST DOSE PRIOR TO SAE: 14/FEB/2013; DOSE CONCENTRATION: 4 MG/ML.				D	H0004		104405				Q3W
372	20150729	M	US	1	PS	GAZYVA	OBINUTUZUMAB	1	Unknown					D			125486			SOLUTION FOR INFUSION
373	20150731	F	TW	1	PS	Obinutuzumab	OBINUTUZUMAB	1	Intravenous (not otherwise specified)					D			125486	1000	MG	SOLUTION FOR INFUSION	Q3W
374	20150803	M	US	1	PS	GAZYVA	OBINUTUZUMAB	1	Unknown					D			125486			SOLUTION FOR INFUSION
375	20150825	M	FR	1	PS	Obinutuzumab	OBINUTUZUMAB	1	Intravenous (not otherwise specified)	DAYS 1 AND 8 OF FIRST 2 CYCLES THEN DAY 1 OF EACH 14-DAY CYCLE (ROUTE, DOSE AND FREQUENCY AS PER PRO				D			125486	1000	MG	SOLUTION FOR INFUSION
376	20150804	M	CA	1	PS	GAZYVA	OBINUTUZUMAB	1	Intravenous (not otherwise specified)					D			125486			SOLUTION FOR INFUSION
377	20150804		AU	1	PS	GAZYVA	OBINUTUZUMAB	1	Unknown					D			125486
378	20150827	M	US	1	PS	GAZYVA	OBINUTUZUMAB	1	Intravenous (not otherwise specified)	(100+900)				D			125486	1000	MG	INFUSION
379	20150811	M	DE	1	PS	Gazyvaro	OBINUTUZUMAB	1	Intravenous (not otherwise specified)					D			125486	1000	MG	SOLUTION FOR INFUSION
380	20150903	M	IL	1	PS	GAZYVA	OBINUTUZUMAB	1	Unknown					D			125486	100	MG
381	20150902	M	TR	1	PS	Obinutuzumab	OBINUTUZUMAB	1	Unknown	THE LAST DOSE PRIOR TO THE ACUTE RENAL FAILURE WAS ADMINISTERED ON 06/AUG/2015				D			125486	1000	MG
382	20150821	M	DE	1	PS	Gazyvaro	OBINUTUZUMAB	1	Unknown					D			125486			SOLUTION FOR INFUSION
383	20150827		MX	1	PS	GAZYVA	OBINUTUZUMAB	1	Intravenous (not otherwise specified)					D			125486
384	20150827		US	1	PS	Obinutuzumab	OBINUTUZUMAB	1	Unknown					D			125486
385	20150828		MX	1	PS	GAZYVA	OBINUTUZUMAB	1	Intravenous (not otherwise specified)					D			125486
386	20150828		MX	1	PS	GAZYVA	OBINUTUZUMAB	1	Intravenous (not otherwise specified)					D			125486
387	20150831	M	US	1	PS	Obinutuzumab	OBINUTUZUMAB	1	Intravenous (not otherwise specified)	INITIAL DOSE				D			125486	100	MG	SOLUTION FOR INFUSION
388	20150911	F	ES	1	PS	Obinutuzumab	OBINUTUZUMAB	1	Intravenous (not otherwise specified)	DATE OF LAST DOSE PRIOR TO SAE 25/AUG/2015?C1D1				D	1145798		125486	25	MG	SOLUTION FOR INFUSION	QD
389	20150902	F	US	1	PS	GAZYVA	OBINUTUZUMAB	1	Unknown					D			125486	100	MG	INFUSION
390	20150902	M	US	1	PS	GAZYVA	OBINUTUZUMAB	1	Unknown					D			125486			SOLUTION FOR INFUSION
391	20150902	F	TW	1	PS	Obinutuzumab	OBINUTUZUMAB	1	Intravenous (not otherwise specified)	DOSE: DAY 1: 100 MG; DAY 2: 900 MG; DAY 8: 1000 MG				D			125486			SOLUTION FOR INFUSION
392	20150903	M	US	1	PS	GAZYVA	OBINUTUZUMAB	1	Unknown	ONE DOSE ADMINISTERED.				D			125486			SOLUTION FOR INFUSION
393	20150907	F	IT	1	PS	Obinutuzumab	OBINUTUZUMAB	1	Intravenous (not otherwise specified)	ON 07/SEP/2012 THE MOST RECENT DOSE OF OBINUTUZUMAB PRIOR TO AE ONSET: 250 ML AT CONCENTRATION OF 4				D	PH0000136		125486				Q3W
394	20150910	M	US	1	PS	GAZYVA	OBINUTUZUMAB	1	Unknown	THIRD CYCLE				D			125486	1000	MG	SOLUTION FOR INFUSION
395	20150911		CL	1	PS	GAZYVA	OBINUTUZUMAB	1	Unknown					D			125486			SOLUTION FOR INFUSION
396	20150914	M	US	1	PS	GAZYVA	OBINUTUZUMAB	1	Intravenous (not otherwise specified)					D			125486			SOLUTION FOR INFUSION
397	20150914	M	US	1	PS	OBINUTUZUMAB 1000 MG GENENTECH	OBINUTUZUMAB	1		1000 MG IN 250 ML, TITRATABLE DRIP			D	D	H0029B09	20170131		1000	MG
398	20150917	M	US	1	PS	GAZYVA	OBINUTUZUMAB	1	Unknown					D			125486	100	MG
399	20150921		TW	1	PS	GAZYVA	OBINUTUZUMAB	1	Intravenous (not otherwise specified)	DAY 1: 100 MG, DAY 2: 900 MG				D			125486	100	MG
400	20150929	M	BR	1	PS	GAZYVA	OBINUTUZUMAB	1	Intravenous (not otherwise specified)	FLOW RATE: 25 ML/H				D			125486			SOLUTION FOR INFUSION
401	20150930	M	US	1	PS	GAZYVA	OBINUTUZUMAB	1	Unknown					D			125486
402	20150930	M	US	1	PS	Obinutuzumab	OBINUTUZUMAB	1	Unknown	RECEIVED SECOND DOSE ON 17/SEP/2015				D			125486
403	20150915	F	AU	1	PS	Obinutuzumab	OBINUTUZUMAB	1	Intravenous (not otherwise specified)	VOLUME OF LAST STUDY DRUG ADMINISTERED: 250ML,?DOSE CONCENTRATION: 1000MG/ML,?MOST RECENT DOSE OF ST				D	H0006		104405			SOLUTION FOR INFUSION
404	20151124	F	CN	1	PS	Obinutuzumab	OBINUTUZUMAB	1	Intravenous (not otherwise specified)	LAST DOSE CONCENTRATION 4 MG/ML, VOLUME OF LAST OBINUTUZUMAB TAKEN WAS 1000 ML, MOST RECENT DOSE PRI					H0006		104405			SOLUTION FOR INFUSION	Q3W
405	20151218	F	US	1	PS	Obinutuzumab	OBINUTUZUMAB	1	Intravenous (not otherwise specified)	DATE OF MOST RECENT DOSE (VOLUME : 250 ML AND LAST DOSE CONCENTRATION : 4 MG/ML) PRIOR TO SAE: 22/OC					PDH0000136		104405	1000	MG
406	20151103	M	US	1	PS	Obinutuzumab	OBINUTUZUMAB	1	Intravenous (not otherwise specified)								125486	100	MG
407	20151110	M	CH	1	PS	Obinutuzumab	OBINUTUZUMAB	1	Intravenous (not otherwise specified)	CYCLE 1, DAY 1: PLANNED DOSE - 25, ACTUAL DOSE: 25?PLANNED INFUSION RATE: 12.5, ACTUAL INFUSION RATE					1116236		104405	25	MG	SOLUTION FOR INFUSION
408	20151020	M	CA	1	PS	Obinutuzumab	OBINUTUZUMAB	1	Intravenous (not otherwise specified)	SPLIT DOSE : CYCLE 1 DAY 1, 25 MG AND 975 MG ON CYCLE1 DAY 2, AND 1000MG ON DAY 1 OF FOLLOWING CYCLE					1127029		104405	1000	MG	INFUSION
409	20151229	M	US	1	PS	Obinutuzumab	OBINUTUZUMAB	1	Intravenous (not otherwise specified)	LAST TAKEN DOSE CONCENTRATION WAS 4 MG/ML. MOST RECENT DOSE PRIOR TO SAE: 18/OCT/2011					PDH0000136		104405	8	ML	SOLUTION FOR INFUSION	Q3W
410	20151129	M	FR	1	PS	Obinutuzumab	OBINUTUZUMAB	1	Unknown	MOST RECENT DOSE PRIOR TO THE EVENT 06/JUN/2014?MOST RECENT DOSE PRIOR TO THE EVEN OF MOUTH MUCOSITI							125486	1000	MG		QD
411	20151223	F	DK	1	PS	Obinutuzumab	OBINUTUZUMAB	1	Intravenous (not otherwise specified)	DATE OF LAST DOSE (VOLUME : 250 ML, DOSE CONCENTRATION : 1000 MG/ML) PRIOR TO AE ONSET : 26/JUN/2014					H0014		104405				Q3W
412	20151127	F	IT	1	PS	Obinutuzumab	OBINUTUZUMAB	1	Intravenous (not otherwise specified)	FREQUENCY AS PER PROTOCOL : DAYS 1/2 IN SPLITED DOSE, 8 AND 15 OF CYCLE 1, AND ON DAY 1 OF CYCLES 2-					1116236		104405	1000	MG	SOLUTION FOR INFUSION	QD
413	20151009	F	HU	1	PS	Obinutuzumab	OBINUTUZUMAB	1	Intravenous (not otherwise specified)	VOLUME OF LAST OBINUTUZUMAB : 250 ML, DOSE CONCENTRATION OF LAST OBINUTUZUMAB : 1000MG/ML, MOST RECE					H0001,PDH0000136		104405				Q3W
414	20151223	F	JP	1	PS	Obinutuzumab	OBINUTUZUMAB	1	Intravenous (not otherwise specified)	LAST VOLUME TAKEN: 250 ML?LAST DOSE CONCENTRATION TAKEN: 4 MG/ML,?12/SEP/2014: MOST RECENT DOSE PRIO					H0012A		104405			SOLUTION FOR INFUSION
415	20151104	M	ES	1	PS	Obinutuzumab	OBINUTUZUMAB	1	Intravenous (not otherwise specified)	LAST DOSE PRIOR TO SAE: 15/SEP/2014							125486	1000	MG
416	20151022	M	PL	1	PS	Gazyvaro	OBINUTUZUMAB	1	Intravenous (not otherwise specified)	DAY 1 100 MG; DAY 2 900 MG							125486	100	MG	INFUSION
417	20151229	F	DE	1	PS	Obinutuzumab	OBINUTUZUMAB	1	Intravenous (not otherwise specified)	FREQUENCY AS PER PROTOCOL?DATE OF LAST DOSE PRIOR TO SAE: 27/JAN/2015							125486	900	MG	SOLUTION FOR INFUSION
418	20151221	F	IT	1	PS	Obinutuzumab	OBINUTUZUMAB	1	Intravenous (not otherwise specified)								125486			SOLUTION FOR INFUSION
419	20151009	M	BR	1	PS	Obinutuzumab	OBINUTUZUMAB	1	Intravenous (not otherwise specified)	C1 D1?TEMPORARILY INTERRUPTED DATE:20/MAR/2015				U	1146455		104405	100	MG		1X
420	20151204	M	FR	1	PS	Obinutuzumab	OBINUTUZUMAB	1	Intravenous (not otherwise specified)	DATE OF LAST DOSE PRIOR TO ONSET OF ADVERSE EVENT: 20/JAN/2014					H0005		104405	1000	MG	SOLUTION FOR INFUSION
421	20151223	M	IT	1	PS	Obinutuzumab	OBINUTUZUMAB	1	Unknown	THE LAST DOSE PRIOR TO THE FEBRILE NEUTROPENIA WAS ADMINISTERED ON 02/APR/2015. IT WAS FIRST DELAYED							125486	1000	MG
422	20151201	F	DE	1	PS	Gazyvaro	OBINUTUZUMAB	1	Intravenous (not otherwise specified)								125486	100	MG	SOLUTION FOR INFUSION	QD
423	20151110	F	FR	1	PS	Obinutuzumab	OBINUTUZUMAB	1	Intravenous (not otherwise specified)	C1D1 (INFUSION STARTED AT 11.35, 5MG RECEIVED. AT 12.00, THE INFUSION WAS TEMPORARILY INTERRUPED DUE					1116234		104405	1000	MG	SOLUTION FOR INFUSION
424	20151105	F	PT	1	PS	Obinutuzumab	OBINUTUZUMAB	1	Intravenous (not otherwise specified)	C1D1					1145771		104405	100	MG	SOLUTION FOR INFUSION	QD
425	20151110	F	FR	1	PS	Obinutuzumab	OBINUTUZUMAB	1	Intravenous (not otherwise specified)	LAST DOSE PRIOR TO SAE 27/OCT/2014?DAY 1 AND DAY 8 (FOR CYCLE 1 AND 2). DAY 1 ONLY, EVERY 2 WEEKS							125486	1000	MG	SOLUTION FOR INFUSION
426	20151125	F	SE	1	PS	Obinutuzumab	OBINUTUZUMAB	1	Unknown	THE LAST DOSE PRIOR TO THE SAE WAS ADMINISTERED ON 30/JUN/2015							125486	1000	MG
427	20151224	F	IT	1	PS	Obinutuzumab	OBINUTUZUMAB	1	Intravenous (not otherwise specified)	DISCONTINUED ON 01/AUG/2014					1116234		104405	100	MG	SOLUTION FOR INJECTION
428	20151023	M	DE	1	PS	Gazyvaro	OBINUTUZUMAB	1	Intravenous (not otherwise specified)								125486	100	MG	SOLUTION FOR INFUSION
429	20151105	F	BR	1	PS	Obinutuzumab	OBINUTUZUMAB	1	Intravenous (not otherwise specified)	C1D1. TEMPORARILY INTERRUPTED DUE TO INFUSION RELATED REACTION.					1147725		104405	100	MG	SOLUTION FOR INFUSION
430	20151116	M	FR	1	PS	Obinutuzumab	OBINUTUZUMAB	1	Intravenous drip	ON 23/JUN/2015, THE PATIENT RECEIVED THE LAST DOSE OF OBINUTUZUMAB PRIOR TO ONSET OF THE EVENT.					H015		104405	1000	MG	SOLUTION FOR INFUSION
431	20151005	M	PL	1	PS	Obinutuzumab	OBINUTUZUMAB	1	Intravenous drip	C1D1				U	11457981146455		104405	100	MG	SOLUTION FOR INFUSION
432	20151028	F	CA	1	PS	Obinutuzumab	OBINUTUZUMAB	1	Unknown	DATE OF MOST RECENT DOSE: 10/JUL/2015 (11.50)					1145230		125486			SOLUTION FOR INFUSION
433	20151228	M	AU	1	PS	GAZYVA	OBINUTUZUMAB	1	Intravenous (not otherwise specified)	FIRST DOSE: 8-10 ML, C1D1, DOSE INTERRUPTED				U			125486			INFUSION
434	20151123	M	AT	1	PS	Obinutuzumab	OBINUTUZUMAB	1	Intravenous (not otherwise specified)	C1D1							125486	100	MG	SOLUTION FOR INFUSION
435	20151230	F	DE	1	PS	Obinutuzumab	OBINUTUZUMAB	1	Intravenous (not otherwise specified)	THE LAST DOSE PRIOR TO SAE ON 14/SEP/2105					1147906		125486	1000	MG
436	20151102	M	US	1	PS	GAZYVA	OBINUTUZUMAB	1	Intravenous (not otherwise specified)								125486	100	MG	INFUSION
437	20151027	F	GB	1	PS	Gazyvaro	OBINUTUZUMAB	1	Intravenous (not otherwise specified)						114520		125486	100	MG		/month
438	20151008	F	US	1	PS	Obinutuzumab	OBINUTUZUMAB	1	Unknown								125486
439	20151001	M	US	1	PS	GAZYVA	OBINUTUZUMAB	1	Unknown								125486
440	20151008	F	US	2	PS	Obinutuzumab	OBINUTUZUMAB	1	Intravenous (not otherwise specified)	DATE OF MOST RECENT DOSE: 28/SEP/2015.					1147179		125486	1000	MG	SOLUTION FOR INFUSION
441	20151112	M	CH	1	PS	Gazyvaro	OBINUTUZUMAB	1	Intravenous (not otherwise specified)								125486	100	MG	SOLUTION FOR INFUSION
442	20151005	F	US	1	PS	GAZYVA	OBINUTUZUMAB	1	Intravenous (not otherwise specified)								125486	900	MG		QD
443	20151013	F	AR	1	PS	Obinutuzumab	OBINUTUZUMAB	1	Intravenous (not otherwise specified)	C1D1					1146455		125486	25	MG	SOLUTION FOR INFUSION	QD
444	20151007	M	US	1	PS	GAZYVA	OBINUTUZUMAB	1	Intravenous (not otherwise specified)	25MG/HOUR, GIVEN OVER FOUR HOURS.							125486	100	MG	SOLUTION FOR INFUSION
445	20151110	F	US	1	PS	GAZYVA	OBINUTUZUMAB	1	Unknown								125486			SOLUTION FOR INFUSION
446	20151117	F	AU	1	PS	Obinutuzumab	OBINUTUZUMAB	1	Intravenous (not otherwise specified)	MOST RECENT DOSE PRIOR TO SAE: 01/SEP/2015 (C6D1)							125486	1000	MG	SOLUTION FOR INFUSION
447	20151026	F	AT	1	PS	Obinutuzumab	OBINUTUZUMAB	1	Intravenous (not otherwise specified)	THE LAST DOSE PRIOR TO THE EVENT WAS ADMINISTERED ON 02/OCT/2015					1.1482e+16		125486	900	MG	SOLUTION FOR INFUSION
448	20151014	M	US	1	PS	GAZYVA	OBINUTUZUMAB	1	Intravenous (not otherwise specified)								125486			SOLUTION FOR INFUSION
449	20151104	F	BR	1	PS	Obinutuzumab	OBINUTUZUMAB	1	Intravenous (not otherwise specified)						1147725		125486	100	MG	SOLUTION FOR INFUSION
450	20151124	M	ES	1	PS	Obinutuzumab	OBINUTUZUMAB	1	Intravenous (not otherwise specified)	DATE OF LAST DOSE PRIOR TO SAE: 07/OCT/2015					1146455		125486	25	MG	SOLUTION FOR INFUSION
451	20151218	M	IT	1	PS	Obinutuzumab	OBINUTUZUMAB	1	Intravenous (not otherwise specified)	DATE OF LAST DOSE PRIOR TO SAE: 30/APR/2014,?FREQUENCY AS PER PROTOCOL : DAYS 1/2 IN SPLITTED DOSE,					1116234		104405	1000	MG	SOLUTION FOR INJECTION
452	20151021	M	AU	1	PS	Obinutuzumab	OBINUTUZUMAB	1	Unknown	MOST RECENT DOSE PRIOR TO SAE: 29/SEP/2015							125486	1000	MG
453	20151103	M	MX	1	PS	GAZYVA	OBINUTUZUMAB	1	Intravenous (not otherwise specified)	100MG DAY 1, 900MG DAY 2							125486			SOLUTION FOR INFUSION
454	20151028	M	US	1	PS	GAZYVA	OBINUTUZUMAB	1	Unknown								125486
455	20151030	F	FR	1	PS	Obinutuzumab	OBINUTUZUMAB	1	Unknown	LAST DOSE PRIOR TO SAE WAS ON 25/JUN/2015							125486	1000	MG	SOLUTION FOR INFUSION	/month
456	20151110	M	DE	1	PS	Obinutuzumab	OBINUTUZUMAB	1	Intravenous (not otherwise specified)	LAST DOSE PRIOR TO SAE : 22/OCT/2015							125486	100	MG
457	20151126	M	IL	1	PS	GAZYVA	OBINUTUZUMAB	1	Unknown								125486			SOLUTION FOR INFUSION
458	20151103		CA	1	PS	GAZYVA	OBINUTUZUMAB	1	Unknown								125486			SOLUTION FOR INFUSION
459	20151105	M	CA	1	PS	GAZYVA	OBINUTUZUMAB	1	Intravenous (not otherwise specified)	100 MG ON DAY 1 INFUSION							125486
460	20151106	M	US	1	PS	OBINUTUZUMAB	OBINUTUZUMAB	1	Intravenous (not otherwise specified)	100 MG ; 25 MG/HR			Y	D				100	MG
461	20151127	M	DE	1	PS	Obinutuzumab	OBINUTUZUMAB	1	Intravenous (not otherwise specified)						ID1116236		104405	25	MG	SOLUTION FOR INFUSION
462	20151113	F	AT	1	PS	Gazyvaro	OBINUTUZUMAB	1	Intravenous (not otherwise specified)	DAY 8 DOSE ON 29/OCT/2015							125486	1000	MG	SOLUTION FOR INFUSION
463	20151112	M	EG	1	PS	Obinutuzumab	OBINUTUZUMAB	1	Unknown								125486			SOLUTION FOR INFUSION
464	20151223	F	FR	1	PS	Obinutuzumab	OBINUTUZUMAB	1	Unknown	C1D1. INDUCTION CYCLE 1. LAST DOSE PRIOR TO THE ONSET OF THE EVENT ON 26/MAY/2015							125486	1000	MG	SOLUTION FOR INFUSION
465	20151112	F	US	1	PS	GAZYVA	OBINUTUZUMAB	1	Unknown								125486			INFUSION
466	20151202	F	US	1	PS	GAZYVA	OBINUTUZUMAB	1	Intravenous (not otherwise specified)								125486	900	MG
467	20151125	F	CO	1	PS	Obinutuzumab	OBINUTUZUMAB	1	Intravenous (not otherwise specified)								125486	1	G
468	20151126	M	CN	1	PS	Obinutuzumab	OBINUTUZUMAB	1	Intravenous (not otherwise specified)	DOSE CONCERNTRATION : 4 MG/ML, DATE OF THE MOST RECENT DOSE PRIOR TO THE EVENT : 16/MAY/2013, VOLUME					H0006		125486			SOLUTION FOR INFUSION	Q3W
469	20151126	M	FR	1	PS	Obinutuzumab	OBINUTUZUMAB	1	Intravenous (not otherwise specified)								104405	25	MG	SOLUTION FOR INFUSION
470	20151214	M	DE	1	PS	Gazyvaro	OBINUTUZUMAB	1	Intravenous (not otherwise specified)								125486	100	MG	SOLUTION FOR INFUSION
471	20151124	M	IT	1	PS	Obinutuzumab	OBINUTUZUMAB	1	Intravenous (not otherwise specified)	MOST RECENT DOSE PRIOR TO THE EVENT ON 26/OCT/2015: 1000MG					1148195		125486	1000	MG	SOLUTION FOR INFUSION
472	20151126	F	JP	1	PS	Obinutuzumab	OBINUTUZUMAB	1	Intravenous (not otherwise specified)	MOST RECENT DOSE WAS GIVEN ON 04/NOV/2015							125486	1000	MG		Q3W
473	20151120	F	US	1	PS	Obinutuzumab	OBINUTUZUMAB	1	Intravenous (not otherwise specified)	ADMINISTERED ON DAYS 1, 8 + 15 FOR 6 CYCLES				U			125486	100	MG	SOLUTION FOR INFUSION
474	20151123	F	US	1	PS	GAZYVA	OBINUTUZUMAB	1	Intravenous (not otherwise specified)								125486	100	MG	SOLUTION FOR INFUSION
475	20151123	F	BR	1	PS	GAZYVA	OBINUTUZUMAB	1	Intravenous (not otherwise specified)								125486			SOLUTION FOR INFUSION
476	20151124	F	AT	1	PS	Gazyvaro	OBINUTUZUMAB	1	Unknown								125486
477	20151127	F	DE	1	PS	Gazyvaro	OBINUTUZUMAB	1	Unknown								125486	100	MG	SOLUTION FOR INFUSION
478	20151217	F	AU	1	PS	GAZYVA	OBINUTUZUMAB	1	Intravenous (not otherwise specified)	DOSE ON: 15/SEP/2015?ON AN UNSPECIFIED DAY, PATIENT HAD THE 3RD INJECTION OF OBINUTUZUMAB. LATER ON							125486	1000	MG
479	20151209	F	DE	1	PS	Obinutuzumab	OBINUTUZUMAB	1	Intravenous (not otherwise specified)	LAST DOSE PRIOR TO SAE ON 15/OCT/2015					1147899		125486	1000	MG
480	20151203	M	CA	1	PS	Obinutuzumab	OBINUTUZUMAB	1	Unknown								125486			SOLUTION FOR INFUSION
481	20151207	M	CA	1	PS	Obinutuzumab	OBINUTUZUMAB	1	Intravenous (not otherwise specified)	DAY 1 100MG, DAY 2 900MG AND DAY 8/15 1000MG?MOST RECENT DOSE PRIOR TO SAE: 26/AUG/2015							125486	100	MG
482	20151210	M	US	1	PS	GAZYVA	OBINUTUZUMAB	1	Intravenous (not otherwise specified)								125486	1000	MG
483	20151214	F	CA	1	PS	GAZYVA	OBINUTUZUMAB	1	Unknown								125486	20	MG	SOLUTION FOR INFUSION
484	20151218	M	US	1	PS	GAZYVA	OBINUTUZUMAB	1	Intravenous (not otherwise specified)	DAY ONE 100MG							125486	100	MG	INFUSION
485	20151217	F	IT	1	PS	Obinutuzumab	OBINUTUZUMAB	1	Intravenous (not otherwise specified)	ROUTE OF ADMINISTRATION AS PER PROTOCOL							125486	1000	MG	SOLUTION FOR INFUSION
486	20151217	M	DE	1	PS	Gazyvaro	OBINUTUZUMAB	1	Intravenous (not otherwise specified)					N			125486	100	MG	SOLUTION FOR INFUSION
487	20151229	M	NL	1	PS	Obinutuzumab	OBINUTUZUMAB	1	Intravenous (not otherwise specified)	DATE OF LAST DOSE OF OBINUTUZUMAB: 10/NOV/2015					H0015		125486	1000	MG	INFUSION
488	20151207	F	JP	1	PS	Obinutuzumab	OBINUTUZUMAB	1	Intravenous (not otherwise specified)	DOSE CONCENTRATION OF LAST DOSE TAKEN 4MG/ML, VOLUME OF LAST DOSES TAKEN 40 ML AND 250 ML?DATES OF M					PDH0000144A,H0012A		104405				Q3W
489	20151023	M	RU	1	PS	Obinutuzumab	OBINUTUZUMAB	1	Intravenous (not otherwise specified)	MOST RECENT DOSE PRIOR TO FIRST EPISODE OF FEBRILE NEUTROPENIA: 04/JUN/2013?MOST RECENT DOSE PRIOR T				Y	1430002		104405	1000	MG	SOLUTION FOR INFUSION
490	20151018	M	HU	1	PS	Obinutuzumab	OBINUTUZUMAB	1	Intravenous (not otherwise specified)	ON 31/DEC/2013, THE PATIENT RECEIVED MOST RECENT DOSE OF OBINUTUZUMAB AT VOLUME 250 ML AND DOSE CONC					H0013		104405				Q3W
491	20151006	F	IT	1	PS	Obinutuzumab	OBINUTUZUMAB	1	Intravenous (not otherwise specified)	FREQUENCY AS PER PROTOCOL: DAYS 1/2 SPLIT DOSE, 8 AND 15 OF CYCLE 1, AND ON DAY 1 OF CYCLES 2 TO 6.					1116234		104405	25	MG	SOLUTION FOR INJECTION	QD
492	20160302	M	CZ	1	PS	Obinutuzumab	OBINUTUZUMAB	1	Intravenous (not otherwise specified)	MOST RECENT DOSE ON 06/MAR/2013, LAST VOLUME TAKEN ON 250ML, LAST DOSE CONCENTRATION: 4MG/ML					H0004		104405
493	20160106	M	TR	1	PS	Obinutuzumab	OBINUTUZUMAB	1	Intravenous (not otherwise specified)	05/MAR/2014: C1D2: 975 MG?DATE OF LAST DOSE PRIOR TO EVENT: 05/MAR/2014					1116236		104405	25	MG
494	20160317	F	IT	1	PS	Obinutuzumab	OBINUTUZUMAB	1	Intravenous (not otherwise specified)	DOSE CONCENTRATION 4 MG/ML, LAST DOSE PRIOR TO SAE (BOTH OCCURRENCE OF MENINGITIS): 24/MAY/2012, VOL					H0001		104405				Q3W
495	20160114	M	CA	1	PS	Obinutuzumab	OBINUTUZUMAB	1	Intravenous (not otherwise specified)	250ML, VOLUME OF LAST OBINUTUZUMAB TAKEN. 4MG/ML,DOSE CONCENTRATION OF LAST OBINUTUZUMAB TAKEN. ?03/					H0004		104405			SOLUTION FOR INFUSION	Q3W
496	20160203	M	US	1	PS	Obinutuzumab	OBINUTUZUMAB	1	Intravenous (not otherwise specified)	DATE OF MOST RECENT DOSE: 29/DEC/2011 (DOSE: 250 ML AND CONCENTRATION: 4MG/ML).					PDH0000136		104405			SOLUTION FOR INFUSION	Q3W
497	20160208	F	CN	1	PS	Obinutuzumab	OBINUTUZUMAB	1	Intravenous (not otherwise specified)	VOLUME OF LAST GA101 TAKEN: 250 ML, AT CONCENTRATION OF 4 MG/ML ON 14/APR/2014.					H0015		104405			SOLUTION FOR INFUSION	Q3W
498	20160112	F	GB	1	PS	Obinutuzumab	OBINUTUZUMAB	1	Intravenous (not otherwise specified)	DATE OF MOST RECENT DOSE (250 ML, 4 MG/ML) PRIOR TO ONSET OF LOOSE STOOLS: 15/AUG/2013.?DATE OF MOST					H0014,H0006,40006		104405
499	20160208	F	GB	1	PS	Obinutuzumab	OBINUTUZUMAB	1	Intravenous (not otherwise specified)	DAYS 1, 8 AND 15 OF CYCLE 1 AS PER THE PROTOCOL.					PDH0000136		104405	1000	MG
500	20160225	M	IT	1	PS	Obinutuzumab	OBINUTUZUMAB	1	Intravenous (not otherwise specified)	C1D1					1116234		104405	100	MG	SOLUTION FOR INJECTION
501	20160323	M	IT	1	PS	Obinutuzumab	OBINUTUZUMAB	1	Intravenous (not otherwise specified)	DOSE CONCENTRATION OF LAST DOSE TAKEN: 4 MG/ML; DATE OF MOST RECENT DOSE PRIOR TO SAE: 05/OCT/2012					PDH0000137		104405	250	ML	SOLUTION FOR INFUSION	Q3W
502	20160329	F	CN	1	PS	Obinutuzumab	OBINUTUZUMAB	1	Intravenous (not otherwise specified)	DATE OF MOST RECENT DOSE (VOLUME :250 ML AND DOSE CONCENTRATION : 4 MG/ML) PRIOR TO AE ONSET : 10/MA					H0015		104405			SOLUTION FOR INFUSION	Q3W
503	20160314	F	CZ	1	PS	Obinutuzumab	OBINUTUZUMAB	1	Intravenous (not otherwise specified)	DATE OF THE MOST RECENT DOSE: 31/AUG/2012 (250 ML 1000MG/ML).					H1001,PDH0000137		104405			SOLUTION FOR INFUSION	Q3W
504	20160217	F	SE	1	PS	Obinutuzumab	OBINUTUZUMAB	1	Intravenous (not otherwise specified)	C1D1				U	1116236		104405	100	MG	INFUSION	QD
505	20160307	F	HU	1	PS	Obinutuzumab	OBINUTUZUMAB	1	Intravenous (not otherwise specified)	LAST DOSE PRIOR TO SAE:18/MAY/2012 CONCENTRATION 4MG/ML, VOLUME 250ML.					PDH0000136		104405				Q3W
506	20160208	M	DE	1	PS	Obinutuzumab	OBINUTUZUMAB	1	Intravenous (not otherwise specified)	DAYS 1, 8 AND 15 OF CYCLE 1 AS PER PROTOCOL					H0015		104405	1000	MG	SOLUTION FOR INFUSION	/wk
507	20160317	M	PL	1	PS	Obinutuzumab	OBINUTUZUMAB	1	Intravenous (not otherwise specified)	MOST RECENT DOSE PRIOR TO ONSET OF ADVERSE EVENT: 26/JUN/2014, LAST VOLUME TAKEN 250ML AND DOSE CONC					H0016		104405			SOLUTION FOR INFUSION	Q3W
508	20160121	F	TH	1	PS	Obinutuzumab	OBINUTUZUMAB	1	Intravenous (not otherwise specified)	DATE OF LAST DOSE (1000 ML VOLUME WITH CONCENTRATION OF 4 MG/ML) PRIOR TO SAE: 08/JAN/2014.					PDH0000143		104405				Q3W
509	20160321	M	CN	1	PS	Obinutuzumab	OBINUTUZUMAB	1	Intravenous (not otherwise specified)	DOSE AND FORM OF ADMINISTRATION AS PER PROTOCOL?MOST RECENT DOSE: CONCENTRATION 4 MG/ML, VOLUME 250					H0005		104405	1000	MG	SOLUTION FOR INFUSION	Q3W
510	20160212	M	DE	1	PS	Obinutuzumab	OBINUTUZUMAB	1	Intravenous (not otherwise specified)	INFUSION RATE 25 ( CYCLE 1 DAY 1 ), THE LAST DOSE PRIOR TO THE SAE WAS 12/NOV/2014					1145798		104405	100	MG	SOLUTION FOR INFUSION
511	20160314	M	CN	1	PS	Obinutuzumab	OBINUTUZUMAB	1	Intravenous (not otherwise specified)	DATE OF MOST RECENT DOSE (VOLUME: 40 ML AT A CONCENTRATION OF 4 MG/ML) PRIOR TO SAE: 03/AUG/2013.					H0004		104405				Q3W
512	20160328	M	CA	1	PS	Obinutuzumab	OBINUTUZUMAB	1	Intravenous (not otherwise specified)	MOST RECENT DOSE: 25 NOV 2011: 250 ML; 4MG/ML).					PDH0000136		104405				Q3W
513	20160215	M	TH	1	PS	Obinutuzumab	OBINUTUZUMAB	1	Intravenous (not otherwise specified)	DOSE CONCENTRATION OF LAST GA101 TAKEN:4 MG/ML					H0001		104405	1000	ML	SOLUTION FOR INFUSION	Q3W
514	20160211	M	TH	1	PS	Obinutuzumab	OBINUTUZUMAB	1	Intravenous (not otherwise specified)	DATE OF MOST RECENT DOSE PRIOR TO THE FEBRILE NEUTROPENIA: 23/NOV/2012 (VOLUME 1000ML, DOSE CONCENTR					0000136		104405	1000	MG	SOLUTION FOR INFUSION	Q3W
515	20160315	F	ES	1	PS	Obinutuzumab	OBINUTUZUMAB	1	Intravenous (not otherwise specified)					N	H0016		125486	100	MG	SOLUTION FOR INJECTION
516	20160216	F	BE	1	PS	Obinutuzumab	OBINUTUZUMAB	1	Intravenous (not otherwise specified)	ON DAY 1?LAST DOSE PRIOR TO EVENT 02/MAR/2015				U			125486	1000	MG	SOLUTION FOR INFUSION
517	20160222	F	IT	1	PS	Obinutuzumab	OBINUTUZUMAB	1	Intravenous (not otherwise specified)	RECENT DOSE PRIOR TO EVENT: VOLUME OF 250ML AND DOSE CONCENTRATION 4MG/ML ON 30/MAR/2012					PDH0000136		104405				Q3W
518	20160321	F	BE	1	PS	Obinutuzumab	OBINUTUZUMAB	1	Intravenous (not otherwise specified)	MOST RECENT DOSE PRIOR TO EVENT ONSET 27/APR/2015							125486	1000	MG	SOLUTION FOR INFUSION
519	20160115	M	BR	1	PS	Obinutuzumab	OBINUTUZUMAB	1	Intravenous (not otherwise specified)	CYCLE 1, DAY 1 (GIVEN AT AN INFUSION RATE OF 18 MG/HOUR). CYCLE 1, DAY 2 (900MG GIVEN AT AN INFUSION					1146455		104405	100	MG	SOLUTION FOR INFUSION
520	20160216	M	ES	1	PS	Obinutuzumab	OBINUTUZUMAB	1	Intravenous (not otherwise specified)	DOSE : 100 MG/ML					1148534		122954			SOLUTION FOR INFUSION	/month
521	20160129	F	US	1	PS	GAZYVA	OBINUTUZUMAB	1	Unknown	RECEIVED 5 DOSES OF OBINUTUZUMAB							125486			SOLUTION FOR INFUSION
522	20160209	M	FR	1	PS	Obinutuzumab	OBINUTUZUMAB	1	Intravenous (not otherwise specified)	1000 MG IV ON DAYS 1, 8 AND 15 OF CYCLE 1 AND ON DAY 1 OF CYCLES 2-8 (21-DAY CYCLES) ?MOST RECENT DO					H0014		104405				Q3W
523	20160118	F	GB	1	PS	Obinutuzumab	OBINUTUZUMAB	1	Intravenous (not otherwise specified)	THE LAST DOSE PRIOR TO THE EVENT WAS ADMINISTERED ON 08/SEP/2015 (100MG). SECOND DOSE HELD.				U	114520		125486
524	20160223	M	US	1	PS	Obinutuzumab	OBINUTUZUMAB	1	Intravenous (not otherwise specified)	DATE OF LAST DOSE OF DRUG PRIOR TO SAE 11/APR/2015, LAST DOSE OF DRUG BEFORE SAE 1000 MG?TEMPORARILY				U	1145869		125486
525	20160321	M	TR	1	PS	Obinutuzumab	OBINUTUZUMAB	1	Intravenous (not otherwise specified)	CYCLE 1 DAY 1							125486	100	MG	SOLUTION FOR INFUSION
526	20160120	M	US	1	PS	GAZYVA	OBINUTUZUMAB	1	Intravenous (not otherwise specified)								125486	1000	MG	SOLUTION FOR INFUSION
527	20160120	M	CA	1	PS	Obinutuzumab	OBINUTUZUMAB	1	Unknown	DOSE PRIORT TO ADVERSE EVENT: 14/OCT/2015							125486	1000	MG
528	20160217	F	CA	3	PS	Obinutuzumab	OBINUTUZUMAB	1	Intravenous (not otherwise specified)	MOST RECENT DOSE PRIOR TO THE EVENT ON 17/NOV/2015.?ADMINISTERED ONCE WEEKLY FOR 3 WEEKS (CYCLE 1) T					1145230		125486	1000	MG
529	20160229	M	CH	1	PS	Obinutuzumab	OBINUTUZUMAB	1	Intravenous (not otherwise specified)	C1D1?DOSE TEMPORARILY INTERRUPTED DUE TO AN UNSPECIFIED INFUSION RELATED REACTION					11457971147725		125486	100	MG	SOLUTION FOR INFUSION
530	20160103	M	DE	1	PS	Obinutuzumab	OBINUTUZUMAB	1	Intravenous (not otherwise specified)						1147974		125486	100	MG	SOLUTION FOR INFUSION
531	20160308	M	BR	1	PS	GAZYVA	OBINUTUZUMAB	1	Intravenous (not otherwise specified)								125486			SOLUTION FOR INFUSION
532	20160306	M	DE	1	PS	Gazyvaro	OBINUTUZUMAB	1	Intravenous drip	DOSE: 100MG THEN 900MG GIVEN ON 25/NOV/2015					H0036B03		125486			SOLUTION FOR INFUSION
533	20160106	F	CN	1	PS	Obinutuzumab	OBINUTUZUMAB	1	Intravenous (not otherwise specified)	LAST DOSE PRIOR TO SAE ON 22/MAY/2013 (LAST VOLUME TAKEN: 250 ML OF 4 MG/ML)					H0004		125486			SOLUTION FOR INFUSION	Q3W
534	20160304	F	AU	1	PS	Obinutuzumab	OBINUTUZUMAB	1	Intravenous (not otherwise specified)	VOLUME OF LAST OBNITUZUMAB TAKEN: 250 ML, DOSE CONCENTRATION OF LAST OBNITUZUMAB TAKEN: 4 MG/ML, DAT					H0006		104405
535	20160108	F	DE	1	PS	Obinutuzumab	OBINUTUZUMAB	1	Intravenous (not otherwise specified)	DATE OF LAST DOSE PRIOR TO SAE: 07/SEP/2015					1149384		125486			SOLUTION FOR INFUSION
536	20160119	M	DE	1	PS	Obinutuzumab	OBINUTUZUMAB	1	Intravenous (not otherwise specified)	MOST RECENT DOSE PRIOR TO SAE: 01/DEC/2015							125486	1000	MG	INFUSION
537	20160223	M	CH	1	PS	Obinutuzumab	OBINUTUZUMAB	1	Intravenous (not otherwise specified)	C1D1?INFUSION TEMPORARILY INTERRUPTED DUE TO UNSPECIFIED INFUSION RELATED REACTION					1116236		125486	7	MG	SOLUTION FOR INFUSION
538	20160107	M	US	1	PS	GAZYVA	OBINUTUZUMAB	1	Unknown								125486
539	20160107	F	US	1	PS	GAZYVA	OBINUTUZUMAB	1	Intravenous (not otherwise specified)								125486	100	MG	INFUSION
540	20160107		US	1	PS	Obinutuzumab	OBINUTUZUMAB	1	Unknown								125486
541	20160107	F	US	1	PS	GAZYVA	OBINUTUZUMAB	1	Unknown								125486	100	MG	SOLUTION FOR INFUSION
542	20160107	M	US	1	PS	GAZYVA	OBINUTUZUMAB	1	Unknown								125486			SOLUTION FOR INFUSION
543	20160107	F	US	1	PS	GAZYVA	OBINUTUZUMAB	1	Unknown								125486			SOLUTION FOR INFUSION
544	20160107	M	US	1	PS	GAZYVA	OBINUTUZUMAB	1	Unknown								125486	100	MG	SOLUTION FOR INFUSION
545	20160107		US	1	PS	GAZYVA	OBINUTUZUMAB	1	Unknown								125486
546	20160107		US	1	PS	GAZYVA	OBINUTUZUMAB	1	Unknown								125486			SOLUTION FOR INFUSION
547	20160107		US	1	PS	GAZYVA	OBINUTUZUMAB	1	Unknown								125486			SOLUTION FOR INFUSION
548	20160107	M	US	1	PS	Obinutuzumab	OBINUTUZUMAB	1	Unknown	500 MG OVER TWO DAYS							125486			SOLUTION FOR INFUSION
549	20160107	F	US	1	PS	Obinutuzumab	OBINUTUZUMAB	1	Unknown								125486			SOLUTION FOR INFUSION
550	20160107	M	US	1	PS	GAZYVA	OBINUTUZUMAB	1	Unknown								125486	100	MG	SOLUTION FOR INFUSION
551	20160107		US	1	PS	GAZYVA	OBINUTUZUMAB	1	Intravenous (not otherwise specified)						UNKNOWN		125486	1000	MG	SOLUTION FOR INFUSION	QOW
552	20160107	M	US	1	PS	GAZYVA	OBINUTUZUMAB	1	Unknown								125486
553	20160107	M	US	1	PS	Obinutuzumab	OBINUTUZUMAB	1	Unknown								125486			SOLUTION FOR INFUSION
554	20160107	M	US	1	PS	GAZYVA	OBINUTUZUMAB	1	Unknown								125486			SOLUTION FOR INFUSION
555	20160107	M	US	1	PS	Obinutuzumab	OBINUTUZUMAB	1	Intravenous (not otherwise specified)								125486			INFUSION
556	20160107		US	1	PS	GAZYVA	OBINUTUZUMAB	1	Unknown								125486			SOLUTION FOR INFUSION
557	20160107	M	US	1	PS	GAZYVA	OBINUTUZUMAB	1	Unknown								125486			SOLUTION FOR INFUSION
558	20160107	M	US	1	PS	Obinutuzumab	OBINUTUZUMAB	1	Unknown	DAY 1							125486	100	MG
559	20160107	F	US	1	PS	GAZYVA	OBINUTUZUMAB	1	Unknown								125486			SOLUTION FOR INFUSION
560	20160107		US	1	PS	GAZYVA	OBINUTUZUMAB	1	Intravenous (not otherwise specified)								125486			SOLUTION FOR INFUSION
561	20160107		US	1	PS	Obinutuzumab	OBINUTUZUMAB	1	Unknown								125486			SOLUTION FOR INFUSION
562	20160107	M	US	1	PS	GAZYVA	OBINUTUZUMAB	1	Unknown								125486			INFUSION
563	20160107	F	US	1	PS	GAZYVA	OBINUTUZUMAB	1	Intravenous drip	100MG INITIAL DOSE ATTEMPTED					UNKNOWN		125486
564	20160107		US	1	PS	Obinutuzumab	OBINUTUZUMAB	1	Unknown								125486			SOLUTION FOR INFUSION
565	20160107	F	US	1	PS	Obinutuzumab	OBINUTUZUMAB	1	Unknown								125486			SOLUTION FOR INFUSION
566	20160107	F	US	1	PS	GAZYVA	OBINUTUZUMAB	1	Unknown	PATIENT WAS ON CYCLE 5 OF 6							125486
567	20160107	M	US	1	PS	GAZYVA	OBINUTUZUMAB	1	Intravenous (not otherwise specified)	FIRST DOSE							125486	100	MG	SOLUTION FOR INFUSION
568	20160107	M	US	1	PS	Obinutuzumab	OBINUTUZUMAB	1	Unknown					Y			125486	100	MG
569	20160107	F	US	1	PS	GAZYVA	OBINUTUZUMAB	1	Unknown								125486			SOLUTION FOR INFUSION
570	20160107		US	1	PS	GAZYVA	OBINUTUZUMAB	1	Unknown								125486			SOLUTION FOR INFUSION
571	20160107	M	US	1	PS	Obinutuzumab	OBINUTUZUMAB	1	Unknown					Y			125486			SOLUTION FOR INFUSION
572	20160107	F	US	1	PS	GAZYVA	OBINUTUZUMAB	1	Intravenous (not otherwise specified)								125486	100	MG	INFUSION
573	20160107	F	US	1	PS	GAZYVA	OBINUTUZUMAB	1	Unknown								125486			SOLUTION FOR INFUSION
574	20160107	F	US	1	PS	GAZYVA	OBINUTUZUMAB	1	Intravenous (not otherwise specified)								125486	1000	MG		/month
575	20160107		US	1	PS	GAZYVA	OBINUTUZUMAB	1	Intravenous drip								125486			SOLUTION FOR INFUSION
576	20160107	M	US	1	PS	GAZYVA	OBINUTUZUMAB	1	Intravenous (not otherwise specified)								125486	100	MG	SOLUTION FOR INFUSION
577	20160107	F	US	1	PS	GAZYVA	OBINUTUZUMAB	1	Unknown								125486
578	20160107		US	1	PS	GAZYVA	OBINUTUZUMAB	1	Unknown	LOADING DOSE							125486	100	MG	SOLUTION FOR INFUSION
579	20160107		US	1	PS	Obinutuzumab	OBINUTUZUMAB	1	Unknown								125486			SOLUTION FOR INFUSION
580	20160107	F	US	1	PS	GAZYVA	OBINUTUZUMAB	1	Intravenous (not otherwise specified)								125486	1000	MG	INFUSION
581	20160107	M	US	1	PS	GAZYVA	OBINUTUZUMAB	1	Unknown	LOADING DOSE							125486	100	MG
582	20160107	M	US	1	PS	GAZYVA	OBINUTUZUMAB	1	Unknown								125486			SOLUTION FOR INFUSION
583	20160107	M	US	1	PS	GAZYVA	OBINUTUZUMAB	1	Unknown	100 MG AT 25 CC AN HOUR							125486	100	MG	SOLUTION FOR INFUSION
584	20160107	F	US	1	PS	Obinutuzumab	OBINUTUZUMAB	1	Unknown								125486	1000	MG	SOLUTION FOR INFUSION
585	20160107	F	US	1	PS	GAZYVA	OBINUTUZUMAB	1	Intravenous drip					N			125486	25	MG	SOLUTION FOR INFUSION
586	20160107	F	US	1	PS	GAZYVA	OBINUTUZUMAB	1	Intravenous (not otherwise specified)	3-4HR INFUSIONS, DAYS 1, 8, AND 15				U			125486	1000	MG	SOLUTION FOR INFUSION
587	20160107		US	1	PS	GAZYVA	OBINUTUZUMAB	1	Unknown								125486			SOLUTION FOR INFUSION
588	20160107	M	US	1	PS	GAZYVA	OBINUTUZUMAB	1	Unknown	COURSE 1 DAY 1							125486	100	MG	SOLUTION FOR INFUSION
589	20160107		US	1	PS	GAZYVA	OBINUTUZUMAB	1	Unknown								125486	100	MG	INFUSION
590	20160107		US	1	PS	GAZYVA	OBINUTUZUMAB	1	Unknown								125486			SOLUTION FOR INFUSION
591	20160107	M	US	1	PS	GAZYVA	OBINUTUZUMAB	1	Unknown								125486	100	MG	SOLUTION FOR INFUSION
592	20160107	F	US	1	PS	GAZYVA	OBINUTUZUMAB	1	Unknown								125486			INFUSION
593	20160107		US	1	PS	GAZYVA	OBINUTUZUMAB	1	Unknown								125486			SOLUTION FOR INFUSION
594	20160107		US	1	PS	GAZYVA	OBINUTUZUMAB	1	Unknown								125486			SOLUTION FOR INFUSION
595	20160107		US	1	PS	GAZYVA	OBINUTUZUMAB	1	Unknown	FIRST DOSE							125486	100	MG	SOLUTION FOR INFUSION
596	20160107		US	1	PS	GAZYVA	OBINUTUZUMAB	1	Unknown								125486
597	20160107		US	1	PS	GAZYVA	OBINUTUZUMAB	1	Intravenous (not otherwise specified)								125486			INFUSION
598	20160107		US	1	PS	GAZYVA	OBINUTUZUMAB	1	Unknown								125486			SOLUTION FOR INFUSION
599	20160107	F	US	1	PS	GAZYVA	OBINUTUZUMAB	1	Intravenous (not otherwise specified)								125486			SOLUTION FOR INFUSION
600	20160107	M	US	1	PS	GAZYVA	OBINUTUZUMAB	1	Unknown								125486	100	MG	SOLUTION FOR INFUSION
601	20160107	F	US	1	PS	Obinutuzumab	OBINUTUZUMAB	1	Intravenous (not otherwise specified)								125486	100	MG	SOLUTION FOR INFUSION
602	20160107	F	US	1	PS	GAZYVA	OBINUTUZUMAB	1	Unknown								125486
603	20160107	M	US	1	PS	GAZYVA	OBINUTUZUMAB	1	Intravenous drip	DOSE: 100							125486			INFUSION
604	20160107	F	US	1	PS	GAZYVA	OBINUTUZUMAB	1	Unknown								125486
605	20160112	M	GB	1	PS	Gazyvaro	OBINUTUZUMAB	1	Intravenous (not otherwise specified)					U	NOT KNOWN		125486	1000	MG	SOLUTION FOR INFUSION
606	20160118	M	ES	1	PS	Gazyvaro	OBINUTUZUMAB	1	Unknown	FREQUENCY REPORTED AS DAY 1, 2, 8 AND 15.							125486	1	G	SOLUTION FOR INFUSION
607	20160202	M	IL	1	PS	GAZYVA	OBINUTUZUMAB	1	Intravenous (not otherwise specified)								125486	100	MG	SOLUTION FOR INFUSION
608	20160323	M	FR	1	PS	Obinutuzumab	OBINUTUZUMAB	1	Intravenous (not otherwise specified)	INDUCTION (4 CYCLES) ENDING 14/APR/2015. CONSOLIDATION (4 CYCLES), STARTING 29/APR/2015, ENDING 23/A							125486	1000	MG	SOLUTION FOR INFUSION
609	20160211	F	EG	1	PS	Obinutuzumab	OBINUTUZUMAB	1	Intravenous (not otherwise specified)	LAST DOSE PRIOR TO SAE: 31/DEC/2015					1145798		125486	100	MG	SOLUTION FOR INFUSION
610	20160115	M	US	1	PS	OBINUTUZUMAB	OBINUTUZUMAB	1	Intravenous (not otherwise specified)	100 MG ONCE IV			Y	Y	H0031	201702		100	MG		1X
611	20160204	F	BE	1	PS	Obinutuzumab	OBINUTUZUMAB	1	Intravenous (not otherwise specified)	C1D1 ?DOSE UNIT AS PER PROTOCOL					1127029		125486	25	MG	SOLUTION FOR INFUSION
612	20160221	F	AT	1	PS	Gazyvaro	OBINUTUZUMAB	1	Intravenous drip						H0038		125486	100	MG	SOLUTION FOR INFUSION
613	20160124	F	IL	1	PS	Obinutuzumab	OBINUTUZUMAB	1	Unknown	FREQUENCY: C1D1, D2, D8, D15, THEN EVERY 28 DAYS FOR 5 MONTHS?LAST DOSE PRIOR TO THE FEBRILE NEUTROP							125486	1000	MG
614	20160125	F	KR	1	PS	Obinutuzumab	OBINUTUZUMAB	1	Intravenous (not otherwise specified)	VOLUME OF LAST OBINUTUZUMAB TAKEN: 1000 ML, DOSE CONCENTRATION OF LAST OBINUTUZUMAB TAKEN: 4 MG/ML,					PDH000143		125486				Q3W
615	20160301	M	FR	1	PS	Obinutuzumab	OBINUTUZUMAB	1	Unknown	MOST RECENT RECENT DOSE PRIOR TO SAE: 18/JAN/2016				U			125486
616	20160127	F	AU	1	PS	Obinutuzumab	OBINUTUZUMAB	1	Intravenous (not otherwise specified)	LAST VOLUME TAKEN: 250 ML. DATE OF MOST RECENT DOSE: 05 JUN 2012, DOSE CONCENTRATION: 4 MG/ML					PDH0000136		125486
617	20160129		MX	1	PS	GAZYVA	OBINUTUZUMAB	1	Intravenous (not otherwise specified)								125486	1000	MG
618	20160129	M	US	1	PS	GAZYVA	OBINUTUZUMAB	1	Unknown								125486	100	MG
619	20160322	F	AT	1	PS	Gazyvaro	OBINUTUZUMAB	1	Unknown	DAY 1, 8, 15 EACH CYCLE. ?6 CYCLES					H0030,H0038		125486	1000	MG
620	20160211	M	TH	1	PS	Obinutuzumab	OBINUTUZUMAB	1	Intravenous (not otherwise specified)	DATE OF MOST RECENT DOSE PRIOR TO THE EVENT ON 03/MAY/2013					PDH000136		104405			SOLUTION FOR INFUSION	Q3W
621	20160211	F	US	1	PS	OBINUTUZUMAB	OBINUTUZUMAB	1
622	20160221	F	CH	1	PS	Gazyvaro	OBINUTUZUMAB	1	Intravenous (not otherwise specified)								125486			SOLUTION FOR INFUSION
623	20160324	F	DE	1	PS	Gazyvaro	OBINUTUZUMAB	1	Intravenous (not otherwise specified)	DAY 1 OF THE CYCLE					H0030803		125486	25	MG
624	20160315	F	TH	1	PS	Obinutuzumab	OBINUTUZUMAB	1	Intravenous (not otherwise specified)	THE MOST RECENT DOSE OF OBINUTUZUMAB PRIOR TO SAE:18/JAN/2013 (250 ML AT A CONCENTRATION OF 4.0 MG/M					PDH0000143		125486				Q3W
625	20160216	F	TH	1	PS	Obinutuzumab	OBINUTUZUMAB	1	Intravenous (not otherwise specified)	STRENGTH = 4MG/ML. MOST RECENT DOSE -250ML PRIOR TO THE ONSET WAS OF FEBRILE NEUTROPENIA 25/OCT/2012					PDH0000143,H0001		104405			SOLUTION FOR INFUSION	Q3W
626	20160324	M	FR	1	PS	Gazyvaro	OBINUTUZUMAB	1	Intravenous drip	IT WAS REPORTED THAT OBINUTUZUMAB REINTRODUCTION WAS PLANNED AS 3 INJECTIONS/WEEK THEN 1 INJECTION/							125486			INFUSION
627	20160331	F	PL	1	PS	Gazyvaro	OBINUTUZUMAB	1	Intravenous (not otherwise specified)								125486	1000	MG	INFUSION
628	20160218	F	SK	1	PS	Gazyvaro	OBINUTUZUMAB	1	Intravenous (not otherwise specified)								125486	100	MG	SOLUTION FOR INFUSION
629	20160307	M	FR	1	PS	Obinutuzumab	OBINUTUZUMAB	1	Unknown	LAST DOSE PRIOR TO SAE ON 10/FEB/2016							125486	1000	MG	SOLUTION FOR INFUSION
630	20160219		US	1	PS	Obinutuzumab	OBINUTUZUMAB	1	Intravenous (not otherwise specified)	ON DAYS 1, 8 AND 15 OF CYCLE 1, FOLLOWED BY DAY 1 OF CYCLES 2 - 6							125486			INFUSION
631	20160328	F	FR	1	PS	Obinutuzumab	OBINUTUZUMAB	1	Intravenous (not otherwise specified)	MOST RECENT DOSE PRIOR TO EVENT 15/JUN/2015. DRUG PERMANENTLY STOPPED ON 15/JUN/2015							125486	1000	MG	SOLUTION FOR INFUSION
632	20160225	M	IL	1	PS	GAZYVA	OBINUTUZUMAB	1	Unknown								125486
633	20160222	M	FR	1	PS	Gazyvaro	OBINUTUZUMAB	1	Intravenous (not otherwise specified)	IN 3 HOURS					H0035B11		125486	100	MG	SOLUTION FOR INFUSION	QD
634	20160225	M	ES	1	PS	Obinutuzumab	OBINUTUZUMAB	1	Intravenous (not otherwise specified)	LAST VOLUME TAKEN:250 ML AND LAST DOSE CONCENTRATION TAKEN:4 MG/ML; MOST RECENT DOSE PRIOR TO SAE: 0					H0001		125486				Q3W
635	20160318	M	CA	1	PS	GAZYVA	OBINUTUZUMAB	1	Intravenous (not otherwise specified)	100MG DAY 1, 900MG DAY 2, 1000MG DAYS 8 AND 15							125486	100	MG	SOLUTION FOR INFUSION
636	20160328	M	FR	1	PS	Obinutuzumab	OBINUTUZUMAB	1	Intravenous (not otherwise specified)								125486	1000	MG	SOLUTION FOR INFUSION
637	20160301	M	GB	1	PS	Obinutuzumab	OBINUTUZUMAB	1	Intravenous (not otherwise specified)						H0038		125486	100	MG	SOLUTION FOR INFUSION
638	20160324	M	FR	1	PS	Obinutuzumab	OBINUTUZUMAB	1	Unknown	THE LAST DOSE PRIOR TO THE PULMONARY INFECTION WAS ADMINISTERED ON 17/NOV/2015.							125486	1000	MG	SOLUTION FOR INFUSION
639	20160301	M	FR	1	PS	Gazyvaro	OBINUTUZUMAB	1	Intravenous (not otherwise specified)	SINGLE ADMINISTRATION							125486	100	MG	SOLUTION FOR INFUSION	QD
640	20160304		US	1	PS	GAZYVA	OBINUTUZUMAB	1	Unknown								125486			SOLUTION FOR INFUSION
641	20160310	M	PL	1	PS	Gazyvaro	OBINUTUZUMAB	1	Intravenous (not otherwise specified)	DAY 1				U			125486	100	MG	SOLUTION FOR INFUSION
642	20160308		US	1	PS	GAZYVA	OBINUTUZUMAB	1	Unknown								125486
643	20160309	M	JP	1	PS	Obinutuzumab	OBINUTUZUMAB	1	Intravenous (not otherwise specified)	VOLUME OF LAST DOSE : 250 ML, LAST DOSE CONCENTRATION : 4 MG/ML, DATE OF MOST RECENT DOSE : 30/NOV/2					PDH0000135		125486				Q3W
644	20160315	F	US	1	PS	GAZYVA	OBINUTUZUMAB	1	Unknown					N			125486	25	MG	SOLUTION FOR INFUSION
645	20160316	M	US	1	PS	GAZYVA	OBINUTUZUMAB	1	Intravenous (not otherwise specified)	1000MG/40ML							125486			SOLUTION FOR INFUSION
646	20160317	M	GB	1	PS	Gazyvaro	OBINUTUZUMAB	1	Unknown								125486
647	20160318	M	US	1	PS	GAZYVA	OBINUTUZUMAB	1	Unknown	1000MG ONCE EVERY 28 DAYS				N			125486	1000	MG
648	20160318		FR	1	PS	Gazyvaro	OBINUTUZUMAB	1	Unknown								125486			SOLUTION FOR INFUSION
649	20160318	F	AU	1	PS	GAZYVA	OBINUTUZUMAB	1	Unknown								125486	100	MG	SOLUTION FOR INFUSION
650	20160321	F	GB	1	PS	Gazyvaro	OBINUTUZUMAB	1	Intravenous (not otherwise specified)	ALSO REPORTED AS 7 MLS. STARTED AT 11.30 AND STOPPED AT 11.50							125486	100	MG	SOLUTION FOR INFUSION
651	20160322	F	DE	1	PS	Obinutuzumab	OBINUTUZUMAB	1	Intravenous (not otherwise specified)	LAST DOSE PRIOR TO ONSET OF THE EVENT ON 17/FEB/2016.							125486	1000	MG	SOLUTION FOR INFUSION
652	20160323	F	IL	1	PS	GAZYVA	OBINUTUZUMAB	1	Intravenous (not otherwise specified)								125486			SOLUTION FOR INFUSION
653	20160324	M	US	1	PS	GAZYVA	OBINUTUZUMAB	1	Intravenous (not otherwise specified)	DAY 1?25 MG/HOUR							125486	100	MG	INFUSION
654	20160328	M	CA	1	PS	Obinutuzumab	OBINUTUZUMAB	1	Intravenous (not otherwise specified)	MOST RECENT DOSE: 25/NOV/2011, VOLUME LAST: 250 ML, DOSE CONCENTRATION: 4 MG/ML					H0001		125486				Q3W
655	20160331	F	US	1	PS	GAZYVA	OBINUTUZUMAB	1	Intravenous (not otherwise specified)								125486			INFUSION
656	20160331	M	AU	1	PS	GAZYVA	OBINUTUZUMAB	1	Unknown	DATE OF 6TH CYCLE OF OBINUTUZUMAB (1000 MG): 30/MAR/2016							125486
657	20160229	M	CA	1	PS	Obinutuzumab	OBINUTUZUMAB	1	Intravenous (not otherwise specified)	LAST DOSE PRIOR TO SAE: 28 NOV 2012, AT A DOSE OF 100 ML OF 4 MG/ML CONCENTRATION					PDH0000143		104405
658	20160317	M	IT	1	PS	Obinutuzumab	OBINUTUZUMAB	1	Intravenous (not otherwise specified)	VOLUME OF MOST RECENT OBINUTUZUMAB: 250 ML?DOSE CONCENTRATION OF MOST RECENT OBINUTUZUMAB: 4 MG/ML?M					H0003		104405				Q3W
659	20160222	F	JP	1	PS	Obinutuzumab	OBINUTUZUMAB	1	Intravenous (not otherwise specified)	DATE OF MOST RECENT DOSE (VOLUME : 250 ML AND CONCENTRATION : 4 MG/ML) PRIOR TO AE ONSET : 19/NOV/20					PDH0000135		104405			SOLUTION FOR INFUSION	Q3W
660	20160115	M	CA	1	PS	Obinutuzumab	OBINUTUZUMAB	1	Intravenous (not otherwise specified)	VOLUME OF LAST DOSE 250 ML AND DOSE CONCENTRATION 4 MG/ML. LAST DOSE PRIOR TO SAE 02/DEC/2013					H0004		104405				Q3W
661	20160106	F	JP	1	PS	Obinutuzumab	OBINUTUZUMAB	1	Intravenous (not otherwise specified)	LAST DOSE (250 ML AT DOSE CONCENTRATION OF 4 MG/ML) OBINUTUZUMAB TAKEN : 29/MAY/2013. 19/JUN/2013					PDH0000135		104405				Q3W
662	20160323	F	AR	1	PS	Obinutuzumab	OBINUTUZUMAB	1	Intravenous (not otherwise specified)	DATE OF MOST RECENT DOSE (DOSE CONCENTRATION: 4 MG/ML, VOLUME: 250 ML) PRIOR TO SAE : 26/DEC/2013					PDH0000143		125486			SOLUTION FOR INFUSION	Q3W
663	20160218	M	TH	1	PS	Obinutuzumab	OBINUTUZUMAB	1	Intravenous (not otherwise specified)	DATE OF MOST RECENT DOSE PRIOR TO AE ONSET : 16/JAN/2012, DOSE: 4 MG/ML, LAST DOSE VOLUME: 250 ML					PDH0000136		104405			SOLUTION FOR INFUSION	Q3W
664	20160120	F	JP	1	PS	Obinutuzumab	OBINUTUZUMAB	1	Intravenous (not otherwise specified)	11/DEC/2013, SHE RECEIVED LAST DOSE OF OBINUTUZUMAB VOLUME 250 ML OF CONCENTRATION AT 4 MG/ML.					H0012A		104405
665	20160105	F	CN	1	PS	Obinutuzumab	OBINUTUZUMAB	1	Intravenous (not otherwise specified)	DOSE CONCENTRATION LAST TAKEN: 4MG/ML, DATE OF MOST RECENT DOSE PRIOR TO SAE: 08/JAN/2014?DOSE UNIT					H0005		104405	1000	MG	SOLUTION FOR INFUSION	Q3W
666	20160210	F	CA	1	PS	Obinutuzumab	OBINUTUZUMAB	1	Intravenous (not otherwise specified)	LAST DOSE PRIOR TO FEBRILE NEUTROPENIA 23/JAN/2014 (1000ML AT CONCENTRATION 4 MG/ML)					H0004		104405	1000	ML	SOLUTION FOR INFUSION	Q3W
667	20160308	F	DK	1	PS	Obinutuzumab	OBINUTUZUMAB	1	Intravenous (not otherwise specified)	LAST DOSE PRIOR TO EVENT ON 29/JAN/2014 (VOLUME:250 ML, DOSE CONCENTRATION: 4 MG/ML)?LAST DOSE PRIOR				U	RO5072759,H0003X1,H0003		104405			SOLUTION FOR INFUSION	Q3W
668	20160304	M	CA	1	PS	Obinutuzumab	OBINUTUZUMAB	1	Intravenous (not otherwise specified)	MOST RECENT DOSE PRIOR TO EVENT COMMUNITY ACQUIRED PNEUMONIA: 05/MAR/2012?MOST RECENT DOSE PRIOR TO					PDH0000136,PDH0000143,H0001		104405				Q3W
669	20160622	F	PA	1	PS	Obinutuzumab	OBINUTUZUMAB	1	Intravenous (not otherwise specified)	MOST RECENT DOSE 250 ML(DOSE CONCENTRATION :4 MG/ML) PRIOR TO THE EVENT ON 06/MAR/2014?MOST RECENT D					H0015		104405			SOLUTION FOR INFUSION	Q3W
670	20160630	M	DK	1	PS	Obinutuzumab	OBINUTUZUMAB	1	Intravenous (not otherwise specified)	DATE OF MOST RECENT DOSE PRIOR TO 1ST OCCURRENCE OF GENERAL MALAISE (250 ML AT 4 MG/ML) TAKEN ON 28/					H0014,H0012		104405			SOLUTION FOR INFUSION	Q3W
671	20160407	F	AU	1	PS	Obinutuzumab	OBINUTUZUMAB	1	Intravenous (not otherwise specified)	LAST DOSE PRIOR TO SAE ON 27/MAR/2013 AT A DOSE OF 250ML (CONCENTRATION:1000MG/ML)					PDH0000143		104405
672	20160415	F	CN	1	PS	Obinutuzumab	OBINUTUZUMAB	1	Intravenous (not otherwise specified)	VOLUME OF LAST GA101 TAKEN : 1000 ML, DOSE CONCENTRATION OF LAST GA101 TAKEN: 4 MG/ML, LAST DOSE PRI					H0006		104405			SOLUTION FOR INFUSION	Q3W
673	20160428	F	HK	1	PS	Obinutuzumab	OBINUTUZUMAB	1	Intravenous (not otherwise specified)	DATE OF MOST RECENT DOSE (VOLUME : 250 ML AND DOSE CONCENTRATION : 4 MG/ML) PRIOR TO FIRST EPISODE N					H0004		104405			SOLUTION FOR INFUSION	Q3W
674	20160628	M	CN	1	PS	Obinutuzumab	OBINUTUZUMAB	1	Intravenous (not otherwise specified)	DATE OF MOST RECENT DOSE (VOLUME : 250 ML AND DOSE CONCENTRATION : 4 MG/ML) PRIOR TO AE ONSET : 13/M					H0015		104405				Q3W
675	20160407	M	BE	1	PS	Obinutuzumab	OBINUTUZUMAB	1	Intravenous (not otherwise specified)	DOSE CONCENTRATION: 4 MG/ML. DATE OF MOST RECENT DOSE PRIOR TO SAE: 22 AUGUST 2011, LAST DOSE: 25 J				N	PDH0000136		104405			SOLUTION FOR INFUSION
676	20160420	F	TW	1	PS	Obinutuzumab	OBINUTUZUMAB	1	Intravenous (not otherwise specified)	DATE OF MOST RECENT DOSE (250 ML AT DOSE CONCENTRATION OF 4 MG/ML) PRIOR TO AE ONSET: 15/APR/2014.					H0004,H0014		104405			SOLUTION FOR INFUSION	Q3W
677	20160622	F	DE	1	PS	Obinutuzumab	OBINUTUZUMAB	1	Intravenous (not otherwise specified)	1000 MG ON DAYS 1/2 (SPLIT DOSE), 8 AND 15 OF CYCLE 1, AND THEN ON DAY 1 OF CYCLES 2-6					1127029		104405	100	MG	INFUSION
678	20160531	M	FR	1	PS	Obinutuzumab	OBINUTUZUMAB	1	Unknown	DATE OF LAST DOSE ADMINISTRATION PRIOR TO SAE: 08/AUG/2014.							125486	1000	MG	SOLUTION FOR INFUSION
679	20160425	F	SI	1	PS	Obinutuzumab	OBINUTUZUMAB	1	Intravenous (not otherwise specified)	C1D1?MOST RECENT DOSE PRIOR TO EVENT: 13/NOV/2014.?IT WAS DECIDED TO WITHDRAWN THE DRUG ON 14/NOV/20					1127029		104405	100	MG	SOLUTION FOR INFUSION
680	20160628	M	IT	1	PS	Obinutuzumab	OBINUTUZUMAB	1	Intravenous (not otherwise specified)	DATE OF LAST DOSE (VOLUME: 250 ML AND DOSE CONCENTRATION: 4 MG/ML) PRIOR TO EVENT ONSET: 18/JUN/2014					H0016		104405			INFUSION	Q3W
681	20160401	F	ES	1	PS	Obinutuzumab	OBINUTUZUMAB	1	Intravenous (not otherwise specified)	250ML AT A CONCENTRATION OF 4MG/ML. LAST DOSE PRIOR TO ONSET OF FIRST EPISODE OF FEBRILE NETUROPENIA					PDH000136		104405				Q3W
682	20160622	F	HU	1	PS	Obinutuzumab	OBINUTUZUMAB	1	Intravenous (not otherwise specified)	VOLUME OF LAST OBINUTUZUMAB TAKEN: 250 ML, 4 MG/ML, MOST RECENT DOSE:14 FEB 2012					0000136		104405			SOLUTION FOR INFUSION	Q3W
683	20160517	M	TH	1	PS	Obinutuzumab	OBINUTUZUMAB	1	Intravenous (not otherwise specified)	MOST RECENT DOSE PRIOR TO SAE ON 24/OCT/2012: 4MG/ML IN 250 ML?MOST RECENT DOSE PRIOR TO SAE ON 27/N					PDH0000143		104405				Q3W
684	20160628	F	CN	1	PS	Obinutuzumab	OBINUTUZUMAB	1	Intravenous (not otherwise specified)	DOSE AND FORM OF ADMINISTRATION AS PER PROTOCOL?DOSE CONCENTRATION OF 4 MG/ML, LAST DOSE VOLUME: 250					H0004		104405	1000	MG	SOLUTION FOR INFUSION	Q3W
685	20160525	M	IT	1	PS	Obinutuzumab	OBINUTUZUMAB	1	Intravenous (not otherwise specified)	MOST RECENT DOSE PRIOR TO EVENT ONSET 250ML AT DOSE CONCENTRATION 4MG/ML ON 18/JUN/2014					H0016		104405			SOLUTION FOR INFUSION	Q3W
686	20160511	F	AT	1	PS	Obinutuzumab	OBINUTUZUMAB	1	Intravenous (not otherwise specified)	LAST DOSE PRIOR TO SAE: 23/APR/2015							125486	100	MG	SOLUTION FOR INJECTION
687	20160623	F	ES	1	PS	Obinutuzumab	OBINUTUZUMAB	1	Intravenous (not otherwise specified)	LAST DOSE PRIOR TO SAE ON: 16/MAY/2012 AT DOSE CONCENTRATION OF 4 MG/ML, LAST VOLUME TAKEN : 250 ML					H0001		104405				Q3W
688	20160426	M	DE	1	PS	Obinutuzumab	OBINUTUZUMAB	1	Intravenous (not otherwise specified)	MOST RECENT DOSE PRIOR TO SAE: 29/JUL/2015					1147906		125486	900	MG	SOLUTION FOR INFUSION
689	20160628	M	CH	1	PS	Obinutuzumab	OBINUTUZUMAB	1	Intravenous drip	DATE OF LAST DOSE PRIOR TO SAE: 13/JUL/2015					1147725		125486	100	MG	SOLUTION FOR INFUSION
690	20160413	M	DK	1	PS	Gazyvaro	OBINUTUZUMAB	1	Intravenous (not otherwise specified)								125486			SOLUTION FOR INFUSION
691	20160418	M	CA	1	PS	GAZYVA	OBINUTUZUMAB	1	Intravenous (not otherwise specified)	DOSE: 1000MG/40ML. ONLY 35ML RECEIVED (14MG) OF THE PLANNED 100MG.					H0038		125486	35	ML	SOLUTION FOR INFUSION
692	20160629	F	DE	1	PS	Obinutuzumab	OBINUTUZUMAB	1	Intravenous (not otherwise specified)	MOST RECENT DOSE PRIOR TO SAE: 17/NOV/2015?MOST RECENT DOSE PRIOR TO SECOND EPISODE OF CMV ESOPHAGIT							125486	1000	MG	SOLUTION FOR INFUSION
693	20160610	M	IL	1	PS	Obinutuzumab	OBINUTUZUMAB	1	Intravenous (not otherwise specified)	DATE OF LAST DOSE PRIOR TO SAE: 29/NOV/2015							125486	1000	MG		/month
694	20160505	F	FR	1	PS	Obinutuzumab	OBINUTUZUMAB	1	Intravenous (not otherwise specified)	DATE OF LAST DOSE PRIOR TO SAE: 24/DEC/2015							125486
695	20160425	F	KR	1	PS	Obinutuzumab	OBINUTUZUMAB	1	Intravenous (not otherwise specified)	DATE OF MOST RECENT DOSE 12/APR/2012, VOLUME: 250 ML AT A CONCENTRATION OF 4 MG/ML.					H0001		125486			SOLUTION FOR INFUSION	Q3W
696	20160621	M	US	1	PS	GAZYVA	OBINUTUZUMAB	1	Unknown								125486			INFUSION
697	20160621	M	US	1	PS	GAZYVA	OBINUTUZUMAB	1	Unknown								125486			SOLUTION FOR INFUSION
698	20160621	M	US	1	PS	GAZYVA	OBINUTUZUMAB	1	Intravenous (not otherwise specified)								125486	1	G
699	20160621		US	1	PS	GAZYVA	OBINUTUZUMAB	1	Unknown	FIRST INFUSION WAS WITHIN 1 MONTH OF THE ADVERSE EVENT.							125486			INFUSION
700	20160406	M	GB	1	PS	Gazyvaro	OBINUTUZUMAB	1	Intravenous (not otherwise specified)								125486	1000	MG	SOLUTION FOR INFUSION
701	20160603	M	FR	1	PS	Obinutuzumab	OBINUTUZUMAB	1	Intravenous (not otherwise specified)	C1D1?LAST DOSE PRIOR TO TUMOR LYSIS SYNDROME: 08/DEC/2015					1.1458e+19		125486	25	MG	SOLUTION FOR INFUSION
702	20160629	M	DE	1	PS	Obinutuzumab	OBINUTUZUMAB	1	Intravenous (not otherwise specified)	DATE OF LAST DOSE PRIOR TO SAE: 19/JAN/2016					H0020,1147974		125486			SOLUTION FOR INFUSION
703	20160621	M	IT	1	PS	Gazyvaro	OBINUTUZUMAB	1	Intravenous drip	INFUSION TEMPORARILY DISCONTINUED?1000MG VIAL -1000MG/40ML - 1 VIAL??THERAPY HAS BEEN RESTARTED							125486	100	MG	SOLUTION FOR INFUSION	1X
704	20160412	F	FR	1	PS	Obinutuzumab	OBINUTUZUMAB	1	Intravenous (not otherwise specified)	DAY 1 OF THE CYCLE 1 ?PERMANENTLY DISCONTINUED DUE TO EVENT.					1149312		125486			SOLUTION FOR INFUSION
705	20160629	M	FR	1	PS	Gazyvaro	OBINUTUZUMAB	1	Unknown								125486			SOLUTION FOR INFUSION
706	20160420	M	US	1	PS	GAZYVA	OBINUTUZUMAB	1	Intravenous (not otherwise specified)	ONCE SCHEDULED							125486	1600	MG
707	20160503	M	US	1	PS	GAZYVA	OBINUTUZUMAB	1	Intravenous (not otherwise specified)								125486	1000	MG	SOLUTION FOR INFUSION	/month
708	20160511	F	AU	1	PS	Obinutuzumab	OBINUTUZUMAB	1	Intravenous (not otherwise specified)	DATE OF MOST RECENT DOSE 900 MG OF OBINUTUZUMAB PRIOR TO AE ONSET WAS ON 18/FEB/2016 AT 09:35					1148675		125486			SOLUTION FOR INFUSION
709	20160617	M	FR	1	PS	Obinutuzumab	OBINUTUZUMAB	1	Intravenous drip	SINGLE DOSE							125486	100	MG	SOLUTION FOR INFUSION
710	20160505	F	US	1	PS	GAZYVA	OBINUTUZUMAB	1	Intravenous (not otherwise specified)	FIRST INFUSION. FIRST LINE. THE PATIENT WAS RECEIVING HER FIRST INFUSION OF GAZYVA AND HALF WAY THRO							125486			SOLUTION FOR INFUSION
711	20160418	M	US	1	PS	GAZYVA	OBINUTUZUMAB	1	Unknown	FIRST LINE TREATMENT							125486			SOLUTION FOR INFUSION
712	20160422	M	US	1	PS	GAZYVA	OBINUTUZUMAB	1	Intravenous (not otherwise specified)						H0032B002		125486	100	MG
713	20160622	M	PL	1	PS	Obinutuzumab	OBINUTUZUMAB	1	Intravenous (not otherwise specified)	(C1D1)					1145798		125486	100	MG	SOLUTION FOR INFUSION	1X
714	20160615	F	MK	1	PS	Obinutuzumab	OBINUTUZUMAB	1	Intravenous (not otherwise specified)						1149312		125486	25	MG	SOLUTION FOR INFUSION	QD
715	20160531	M	GB	1	PS	Gazyvaro	OBINUTUZUMAB	1	Parenteral	RECEIVED 1ST DOSE ONLY				U			125486	1000	MG	SOLUTION FOR INFUSION
716	20160523	M	GB	1	PS	Gazyvaro	OBINUTUZUMAB	1	Intravenous (not otherwise specified)								125486	1000	MG	INFUSION	/month
717	20160429	F	US	1	PS	GAZYVA	OBINUTUZUMAB	1	Intravenous (not otherwise specified)	FIRST DOSE							125486	100	MG	INFUSION
718	20160427	F	RU	1	PS	Obinutuzumab	OBINUTUZUMAB	1	Unknown	MOST RECENT DOSE PRIOR TO EVENT ONSET 03/FEB/2016?DOSE DELAYED ON 01/MAR/2016							125486	1000	MG
719	20160422	F	PL	1	PS	Gazyvaro	OBINUTUZUMAB	1	Unknown					U			125486	100	MG	SOLUTION FOR INFUSION
720	20160407	F	AU	1	PS	Obinutuzumab	OBINUTUZUMAB	1	Intravenous (not otherwise specified)	C1D1							125486	100	MG	SOLUTION FOR INFUSION
721	20160419	F	GB	1	PS	Gazyvaro	OBINUTUZUMAB	1	Intravenous (not otherwise specified)	TEST DOSE, 1ST CYCLE 100 MG INFUSION							125486	18.75	MG	SOLUTION FOR INFUSION
722	20160504	F	FR	1	PS	Obinutuzumab	OBINUTUZUMAB	1	Intravenous (not otherwise specified)	DATE OF MOST RECENT DOSE PRIOR TO SAE 24/MAR/2016.					1149312		125486	25	MG	INFUSION	QD
723	20160404	M	ES	1	PS	Gazyvaro	OBINUTUZUMAB	1	Intravenous (not otherwise specified)	GAZYVARO 1000MG/CICLO CONCENTRADO PARA SOLUCION PARA PERFUSION , 1 VIAL DE 4							125486	1000	MG	SOLUTION FOR INFUSION
724	20160404	M	AT	1	PS	Obinutuzumab	OBINUTUZUMAB	1	Intravenous (not otherwise specified)	MOST RECENT DOSE PRIOR TO AE: 18/FEB/2016 AT 1415 1000MG					1148195		125486			SOLUTION FOR INFUSION
725	20160405	F	AU	1	PS	Obinutuzumab	OBINUTUZUMAB	1	Intravenous (not otherwise specified)	C1D1				U			125486	100	MG	INFUSION
726	20160502	M	ES	1	PS	Obinutuzumab	OBINUTUZUMAB	1	Intravenous (not otherwise specified)	DAY 1							125486	100	MG	INFUSION
727	20160406	F	RU	1	PS	GAZYVA	OBINUTUZUMAB	1	Intravenous (not otherwise specified)								125486	100	MG	SOLUTION FOR INFUSION
728	20160415	F	CA	1	PS	Obinutuzumab	OBINUTUZUMAB	1	Intravenous (not otherwise specified)	MAXIMAL INFUSION RATE: 12.5?LAST DOSE PRIOR TO EVENT ONSET: 23/MAR/2016					1145798		125486	25	MG	INFUSION
729	20160610	M	RU	1	PS	GAZYVA	OBINUTUZUMAB	1	Intravenous (not otherwise specified)						1147179		125486			SOLUTION FOR INFUSION
730	20160413	F	US	1	PS	GAZYVA	OBINUTUZUMAB	1	Unknown	FIRST DAY, LOW DOSE							125486	100	MG
731	20160413	M	PL	1	PS	Gazyvaro	OBINUTUZUMAB	1	Intravenous (not otherwise specified)	DAY 1				U			125486	100	MG	INFUSION
732	20160415	F	US	1	PS	GAZYVA	OBINUTUZUMAB	1	Unknown								125486
733	20160418	F	CR	1	PS	GAZYVA	OBINUTUZUMAB	1	Unknown								125486
734	20160427	M	ES	1	PS	Gazyvaro	OBINUTUZUMAB	1	Intravenous (not otherwise specified)	6 MG/H				U			125486			SOLUTION FOR INFUSION
735	20160503	M	DE	1	PS	Gazyvaro	OBINUTUZUMAB	1	Intravenous (not otherwise specified)								125486	1000	MG	SOLUTION FOR INFUSION
736	20160513	F	US	1	PS	Obinutuzumab	OBINUTUZUMAB	1	Unknown	DATE OF LAST DOSE 28/MAR/2016 PRIOR TO EVENT							125486	1000	MG
737	20160420	M	KW	1	PS	GAZYVA	OBINUTUZUMAB	1	Intravenous (not otherwise specified)								125486			SOLUTION FOR INFUSION
738	20160422	M	PL	1	PS	Obinutuzumab	OBINUTUZUMAB	1	Intravenous (not otherwise specified)								125486	1000	MG
739	20160510	F	GB	1	PS	Obinutuzumab	OBINUTUZUMAB	1	Intravenous (not otherwise specified)								125486	1000	MG
740	20160510	M	FR	1	PS	Obinutuzumab	OBINUTUZUMAB	1	Unknown	DATE OF LAST DOSE PRIOR TO HEPATIC CHOLESTASIS: 02/MAR/2016.?DATE OF LAST DOSE PRIOR TO ANICTERIC CH							125486
741	20160607	M	SG	1	PS	Obinutuzumab	OBINUTUZUMAB	1	Unknown								125486
742	20160425	F	DE	1	PS	Obinutuzumab	OBINUTUZUMAB	1	Intravenous (not otherwise specified)	THE CURRENT DOSE WAS REPORTED AS 0 MG. ON 02/FEB/2016, SHE RECEIVED HER FINAL DOSE OF OBINUTUZUMAB P							125486	0	MG	SOLUTION FOR INFUSION
743	20160606	M	PL	1	PS	Gazyvaro	OBINUTUZUMAB	1	Unknown								125486
744	20160425	M	IT	1	PS	Obinutuzumab	OBINUTUZUMAB	1	Intravenous (not otherwise specified)								125486	1000	MG
745	20160425	M	US	1	PS	GAZYVA	OBINUTUZUMAB	1	Unknown								125486	100	MG
746	20160609	M	PL	1	PS	Gazyvaro	OBINUTUZUMAB	1	Intravenous (not otherwise specified)								125486	1000	MG	SOLUTION FOR INFUSION
747	20160504	M	BR	1	PS	GAZYVA	OBINUTUZUMAB	1	Intravenous (not otherwise specified)								125486			INFUSION
748	20160426	M	US	1	PS	GAZYVA	OBINUTUZUMAB	1	Intravenous (not otherwise specified)	FRONT LINE TREATMENT							125486	100	MG	INFUSION
749	20160427	F	GB	1	PS	Gazyvaro	OBINUTUZUMAB	1	Unknown								125486			SOLUTION FOR INFUSION
750	20160426	M	US	1	PS	GAZYVA	OBINUTUZUMAB	1	Intravenous (not otherwise specified)	DAY 1 GIVE 100 MG INTRAVENOUS (NOT OTHERWISE SPECIFIED)			Y	D		20170430		21	ML		QD
751	20160628	M	DE	1	PS	Gazyvaro	OBINUTUZUMAB	1	Intravenous (not otherwise specified)						10048686		125486	100	MG	SOLUTION FOR INFUSION
752	20160523	M	RU	1	PS	GAZYVA	OBINUTUZUMAB	1	Unknown								125486
753	20160518	M	BR	1	PS	GAZYVA	OBINUTUZUMAB	1	Intravenous (not otherwise specified)								125486			INFUSION
754	20160601	M	AU	1	PS	Obinutuzumab	OBINUTUZUMAB	1	Intravenous (not otherwise specified)	DATE OF LAST DOSE PRIOR TO SAE: 28/APR/2016.							125486	100	MG	INFUSION
755	20160506	M	NZ	1	PS	GAZYVA	OBINUTUZUMAB	1	Unknown								125486
756	20160506	F	ES	1	PS	Gazyvaro	OBINUTUZUMAB	1	Intravenous (not otherwise specified)	MOST RECENT DOSE ON 12/MAY/2015							125486	1000	MG
757	20160527	F	GB	1	PS	Gazyvaro	OBINUTUZUMAB	1	Intravenous (not otherwise specified)	FOLLOWING 12ML OF IV INFUSION					40038B04		125486	100	MG	SOLUTION FOR INFUSION
758	20160510	F	ES	1	PS	Gazyvaro	OBINUTUZUMAB	1	Intravenous (not otherwise specified)								125486	1000	MG	SOLUTION FOR INFUSION
759	20160510	F	GB	1	PS	Obinutuzumab	OBINUTUZUMAB	1	Intravenous (not otherwise specified)	4 WEEKLY							125486	1000	MG
760	20160511	M	US	1	PS	GAZYVA	OBINUTUZUMAB	1	Unknown								125486
761	20160512	M	GB	1	PS	Gazyvaro	OBINUTUZUMAB	1	Unknown								125486			INFUSION
762	20160516	M	US	1	PS	GAZYVA	OBINUTUZUMAB	1	Unknown								125486
763	20160523	M	FR	1	PS	Gazyvaro	OBINUTUZUMAB	1	Intravenous (not otherwise specified)	(CYCLE 1, FIRST DAY)							125486	100	MG
764	20160610	M	DE	1	PS	Obinutuzumab	OBINUTUZUMAB	1	Intravenous (not otherwise specified)	DATE OF DOSE PRIOR TO SAE: 10/FEB/2016					1150824		125486	1000	MG	SOLUTION FOR INFUSION
765	20160616	M	US	1	PS	GAZYVA	OBINUTUZUMAB	1	Intravenous (not otherwise specified)	DAY 1							125486	100	MG	SOLUTION FOR INFUSION
766	20160523	M	DK	1	PS	Gazyvaro	OBINUTUZUMAB	1	Unknown								125486
767	20160519	M	CL	1	PS	GAZYVA	OBINUTUZUMAB	1	Unknown								125486
768	20160519	M	US	1	PS	Obinutuzumab	OBINUTUZUMAB	1	Intravenous (not otherwise specified)	06/APR/2016.							125486	900	MG
769	20160628	F	PL	1	PS	Gazyvaro	OBINUTUZUMAB	1	Intravenous (not otherwise specified)								125486	1000	MG	SOLUTION FOR INFUSION
770	20160523	F	US	1	PS	OBINUTUZUMAB	OBINUTUZUMAB	1	Intravenous (not otherwise specified)	208 MG INTRAVENOUS (NOT OTHERWISE SPECIFIED)			D	D				208	MG
771	20160524	M	PL	1	PS	Gazyvaro	OBINUTUZUMAB	1	Unknown								125486	100	MG
772	20160524	M	ES	1	PS	Gazyvaro	OBINUTUZUMAB	1	Intravenous (not otherwise specified)								125486	1000	MG	SOLUTION FOR INFUSION
773	20160524	M	ES	1	PS	Gazyvaro	OBINUTUZUMAB	1	Unknown								125486	100	MG
774	20160527	M	US	1	PS	GAZYVA	OBINUTUZUMAB	1	Unknown								125486			SOLUTION FOR INJECTION
775	20160601	M	GB	1	PS	Obinutuzumab	OBINUTUZUMAB	1	Intravenous (not otherwise specified)	LAST DOSE: 1000MG							125486			INFUSION
776	20160602	M	US	1	PS	GAZYVA	OBINUTUZUMAB	1	Intravenous (not otherwise specified)	ONCE							125486	100	MG	SOLUTION FOR INFUSION
777	20160603	M	US	1	PS	OBINUTUZUMAB	OBINUTUZUMAB	1	Intravenous (not otherwise specified)				Y	D	H0030B13	201701		100	MG		1X
778	20160603	F	US	1	PS	GAZYVA	OBINUTUZUMAB	1	Intravenous drip					Y
779	20160615	M	GB	1	PS	Gazyvaro	OBINUTUZUMAB	1	Intravenous (not otherwise specified)					Y	H0048B02		125486	100	MG	SOLUTION FOR INFUSION
780	20160616	M	US	1	PS	Obinutuzumab	OBINUTUZUMAB	1	Intravenous (not otherwise specified)						1145869		125486	1000	MG	SOLUTION FOR INFUSION
781	20160629	F	PL	1	PS	Gazyvaro	OBINUTUZUMAB	1	Intravenous (not otherwise specified)					N			125486	100	MG	SOLUTION FOR INFUSION
782	20160623	M	DE	1	PS	Obinutuzumab	OBINUTUZUMAB	1	Intravenous (not otherwise specified)	DATE OF LAST DOSE PRIOR TO SAE: 06/MAY/2016							125486	1000	MG	SOLUTION FOR INFUSION
783	20160620	M	GR	1	PS	Gazyvaro	OBINUTUZUMAB	1	Unknown								125486
784	20160621	M	US	1	PS	GAZYVA	OBINUTUZUMAB	1	Unknown	DOSE ON DAY 1: 100MG							125486			SOLUTION FOR INFUSION
785	20160621	M	US	1	PS	GAZYVA	OBINUTUZUMAB	1	Intravenous (not otherwise specified)					N			125486	100	MG	INFUSION
786	20160621	F	US	1	PS	GAZYVA	OBINUTUZUMAB	1	Intravenous (not otherwise specified)								125486			INFUSION
787	20160621	M	US	1	PS	GAZYVA	OBINUTUZUMAB	1	Intravenous (not otherwise specified)								125486			INFUSION
788	20160621	M	US	1	PS	GAZYVA	OBINUTUZUMAB	1	Unknown	DAY 1							125486	100	MG
789	20160621		US	1	PS	GAZYVA	OBINUTUZUMAB	1	Unknown								125486
790	20160621		US	1	PS	GAZYVA	OBINUTUZUMAB	1	Unknown								125486			INFUSION
791	20160621	M	US	1	PS	GAZYVA	OBINUTUZUMAB	1	Unknown								125486	1000	MG
792	20160621	F	US	1	PS	GAZYVA	OBINUTUZUMAB	1	Unknown								125486
793	20160621	F	US	1	PS	GAZYVA	OBINUTUZUMAB	1	Unknown								125486
794	20160621	M	US	1	PS	GAZYVA	OBINUTUZUMAB	1	Intravenous (not otherwise specified)								125486	100	MG	SOLUTION FOR INFUSION
795	20160621	F	US	1	PS	GAZYVA	OBINUTUZUMAB	1	Intravenous (not otherwise specified)								125486	100	MG
796	20160621	M	US	1	PS	GAZYVA	OBINUTUZUMAB	1	Intravenous (not otherwise specified)	FIRST INFUSION				U			125486	100	MG	INFUSION
797	20160621	F	US	1	PS	GAZYVA	OBINUTUZUMAB	1	Unknown	100 MG WAS GIVEN DAY 1; 900 MG GIVEN NEXT DAY							125486			SOLUTION FOR INFUSION
798	20160621	F	US	1	PS	GAZYVA	OBINUTUZUMAB	1	Intravenous (not otherwise specified)								125486			SOLUTION FOR INFUSION
799	20160621	F	US	1	PS	GAZYVA	OBINUTUZUMAB	1	Intravenous (not otherwise specified)								125486	100	MG	SOLUTION FOR INFUSION
800	20160621	M	US	1	PS	GAZYVA	OBINUTUZUMAB	1	Unknown	6 CYCLES OF TREATMENT;EVERY 4 WEEKS							125486	100	MG
801	20160621	M	US	1	PS	GAZYVA	OBINUTUZUMAB	1	Unknown								125486	100	MG	SOLUTION FOR INFUSION
802	20160621	F	US	1	PS	GAZYVA	OBINUTUZUMAB	1	Unknown								125486
803	20160621		US	1	PS	GAZYVA	OBINUTUZUMAB	1	Unknown								125486			SOLUTION FOR INFUSION
804	20160621		US	1	PS	GAZYVA	OBINUTUZUMAB	1	Unknown								125486
805	20160621	M	US	1	PS	GAZYVA	OBINUTUZUMAB	1	Unknown								125486
806	20160621		US	1	PS	GAZYVA	OBINUTUZUMAB	1	Unknown								125486
807	20160621	M	US	1	PS	GAZYVA	OBINUTUZUMAB	1	Unknown	100MG DAY ONE							125486	100	MG
808	20160621	M	US	1	PS	GAZYVA	OBINUTUZUMAB	1	Unknown	THURSDAY							125486	100	MG	INFUSION
809	20160621		US	1	PS	GAZYVA	OBINUTUZUMAB	1	Unknown								125486
810	20160621	F	US	1	PS	GAZYVA	OBINUTUZUMAB	1	Unknown								125486			SOLUTION FOR INFUSION
811	20160621		US	1	PS	GAZYVA	OBINUTUZUMAB	1	Unknown								125486
812	20160621	F	US	1	PS	GAZYVA	OBINUTUZUMAB	1	Unknown								125486
813	20160621	F	US	1	PS	GAZYVA	OBINUTUZUMAB	1	Intravenous (not otherwise specified)								125486	30	MG	SOLUTION FOR INFUSION
814	20160621	F	US	1	PS	GAZYVA	OBINUTUZUMAB	1	Intravenous (not otherwise specified)								125486	100	MG	INFUSION	QD
815	20160621	M	US	1	PS	GAZYVA	OBINUTUZUMAB	1	Intravenous (not otherwise specified)								125486	100	MG	INFUSION
816	20160621		US	1	PS	GAZYVA	OBINUTUZUMAB	1	Unknown								125486
817	20160621	M	US	1	PS	GAZYVA	OBINUTUZUMAB	1	Unknown								125486
818	20160621	F	US	1	PS	GAZYVA	OBINUTUZUMAB	1	Unknown								125486	1000	MG
819	20160621	M	US	1	PS	GAZYVA	OBINUTUZUMAB	1	Intravenous drip								125486	1000	MG	SOLUTION FOR INFUSION
820	20160621	F	US	1	PS	GAZYVA	OBINUTUZUMAB	1	Unknown								125486	25	MG		/hr
821	20160621	M	US	1	PS	GAZYVA	OBINUTUZUMAB	1	Intravenous (not otherwise specified)	DAY ONE INFUSION DOSE 100 MG.				N			125486	100	MG
822	20160621		US	1	PS	GAZYVA	OBINUTUZUMAB	1	Unknown								125486
823	20160621	F	US	1	PS	GAZYVA	OBINUTUZUMAB	1	Unknown	FIRST DOSE							125486	100	MG	INFUSION
824	20160621	M	US	1	PS	GAZYVA	OBINUTUZUMAB	1	Unknown								125486			INFUSION
825	20160621	F	US	1	PS	GAZYVA	OBINUTUZUMAB	1	Unknown	100 MG ON DAY 1 AND 900 MG ON DAY 2							125486	1000	MG
826	20160621		US	1	PS	Obinutuzumab	OBINUTUZUMAB	1	Unknown								125486			SOLUTION FOR INFUSION
827	20160621	M	US	1	PS	GAZYVA	OBINUTUZUMAB	1	Intravenous (not otherwise specified)								125486			INFUSION
828	20160621	M	US	1	PS	GAZYVA	OBINUTUZUMAB	1	Unknown					Y			125486	50	MG	SOLUTION FOR INFUSION
829	20160621	M	US	1	PS	GAZYVA	OBINUTUZUMAB	1	Unknown	100 MG FIRST INFUSION DOSE							125486	100	MG	INFUSION
830	20160621		US	1	PS	GAZYVA	OBINUTUZUMAB	1	Unknown								125486			INFUSION
831	20160621		US	1	PS	GAZYVA	OBINUTUZUMAB	1	Unknown								125486			SOLUTION FOR INJECTION
832	20160621	M	US	1	PS	GAZYVA	OBINUTUZUMAB	1	Intravenous drip								125486	100	MG
833	20160621	M	US	1	PS	GAZYVA	OBINUTUZUMAB	1	Unknown								125486
834	20160621	F	US	1	PS	Obinutuzumab	OBINUTUZUMAB	1	Unknown	7 INFUSIONS							125486			SOLUTION FOR INFUSION
835	20160621	F	US	1	PS	GAZYVA	OBINUTUZUMAB	1	Unknown								125486
836	20160621	M	US	1	PS	GAZYVA	OBINUTUZUMAB	1	Unknown								125486
837	20160621	M	US	1	PS	GAZYVA	OBINUTUZUMAB	1	Unknown								125486			SOLUTION FOR INFUSION
838	20160621	F	US	1	PS	GAZYVA	OBINUTUZUMAB	1	Unknown								125486			INFUSION
839	20160621		US	1	PS	GAZYVA	OBINUTUZUMAB	1	Unknown								125486			SOLUTION FOR INFUSION
840	20160621	F	US	1	PS	GAZYVA	OBINUTUZUMAB	1	Intravenous (not otherwise specified)	X 1							125486	100	MG	SOLUTION FOR INFUSION
841	20160621		US	1	PS	GAZYVA	OBINUTUZUMAB	1	Unknown								125486
842	20160621	F	US	1	PS	GAZYVA	OBINUTUZUMAB	1	Unknown								125486			SOLUTION FOR INFUSION
843	20160621	M	US	1	PS	GAZYVA	OBINUTUZUMAB	1	Unknown					N			125486
844	20160621	M	US	1	PS	GAZYVA	OBINUTUZUMAB	1	Intravenous drip	AT A RATE OF 25MG/HR				Y			125486
845	20160621		US	1	PS	GAZYVA	OBINUTUZUMAB	1	Unknown	DAYS 1,2,8,15							125486	1000	MG
846	20160621	M	US	1	PS	GAZYVA	OBINUTUZUMAB	1	Intravenous (not otherwise specified)	STRENGTH: 1000 MG / 40 ML.					II0032B02		125486	100	MG		1X
847	20160621	F	US	1	PS	GAZYVA	OBINUTUZUMAB	1	Unknown	LOADING DOSE							125486	100	MG		QD
848	20160621	M	US	1	PS	GAZYVA	OBINUTUZUMAB	1	Intravenous (not otherwise specified)	INDUCTION PHASE							125486	1000	MG		/wk
849	20160621	M	US	1	PS	GAZYVA	OBINUTUZUMAB	1	Unknown	RECEIVED ONLY 50% OF DRUG DUE TO EVENTS AND INFUSION HAD GIVEN SLOWLY							125486			INFUSION
850	20160622	F	AT	1	PS	Gazyvaro	OBINUTUZUMAB	1	Unknown								125486			INFUSION
851	20160622	F	US	1	PS	GAZYVA	OBINUTUZUMAB	1	Unknown								125486
852	20160630	F	PL	1	PS	Obinutuzumab	OBINUTUZUMAB	1	Intravenous (not otherwise specified)	MOST RECENT DOSE (900 MG) OF OBINUTUZUMAB PRIOR TO SAE: 14/JUN/2016					1148887		125486			SOLUTION FOR INFUSION
853	20160621	M	US	1	PS	OBINUTUZUMAB	OBINUTUZUMAB	1	Intravenous (not otherwise specified)									900	MG		1X
854	20160624	M	ES	1	PS	Gazyvaro	OBINUTUZUMAB	1	Intravenous (not otherwise specified)								125486			SOLUTION FOR INFUSION
855	20160627	M	US	1	PS	GAZYVA	OBINUTUZUMAB	1	Unknown								125486
856	20160629		US	1	PS	Obinutuzumab	OBINUTUZUMAB	1	Unknown								125486
857	20160630	F	US	1	PS	GAZYVA	OBINUTUZUMAB	1	Unknown								125486	100	MG	SOLUTION FOR INFUSION
858	20160428	F	HU	1	PS	Obinutuzumab	OBINUTUZUMAB	1	Intravenous (not otherwise specified)	4 MG/ML, VOLUME OF LAST OBINUTUZUMAB TAKEN: 250 ML, DATE OF MOST RECENT DOSE OF OBINUTUZUMAB : 10/OC					PDH0000137		104405			SOLUTION FOR INFUSION	Q3W
859	20160520	F	CN	1	PS	Obinutuzumab	OBINUTUZUMAB	1	Intravenous (not otherwise specified)	DOSE CONCENTRATION OF LAST GA101 TAKEN WAS 4 MG/ML.?VOLUME OF LAST GA101 TAKEN WAS 250 ML?MOST RECEN					H0004		104405			INFUSION	Q3W
860	20160419	M	FR	1	PS	Obinutuzumab	OBINUTUZUMAB	1	Intravenous (not otherwise specified)	LAST DOSE PRIOR TO FEBRILE NEUTROPENIA: 250 ML AT 4 MG/ML ON 28/FEB/2012.					PDH0000135		104405	1000	MG	SOLUTION FOR INFUSION	Q3W
861	20160627	M	HU	1	PS	Obinutuzumab	OBINUTUZUMAB	1	Intravenous (not otherwise specified)	DATE OF MOST RECENT DOSE 22/NOV/2013: DOSE CONCENTRATION: 4 MG/ML, VOLUME UNIT 250 ML					H0013		104405				Q3W
862	20160412	M	CA	1	PS	Obinutuzumab	OBINUTUZUMAB	1	Intravenous (not otherwise specified)	DATE OF MOST RECENT INFUSION PRIOR TO SAE 20/DEC/2013?VOLUME OF LAST DOSE TAKEN 250 ML OF CONCENTRAT					H0004		104405				Q3W
863	20160408	M	CH	1	PS	Obinutuzumab	OBINUTUZUMAB	1	Intravenous (not otherwise specified)	ON 30/OCT/2013, MOST RECENT DOSE (CONCENTRATION: 4 MG/ML, VOLUME: 1000 ML) PRIOR TO ADVERSE EVENT WA					PDH0000143		104405				Q3W
864	20160526	F	ES	1	PS	Obinutuzumab	OBINUTUZUMAB	1	Intravenous (not otherwise specified)	MOST RECENT DOSE RECEIVED ON 21/MAY/2013 AT A VOLUME OF 250 ML AND DOSE CONCENTRATION 4 MG/ML?LATER					H0001		104405				Q3W
865	20160623	M	IT	1	PS	Obinutuzumab	OBINUTUZUMAB	1	Intravenous (not otherwise specified)	LAST DOSE PRIOR TO SAE WAS VOLUME 250 ML, CONCENTRATION 1000 MG/ML ON 22/OCT/2013					H0003		104405				Q3W
866	20160622	F	CN	1	PS	Obinutuzumab	OBINUTUZUMAB	1	Intravenous (not otherwise specified)	DOSE CONCENTRATION: 4MG/ML					H0005		104405	250	ML		Q3W
867	20160513	M	TH	1	PS	Obinutuzumab	OBINUTUZUMAB	1	Intravenous (not otherwise specified)	LAST VOLUME TAKEN 250ML AT DOSE CONCENTRATION 4/MG/ML, DATE OF LAST DOSE PRIOR TO SAE 20/NOV/2012					PDH0000143		104405				Q3W
868	20160623	F	TH	1	PS	Obinutuzumab	OBINUTUZUMAB	1	Intravenous (not otherwise specified)	DATE OF MOST RECENT:18/SEP/2012, LAST DOSE TAKEN: 250 ML, DOSE CONCENTRATION: 4MG/ML					PDH0000143		104405			SOLUTION FOR INFUSION	Q3W
869	20160421	F	US	1	PS	Obinutuzumab	OBINUTUZUMAB	1	Intravenous (not otherwise specified)	THE LAST DOSE PRIOR TO THE NEUTROPENIC FEVER WAS ADMINISTERED ON 07/FEB/2014 (1000 ML. AT CONCENTRAT					H0005,H0004		104405	1000	MG	SOLUTION FOR INFUSION	Q3W
870	20160629	M	DE	1	PS	Obinutuzumab	OBINUTUZUMAB	1	Intravenous (not otherwise specified)	LAST DOSE PRIOR TO EVENT ON 13/FEB/2014					ID1116234		104405	100	MG	INFUSION	QD
871	20160629	M	CA	1	PS	Obinutuzumab	OBINUTUZUMAB	1	Intravenous (not otherwise specified)	DOSE CONCENTRATION OF LAST GA101 TAKEN WAS 1000ML, 4 MG/ML?DATE OF MOST RECENT DOSE OF GA101 PRIOR T					H0004		125486			SOLUTION FOR INFUSION	Q3W
872	20160916	M	DE	1	PS	Obinutuzumab	OBINUTUZUMAB	1	Intravenous (not otherwise specified)	SPIT DOSE OF 1000MG ON DAY 1 AND DAY 2			Y	U	1116234		104405			INFUSION	QD
873	20160805	M	TR	1	PS	Obinutuzumab	OBINUTUZUMAB	1	Intravenous (not otherwise specified)	C1D1					1116236		125486			SOLUTION FOR INJECTION	QD
874	20160906	F	TR	1	PS	Obinutuzumab	OBINUTUZUMAB	1	Intravenous (not otherwise specified)	INFUSION RATE: 6.25 (FROM 12:00 TO 15:00 HOURS) ACTUAL DOSE GIVEN 25MG -REDUCED DUE TO INFUSION REAC					1116236		104405	25	MG	SOLUTION FOR INFUSION
875	20160729	F	JP	1	PS	Obinutuzumab	OBINUTUZUMAB	1	Intravenous (not otherwise specified)	LAST DOSE CONCENTRATION WAS 4 MG/ML, VOLUME WAS 250 ML PRIOR TO FIRST EPISODE OF ADENOCARCINOMA, WEL			U		PDH0000135A,H0012A		104405			SOLUTION FOR INFUSION
876	20160913	F	NL	1	PS	Obinutuzumab	OBINUTUZUMAB	1	Intravenous (not otherwise specified)	MOST RECENT DOSE PRIOR TO EVENT 27/NOV/2014					H0015		104405	1000	MG	INFUSION
877	20160920	M	FR	1	PS	Obinutuzumab	OBINUTUZUMAB	1	Intravenous drip	C1D1?DATE OF LAST DOSE PRIOR TO SAE : 31/JAN/2014			D		11166431116234		104405	100	MG	INFUSION	QD
878	20160824	M	IE	1	PS	Obinutuzumab	OBINUTUZUMAB	1	Intravenous (not otherwise specified)	C1D1?ROUTE: IN 250ML NACL 0.9%					1146455		104405	100	MG	SOLUTION FOR INFUSION	QD
879	20160826	M	FR	1	PS	Obinutuzumab	OBINUTUZUMAB	1	Intravenous (not otherwise specified)						1116236		104405	25	MG	SOLUTION FOR INFUSION
880	20160801	M	DE	1	PS	Obinutuzumab	OBINUTUZUMAB	1	Intravenous (not otherwise specified)	LAST DOSE PRIOR TO EVENT ON 28/SEP/2015			Y				125486	100	MG	SOLUTION FOR INFUSION
881	20160720	F	ES	1	PS	Obinutuzumab	OBINUTUZUMAB	1	Intravenous (not otherwise specified)	DATE OF LAST DOSE PRIOR TO SAE: 23/JUN/2015							125486	1000	MG	SOLUTION FOR INFUSION
882	20160919	F	BA	1	PS	Obinutuzumab	OBINUTUZUMAB	1	Intravenous (not otherwise specified)	25MG/H, LAST DOSE PRIOR TO SAE: 26/OCT/2015			Y	U	1147725		125486	100	MG	SOLUTION FOR INFUSION
883	20160919	M	FR	1	PS	Obinutuzumab	OBINUTUZUMAB	1	Intravenous (not otherwise specified)	C1D1			Y		1147725		125486	25	MG	SOLUTION FOR INFUSION	QD
884	20160812	M	US	1	PS	Obinutuzumab	OBINUTUZUMAB	1	Intravenous (not otherwise specified)				U				125486
885	20160920	M	FR	1	PS	Obinutuzumab	OBINUTUZUMAB	1	Intravenous (not otherwise specified)	25 MG, CYCLE 1 DAY 1, TEMPORARILY INTERRUPTED?1000 MG SPLIT DOSE ON CYCLE 1, DAY 1 AND DAY 2.					1145797		125486	25	MG	SOLUTION FOR INFUSION
886	20160831	M	CA	1	PS	Obinutuzumab	OBINUTUZUMAB	1	Intravenous (not otherwise specified)	LAST DOSE PRIOR TO AE 10/FEB/2016							125486	1000	MG	SOLUTION FOR INFUSION
887	20160707	M	DE	1	PS	Obinutuzumab	OBINUTUZUMAB	1	Intravenous (not otherwise specified)								125486	1000	MG	SOLUTION FOR INFUSION
888	20160708	M	DE	1	PS	Obinutuzumab	OBINUTUZUMAB	1	Intravenous (not otherwise specified)								125486	1000	MG	SOLUTION FOR INFUSION
889	20160728		SV	1	PS	GAZYVA	OBINUTUZUMAB	1	Intravenous (not otherwise specified)				U				125486			SOLUTION FOR INFUSION
890	20160708	M	IL	1	PS	GAZYVA	OBINUTUZUMAB	1	Unknown				N				125486	100	MG
891	20160913	M	RU	1	PS	Obinutuzumab	OBINUTUZUMAB	1	Intravenous (not otherwise specified)	START TIME: 15:30 AND END TIME: 20:30.THE DATE OF LAST DOSE PRIOR TO SAE: 22/DEC/2014					11493121145798		125486	100	MG	SOLUTION FOR INFUSION	QD
892	20160715	M	PL	1	PS	Gazyvaro	OBINUTUZUMAB	1	Intravenous (not otherwise specified)	1 COURSE			N				125486	100	MG	INFUSION
893	20160711	M	DE	1	PS	Gazyvaro	OBINUTUZUMAB	1	Intravenous (not otherwise specified)	DAY 1 OF THE THERAPY			Y		H0049B03		125486	100	MG	SOLUTION FOR INFUSION
894	20160722	M	SK	1	PS	Gazyvaro	OBINUTUZUMAB	1	Intravenous (not otherwise specified)				Y	N	UNKNOWN		125486	1000	MG
895	20160701	F	US	1	PS	GAZYVA	OBINUTUZUMAB	1	Unknown								125486	100	MG
896	20160704	M	GB	1	PS	Gazyvaro	OBINUTUZUMAB	1	Unknown								125486
897	20160720	M	ES	1	PS	Gazyvaro	OBINUTUZUMAB	1	Intravenous (not otherwise specified)								125486	1000	MG	SOLUTION FOR INJECTION	/wk
898	20160725	M	CA	1	PS	Obinutuzumab	OBINUTUZUMAB	1	Intravenous (not otherwise specified)	C1D1					2.013e+30		125486	1000	MG
899	20160707	M	GB	1	PS	Gazyvaro	OBINUTUZUMAB	1	Intravenous (not otherwise specified)				U				125486
900	20160722	M	FR	1	PS	Gazyvaro	OBINUTUZUMAB	1	Intravenous drip	FIRST INFUSION			Y				125486	100	MG	INFUSION
901	20160711		US	1	PS	Obinutuzumab	OBINUTUZUMAB	1	Intravenous (not otherwise specified)	MONTHLY			U				125486	1000	MG	SOLUTION FOR INFUSION
902	20160712	F	IL	1	PS	Obinutuzumab	OBINUTUZUMAB	1	Unknown								125486			SOLUTION FOR INFUSION
903	20160713	F	FR	1	PS	Gazyvaro	OBINUTUZUMAB	1	Intravenous drip	DAY 1 OF THE FIRST COURSE			U				125486	50	MG	INFUSION
904	20160713	M	US	1	PS	GAZYVA	OBINUTUZUMAB	1	Intravenous (not otherwise specified)	Q4WKS			D	D	H0033B06	20170218		1000	MG
905	20160715	M	NZ	1	PS	Obinutuzumab	OBINUTUZUMAB	1	Intravenous (not otherwise specified)	THE LAST DOSE PRIOR TO THE EVENT WAS ADMINISTERED ON 11/AUG/2015							125486	1000	MG	SOLUTION FOR INFUSION
906	20160719	M	US	1	PS	OBINUTUZUMAB	OBINUTUZUMAB	1	Intravenous drip				D	D
907	20160720	F	GB	1	PS	Gazyvaro	OBINUTUZUMAB	1	Unknown				U				125486
908	20160722	M	GR	1	PS	Gazyvaro	OBINUTUZUMAB	1	Unknown						NOT PROVIDED		125486	1000	MG
909	20160725	M	GB	1	PS	Obinutuzumab	OBINUTUZUMAB	1	Intravenous (not otherwise specified)	DATE OF MOST RECENT DOSE 18/DEC/2015							125486	1000	MG	INFUSION	QD
910	20160728	M	CA	1	PS	Obinutuzumab	OBINUTUZUMAB	1	Unknown	DATE OF LAST DOSE PRIOR TO SAE: 10/FEB/2016.			U				125486	1000	MG
911	20160803	F	AT	1	PS	Obinutuzumab	OBINUTUZUMAB	1	Intravenous (not otherwise specified)	FIRST LINE, 6 CYCLES			U				125486	1000	MG
912	20160804	M	US	1	PS	GAZYVA	OBINUTUZUMAB	1	Unknown								125486			SOLUTION FOR INFUSION
913	20160804	F	AU	1	PS	GAZYVA	OBINUTUZUMAB	1	Intravenous (not otherwise specified)				U				125486			SOLUTION FOR INFUSION
914	20160805		CA	1	PS	GAZYVA	OBINUTUZUMAB	1	Unknown	RECEIVED THERAPY ON 06/JUL/2016.			U				125486
915	20160805	M	US	1	PS	Obinutuzumab	OBINUTUZUMAB	1	Intravenous (not otherwise specified)	LAST DOSE PRIOR TO SAE: 20/JUL/2016 (C2D10)					1149765		125486	1000	MG	SOLUTION FOR INFUSION
916	20160808	M	AT	1	PS	Gazyvaro	OBINUTUZUMAB	1	Unknown	1 CYCLE			U				125486
917	20160810	F	MX	1	PS	GAZYVA	OBINUTUZUMAB	1	Unknown				U				125486
918	20160830	M	IL	1	PS	GAZYVA	OBINUTUZUMAB	1	Intravenous (not otherwise specified)				U				125486	1000	MG	SOLUTION FOR INFUSION
919	20160815	F	DE	1	PS	Gazyvaro	OBINUTUZUMAB	1	Intravenous (not otherwise specified)				U				125486			SOLUTION FOR INFUSION
920	20160829	M	CA	1	PS	GAZYVA	OBINUTUZUMAB	1	Unknown	AT DAY 1			U				125486	100	MG
921	20160817		BR	1	PS	GAZYVA	OBINUTUZUMAB	1	Unknown				U				125486
922	20160819	F	DE	1	PS	Gazyvaro	OBINUTUZUMAB	1	Intravenous (not otherwise specified)				U		H0049B03		125486	100	MG	SOLUTION FOR INFUSION
923	20160822	F	US	1	PS	GAZYVA	OBINUTUZUMAB	1	Unknown	4 CYCLES			U				125486	1000	MG		/cycle
924	20160824	F	IL	1	PS	Obinutuzumab	OBINUTUZUMAB	1	Intravenous (not otherwise specified)				U				125486			SOLUTION FOR INFUSION
925	20160912	M	HU	1	PS	Gazyvaro	OBINUTUZUMAB	1	Intravenous (not otherwise specified)								125486	900	MG	SOLUTION FOR INFUSION	1X
926	20160830	M	AU	1	PS	GAZYVA	OBINUTUZUMAB	1	Intravenous (not otherwise specified)	CYCLE 1, DAY 1			U				125486	100	MG	SOLUTION FOR INFUSION
927	20160830	M	US	1	PS	GAZYVA	OBINUTUZUMAB	1	Unknown				U				125486
928	20160830		TW	1	PS	GAZYVA	OBINUTUZUMAB	1	Unknown								125486
929	20160829	M	US	1	PS	OBINUTUZUMAB	OBINUTUZUMAB	1	Intravenous (not otherwise specified)				Y	D				500	MG		1X
930	20160830		TW	1	PS	GAZYVA	OBINUTUZUMAB	1	Unknown				U				125486
931	20160901	F	ES	1	PS	Obinutuzumab	OBINUTUZUMAB	1	Unknown	MOST RECENT DOSE PRIOR TO SAE: 30/JUL/2015			N				125486	100	MG	SOLUTION FOR INFUSION
932	20160902	M	CA	1	PS	Obinutuzumab	OBINUTUZUMAB	1	Intravenous (not otherwise specified)				U				125486			SOLUTION FOR INFUSION
933	20160905	F	AU	1	PS	GAZYVA	OBINUTUZUMAB	1	Intravenous (not otherwise specified)				Y	Y			125486	100	MG	INFUSION
934	20160908		GB	1	PS	Gazyvaro	OBINUTUZUMAB	1	Unknown				U				125486			SOLUTION FOR INFUSION
935	20160915	M	US	1	PS	Obinutuzumab	OBINUTUZUMAB	1	Intravenous (not otherwise specified)	THE MOST RECENT DOSE PRIOR TO EVENT WAS 01/SEP/2016 (C1D8).			U		1151781		125486	1000	MG	SOLUTION FOR INFUSION
936	20160916	M	US	1	PS	GAZYVA	OBINUTUZUMAB	1	Intravenous (not otherwise specified)				Y				125486	100	MG	SOLUTION FOR INFUSION
937	20160923	M	DE	1	PS	Obinutuzumab	OBINUTUZUMAB	1	Intravenous (not otherwise specified)	DATE OF LAST DOSE PRIOR TO SAE: 12/JUL/2016.							125486
938	20160920	F	FR	1	PS	Obinutuzumab	OBINUTUZUMAB	1	Intravenous (not otherwise specified)	LAST DOSE ON 23/MAR/2016							125486
939	20160921	M	GB	1	PS	Gazyvaro	OBINUTUZUMAB	1	Unknown				D				125486
940	20160921		GB	1	PS	Gazyvaro	OBINUTUZUMAB	1	Unknown				U				125486
941	20160926	F	GB	1	PS	Gazyvaro	OBINUTUZUMAB	1	Intravenous (not otherwise specified)				U				125486	1000	MG	SOLUTION FOR INFUSION	/month
942	20160926	M	GB	1	PS	Gazyvaro	OBINUTUZUMAB	1	Intravenous drip					U	H0048		125486	1	G	SOLUTION FOR INFUSION
943	20160928	M	US	1	PS	Obinutuzumab	OBINUTUZUMAB	1	Unknown				U				125486
944	20160928	M	PL	1	PS	Gazyvaro	OBINUTUZUMAB	1	Intravenous (not otherwise specified)	FREQUENCY REPORTED AS ^2^ WITH NO ADDITIONAL INFO			Y	U			125486	1000	MG	SOLUTION FOR INFUSION
945	20160929		BR	1	PS	GAZYVA	OBINUTUZUMAB	1	Intravenous (not otherwise specified)				U				125486			SOLUTION FOR INFUSION
946	20160930	F	AT	1	PS	Gazyvaro	OBINUTUZUMAB	1	Unknown				D				125486
947	20160713	F	GB	1	PS	Obinutuzumab	OBINUTUZUMAB	1	Intravenous (not otherwise specified)	DOSE CONCENTRATION OF LAST GA101 TAKEN: 4 MG/ML?VOLUME OF LAST GA101 TAKEN: 250 ML?DATE OF LAST DOSE					PDH000137,PDH0000137,H0001		104405
948	20160923	M	RS	1	PS	Obinutuzumab	OBINUTUZUMAB	1	Intravenous (not otherwise specified)	DOSE CONCENTRATION : 4MG/ML VOLUME: 250 ML DATE OF MOST RECENT DOSE PRIOR TO EVENT: 13/AUG/2013			Y		RO5072759		104405	250	ML	SOLUTION FOR INFUSION	Q3W
949	20160704	F	IT	1	PS	Obinutuzumab	OBINUTUZUMAB	1	Intravenous (not otherwise specified)	LAST DOSE PRIOR TO SAE WAS ON 10/DEC/2013.?VOLUME OF LAST GA101 TAKEN WAS 250ML AND DOSE CONCENTRATI			Y		H0012		104405			SOLUTION FOR INFUSION	Q3W
950	20160920	F	TH	1	PS	Obinutuzumab	OBINUTUZUMAB	1	Intravenous (not otherwise specified)	VOLUME AND CONCENTRATION OF LAST DOSE TAKEN 250 ML AND 4 MG/ML RESPECTIVELY, DATE OF LAST DOSE PRIOR					PDH0000143		125486			SOLUTION FOR INFUSION	Q3W
951	20160712	M	EE	1	PS	Obinutuzumab	OBINUTUZUMAB	1	Intravenous (not otherwise specified)	LAST DOSE PRIOR TO SAE : 13/FEB/2014?DAY 1, 2, 8 AND 15 OF EACH CYCLE					1116234		104405	1000	MG	INFUSION
952	20161221	M	FR	1	PS	Obinutuzumab	OBINUTUZUMAB	1	Intravenous (not otherwise specified)	INFUSION RATE :12.5?DATE OF LAST DOSE PRIOR TO SAE: 15/APR/2014			Y		1116643		104405	100	MG	INFUSION	QD
953	20161006	F	IT	1	PS	Obinutuzumab	OBINUTUZUMAB	1	Intravenous (not otherwise specified)	LAST DOSE PRIOR TO PNEUMONITIS, FEVER AND NEUTROPENIA : 1000 MG ON 13/MAY/2014. DAYS 1/2 (SPLIT DOSE			Y		11162361116234		104405	25	MG	SOLUTION FOR INJECTION	QD
954	20161220	F	TH	1	PS	Obinutuzumab	OBINUTUZUMAB	1	Intravenous (not otherwise specified)	LAST DOSE CONCENTRATION WAS 4 MG/ML PRIOR TO SAE 28/OCT/2011			Y		PDH0000136		104405	250	ML		Q3W
955	20161227	F	TR	1	PS	Obinutuzumab	OBINUTUZUMAB	1	Intravenous (not otherwise specified)	C1D1					1127029		125486	100	MG	SOLUTION FOR INFUSION
956	20161110	M	FR	1	PS	Obinutuzumab	OBINUTUZUMAB	1	Unknown	FREQUENCY AS PER PROTOCOL (4 CYCLES IN INDUCTION PHASE). ?LAST DOSE PRIOR TO MUCOSITIS ON 20/OCT/201			Y				125486	1000	MG
957	20161024	M	CZ	1	PS	Obinutuzumab	OBINUTUZUMAB	1	Intravenous (not otherwise specified)	CONCENTRATION: 4MG/ML, VOLUME 250 ML, LAST DOSE PRIOR TO SAE: 04 NOV 2011					PHD0000136		104405			SOLUTION FOR INFUSION	Q3W
958	20161226	M	ES	1	PS	Obinutuzumab	OBINUTUZUMAB	1	Intravenous (not otherwise specified)	DATE OF MOST RECENT DOSE PRIOR TO RESPIRATORY INFECTION: 16/APR/2015?DATE OF MOST RECENT DOSE PRIOR				U	H0015,H0023		104405	1000	MG	INFUSION
959	20161205	M	FR	1	PS	Obinutuzumab	OBINUTUZUMAB	1	Intravenous (not otherwise specified)	MOST RECENT DOSE PRIOR TO EVENT:12/JUN/2015?MOST RECENT DOSE PRIOR TO EVENT: 20/JUL/2015			U				125486	1000	MG
960	20161027	M	CA	1	PS	Obinutuzumab	OBINUTUZUMAB	1	Intravenous (not otherwise specified)	C1D1?TEMPORARILY INTERRUPTED DUE TO INFUSION RELATED REACTION.			D				125486	100	MG	SOLUTION FOR INFUSION
961	20161208	M	EG	1	PS	Obinutuzumab	OBINUTUZUMAB	1	Intravenous (not otherwise specified)	MOST RECENT DOSE PRIOR TO EVENT ONSET: 18/JAN/2016 (C1D2)?40 ML WITH 1000 MG?AS PER PROTOCOL SPLIT O					1146455		125486			INFUSION
962	20161221	M	FI	1	PS	Gazyvaro	OBINUTUZUMAB	1	Intravenous (not otherwise specified)	ADMINISTERED ON CYCLE DAYS ONE, TWO AND EIGHT.			Y	U			125486	100	MG	INFUSION
963	20161007	M	FR	1	PS	Obinutuzumab	OBINUTUZUMAB	1	Intravenous (not otherwise specified)	C1D1					1149312		125486	1000	MG		QD
964	20161104	F	BR	1	PS	GAZYVA	OBINUTUZUMAB	1	Intravenous (not otherwise specified)				U		H0035B07		125486	100	MG	SOLUTION FOR INFUSION
965	20161011	F	FR	1	PS	Obinutuzumab	OBINUTUZUMAB	1	Intravenous (not otherwise specified)	C1D1					1116234		104405	25	MG	SOLUTION FOR INFUSION	QD
966	20161215	M	FR	1	PS	Obinutuzumab	OBINUTUZUMAB	1	Intravenous (not otherwise specified)	LAST DOSE PRIOR TO SAE ON 26/APR/2016.?INDUCTION PHASE CYCLE 1							125486	1000	MG
967	20161115	M	FR	1	PS	Obinutuzumab	OBINUTUZUMAB	1	Intravenous (not otherwise specified)	MOST RECENT INFUSION ON 29/APR/2016 AT 12:10 (162.5 MG)			Y		1148495		125486			SOLUTION FOR INFUSION
968	20161116	M	DK	1	PS	Obinutuzumab	OBINUTUZUMAB	1	Intravenous (not otherwise specified)	DOSE OF LAST OBTINUTUZUMAB ADMINISTERED: 1000 MG?MOST RECENT DOSE PRIOR TO SAE: 06/APR/2016			U		1148195		125486			SOLUTION FOR INFUSION
969	20161027	M	FR	1	PS	Obinutuzumab	OBINUTUZUMAB	1	Intravenous (not otherwise specified)	CYCLE 1, (DAYS 2,8 AND 15)							125486	1000	MG	SOLUTION FOR INFUSION
970	20161121	F	FR	1	PS	Obinutuzumab	OBINUTUZUMAB	1	Intravenous (not otherwise specified)	CYCLE 1 DAY 1?ACTUAL DOSE: 12?PLANNED INITIAL INFUSION RATE:25?ACTUAL MAXIMUM INFUSION RATE: 25?STAR			D		1116234		125486	12	MG	SOLUTION FOR INFUSION
971	20161011	M	IT	1	PS	Gazyvaro	OBINUTUZUMAB	1	Intravenous (not otherwise specified)				Y	Y			125486	100	MG	SOLUTION FOR INFUSION	QD
972	20161007	F	DE	1	PS	Obinutuzumab	OBINUTUZUMAB	1	Intravenous (not otherwise specified)	INDUCTION DOSE			U				125486	100	MG	SOLUTION FOR INFUSION
973	20161109		GB	1	PS	Gazyvaro	OBINUTUZUMAB	1	Unknown				U				125486			SOLUTION FOR INFUSION
974	20161005	M	ES	1	PS	Obinutuzumab	OBINUTUZUMAB	1	Intravenous (not otherwise specified)	THE DATE OF LAST DOSE PRIOR TO SAE IS 11/MAY/2016.?FREQUENCY: ON DAYS 1, 8, AND 15 OF CYCLE 1 AND ON							125486	1000	MG	SOLUTION FOR INFUSION
975	20161209	M	CA	1	PS	Obinutuzumab	OBINUTUZUMAB	1	Intravenous (not otherwise specified)	MOST RECENT DOSE ON 06/JUL/2016, 1000 MG					1150978		125486			SOLUTION FOR INFUSION
976	20161004	M	GB	1	PS	Obinutuzumab	OBINUTUZUMAB	1	Intravenous (not otherwise specified)	FREQUENCY REPORTED AS 2 MONTHLY			D				125486	1000	MG	SOLUTION FOR INFUSION
977	20161012	M	CH	1	PS	Gazyvaro	OBINUTUZUMAB	1	Intravenous (not otherwise specified)				Y				125486	1000	MG	SOLUTION FOR INFUSION
978	20161120		ES	1	PS	Gazyvaro	OBINUTUZUMAB	1	Unknown				U				125486
979	20161025	M	DE	1	PS	Obinutuzumab	OBINUTUZUMAB	1	Intravenous (not otherwise specified)	EVERY THREE WEEKS FOR SIX COURES WITH TWO INITIAL LOADING DOSES ON DAY 8 AND 15							125486	1000	MG	SOLUTION FOR INFUSION	Q3W
980	20161026	M	GB	1	PS	Obinutuzumab	OBINUTUZUMAB	1	Intravenous (not otherwise specified)	LAST DOSE PRIOR TO FIRST OCCURRENCE ON 12/APR/2016?LAST DOSE PRIOR TO SECOND OCCURRENCE ON 19/JUL/20			Y				125486			SOLUTION FOR INFUSION
981	20161108	M	FR	1	PS	Obinutuzumab	OBINUTUZUMAB	1	Intravenous (not otherwise specified)	DAYS 2, 8, AND 15 IN CYCLE 1, DAY 1 IN CYCLES 2 - 6?LAST DOSE PRIOR TO SAE - 28/APR/2016 (CYCLE 1, D			Y				125486	1000	MG
982	20161007	F	US	1	PS	Obinutuzumab	OBINUTUZUMAB	1	Intravenous (not otherwise specified)	DATE OF MOST RECENT DOSE OF OBINUTUZUMAB PRIOR TO ADVERSE EVENT ONSET: 03/MAY/2016					1149807		125486	1000	MG	INFUSION
983	20161012	M	IT	1	PS	Obinutuzumab	OBINUTUZUMAB	1	Intravenous (not otherwise specified)	DATE OF MOST RECENT DOSE OF OBINUTUZUMAB PRIOR TO AE ONSET OF FIRST OCCURENCE OF TRANSIENT ISCHEMIC			Y		11481951151062		125486			INFUSION
984	20161005	M	GR	1	PS	Gazyvaro	OBINUTUZUMAB	1	Intravenous (not otherwise specified)				Y	Y	NOT PROVIDED		125486			SOLUTION FOR INFUSION
985	20161011	M	GR	1	PS	Obinutuzumab	OBINUTUZUMAB	1	Intravenous (not otherwise specified)	THE INFUSION RATE WAS 25MG/HOUR			Y		NOT PROVIDED		125486			SOLUTION FOR INFUSION
986	20161017	M	FR	1	PS	Obinutuzumab	OBINUTUZUMAB	1	Unknown	MAINTENANCE CYCLE: 21?MOST RECENT DOSE ON 20/SEP/2016 : 1000 MG							125486			SOLUTION FOR INFUSION
987	20161010	M	US	1	PS	Obinutuzumab	OBINUTUZUMAB	1	Intravenous drip				D	D
988	20161013		MX	1	PS	GAZYVA	OBINUTUZUMAB	1	Unknown				U				125486
989	20161013	M	HU	1	PS	Obinutuzumab	OBINUTUZUMAB	1	Unknown				U				125486			SOLUTION FOR INFUSION
990	20161013	M	GB	1	PS	Gazyvaro	OBINUTUZUMAB	1	Unknown				U				125486
991	20161130	M	FR	1	PS	Obinutuzumab	OBINUTUZUMAB	1	Intravenous (not otherwise specified)	DAY 2, 8 AND 15			Y				125486	1000	MG	INFUSION
992	20161014	F	HK	1	PS	GAZYVA	OBINUTUZUMAB	1	Unknown	COMPLETED 1 CYCLE OF OBINUTUZUMAB ON 12/APR/2016, 18/APR/2016 (D8) AND 25/APR/2016 (D15)			U				125486
993	20161017	M	US	1	PS	Obinutuzumab	OBINUTUZUMAB	1	Intravenous (not otherwise specified)	FIRST DOSE: 100 MG ; SECOND DOSE: 900 MG (7/15)			U				125486	100	MG	SOLUTION FOR INFUSION
994	20161018		IE	1	PS	Gazyvaro	OBINUTUZUMAB	1	Unknown				U				125486
995	20161018		IE	1	PS	Gazyvaro	OBINUTUZUMAB	1	Unknown				U				125486
996	20161222	M	FR	1	PS	Obinutuzumab	OBINUTUZUMAB	1	Intravenous drip	DAY 1 CYCLE 1			Y				125486	100	MG	SOLUTION FOR INFUSION	QD
997	20161019		IE	1	PS	Gazyvaro	OBINUTUZUMAB	1	Unknown								125486
998	20161209	F	CZ	1	PS	Obinutuzumab	OBINUTUZUMAB	1	Intravenous (not otherwise specified)	LAST DOSE OF OBINUTUZUMAB PRIOR TO SAE: 30/JUN/2016?LAST DOSE OF OBINUTUZUMAB PRIOR TO SAE:15/SEP/20			N		H0041		125486	1000	MG	SOLUTION FOR INFUSION
999	20161020	M	US	1	PS	GAZYVA	OBINUTUZUMAB	1	Intravenous (not otherwise specified)				U				125486			SOLUTION FOR INFUSION
1000	20161114	F	DE	1	PS	Gazyvaro	OBINUTUZUMAB	1	Intravenous (not otherwise specified)	ON DAY 1 OF THE CYCLE							125486	100	MG	SOLUTION FOR INFUSION
1001	20161120	M	FR	1	PS	Obinutuzumab	OBINUTUZUMAB	1	Unknown	DATE OF LAST DOSE PRIOR TO SAE: 04/AUG/2015							125486	1000	MG
1002	20161025	F	US	1	PS	GAZYVA	OBINUTUZUMAB	1	Unknown	100MG ON DAY ONE AND 900 MG THE NEXT DAY			Y				125486
1003	20161027		CN	1	PS	Obinutuzumab	OBINUTUZUMAB	1	Intravenous (not otherwise specified)				U				125486			SOLUTION FOR INFUSION
1004	20161102	F	CO	1	PS	GAZYVA	OBINUTUZUMAB	1	Intravenous (not otherwise specified)				D				125486	1000	MG
1005	20161103	M	IE	1	PS	Obinutuzumab	OBINUTUZUMAB	1	Intravenous (not otherwise specified)	LAST DOSE ADMINISTERED ON 05/OCT/2016.			N				125486	1000	MG	SOLUTION FOR INFUSION
1006	20161103	M	AU	1	PS	GAZYVA	OBINUTUZUMAB	1	Unknown				U				125486
1007	20161104		CO	1	PS	Obinutuzumab	OBINUTUZUMAB	1	Unknown				U				125486	900	MG
1008	20161115	F	FI	1	PS	Gazyvaro	OBINUTUZUMAB	1	Intravenous drip				Y				125486	100	MG
1009	20161107	M	GB	1	PS	Obinutuzumab	OBINUTUZUMAB	1	Intravenous (not otherwise specified)	LAST DOSE PRIOR TO SAE: 02/NOV/2016							125486	100	MG	SOLUTION FOR INFUSION
1010	20161107	M	IT	1	PS	Gazyvaro	OBINUTUZUMAB	1	Unknown				U				125486
1011	20161115	M	DE	1	PS	Gazyvaro	OBINUTUZUMAB	1	Unknown				U				125486
1012	20161207	M	CH	1	PS	Gazyvaro	OBINUTUZUMAB	1	Intravenous (not otherwise specified)				U				125486			SOLUTION FOR INFUSION
1013	20161128	M	IL	1	PS	GAZYVA	OBINUTUZUMAB	1	Unknown								125486	3000	MG
1014	20161207	M	US	1	PS	GAZYVA	OBINUTUZUMAB	1	Intravenous (not otherwise specified)				Y				125486	50	MG	SOLUTION FOR INFUSION	QD
1015	20161121	M	US	1	PS	GAZYVA	OBINUTUZUMAB	1	Intravenous (not otherwise specified)				U		H0038		125486	1000	MG	SOLUTION FOR INFUSION
1016	20161121	M	US	1	PS	Obinutuzumab	OBINUTUZUMAB	1	Intravenous drip	? OTHER FREQUENCY:ONCE;?			D	D				100	MG		1X
1017	20161124	F	EG	1	PS	Gazyvaro	OBINUTUZUMAB	1	Unknown				D				125486
1018	20161125	F	GB	1	PS	Obinutuzumab	OBINUTUZUMAB	1	Intravenous (not otherwise specified)	DATE OF LAST DOSE: 25/OCT/2016							125486	100	MG	SOLUTION FOR INFUSION
1019	20161202	F	PL	1	PS	Gazyvaro	OBINUTUZUMAB	1	Unknown	8X 1000 MG			U				125486	1000	MG
1020	20161129	M	DE	1	PS	Gazyvaro	OBINUTUZUMAB	1	Intravenous (not otherwise specified)				D				125486	1000	MG	SOLUTION FOR INFUSION
1021	20161130		MX	1	PS	GAZYVA	OBINUTUZUMAB	1	Unknown				D				125486
1022	20161130	M	DE	1	PS	Gazyvaro	OBINUTUZUMAB	1	Intravenous (not otherwise specified)				U				125486	1000	MG	SOLUTION FOR INFUSION
1023	20161130		DE	1	PS	Gazyvaro	OBINUTUZUMAB	1	Unknown				U				125486			SOLUTION FOR INFUSION
1024	20161204		US	1	PS	GAZYVA	OBINUTUZUMAB	1	Unknown				D				125486
1025	20161204	M	IL	1	PS	GAZYVA	OBINUTUZUMAB	1	Intravenous (not otherwise specified)				U				125486	100	MG	SOLUTION FOR INFUSION
1026	20161218	F	US	1	PS	Obinutuzumab	OBINUTUZUMAB	1	Intravenous (not otherwise specified)	CYCLE 1 DAY 1					1152383		125486	100	MG	SOLUTION FOR INFUSION
1027	20161206	M	GB	1	PS	Gazyvaro	OBINUTUZUMAB	1	Intravenous (not otherwise specified)	1000MG. SPLIT DOSE OVER 2 DAYS,100MG DAY 1, 900MG DAY 2.			Y	U			125486	1	G	SOLUTION FOR INFUSION
1028	20161219		AU	1	PS	GAZYVA	OBINUTUZUMAB	1	Unknown								125486
1029	20161208	M	GB	1	PS	Gazyvaro	OBINUTUZUMAB	1	Intravenous (not otherwise specified)				Y	U			125486	100	MG	SOLUTION FOR INFUSION
1030	20161228	M	BR	1	PS	GAZYVA	OBINUTUZUMAB	1	Unknown				D				125486			SOLUTION FOR INFUSION
1031	20161211	F	GB	1	PS	Gazyvaro	OBINUTUZUMAB	1	Unknown				U				125486
1032	20161213	F	US	1	PS	GAZYVA	OBINUTUZUMAB	1	Unknown								125486
1033	20161213		US	1	PS	GAZYVA	OBINUTUZUMAB	1	Unknown				U				125486
1034	20161213	M	US	1	PS	GAZYVA	OBINUTUZUMAB	1	Intravenous (not otherwise specified)								125486			SOLUTION FOR INFUSION
1035	20161213		US	1	PS	GAZYVA	OBINUTUZUMAB	1	Unknown				U				125486
1036	20161213	M	US	1	PS	GAZYVA	OBINUTUZUMAB	1	Unknown	NO DOSING OR FREQUENCY INFORMATION PROVIDED			U				125486
1037	20161213	M	US	1	PS	GAZYVA	OBINUTUZUMAB	1	Unknown				U				125486
1038	20161213	M	US	1	PS	GAZYVA	OBINUTUZUMAB	1	Intravenous (not otherwise specified)				U				125486	100	MG	SOLUTION FOR INFUSION
1039	20161213	F	US	1	PS	GAZYVA	OBINUTUZUMAB	1	Unknown	ON DAY 1, DAY 2 AND DAY 8							125486
1040	20161213	F	US	1	PS	GAZYVA	OBINUTUZUMAB	1	Unknown				D				125486			INFUSION
1041	20161213	M	US	1	PS	GAZYVA	OBINUTUZUMAB	1	Unknown					U			125486
1042	20161213	M	US	1	PS	GAZYVA	OBINUTUZUMAB	1	Unknown								125486			SOLUTION FOR INFUSION
1043	20161213	F	US	1	PS	GAZYVA	OBINUTUZUMAB	1	Unknown								125486
1044	20161213		US	1	PS	Obinutuzumab	OBINUTUZUMAB	1	Unknown	8 VIALS			D		H0022		125486			SOLUTION FOR INJECTION
1045	20161213		US	1	PS	GAZYVA	OBINUTUZUMAB	1	Unknown				U				125486			SOLUTION FOR INFUSION
1046	20161213		US	1	PS	GAZYVA	OBINUTUZUMAB	1	Unknown				U				125486
1047	20161213	F	US	1	PS	GAZYVA	OBINUTUZUMAB	1	Unknown								125486
1048	20161213		US	1	PS	GAZYVA	OBINUTUZUMAB	1	Unknown				D				125486			SOLUTION FOR INFUSION
1049	20161213		US	1	PS	GAZYVA	OBINUTUZUMAB	1	Intravenous drip	ON DAY 1, 25 MG / HR			U				125486	100	MG	INFUSION
1050	20161213		US	1	PS	GAZYVA	OBINUTUZUMAB	1	Unknown				D				125486			SOLUTION FOR INJECTION
1051	20161213	F	US	1	PS	GAZYVA	OBINUTUZUMAB	1	Unknown								125486
1052	20161213	M	US	1	PS	GAZYVA	OBINUTUZUMAB	1	Unknown				D				125486
1053	20161213	M	US	1	PS	GAZYVA	OBINUTUZUMAB	1	Unknown				U				125486	100	MG
1054	20161213	F	US	1	PS	GAZYVA	OBINUTUZUMAB	1	Intravenous (not otherwise specified)				U				125486			INFUSION
1055	20161213	M	US	1	PS	GAZYVA	OBINUTUZUMAB	1	Intravenous (not otherwise specified)								125486	25	MG	SOLUTION FOR INFUSION	/hr
1056	20161213	F	US	1	PS	GAZYVA	OBINUTUZUMAB	1	Intravenous (not otherwise specified)	FREQUENCY VARIES			U				125486	1	G	SOLUTION FOR INFUSION
1057	20161213		US	1	PS	GAZYVA	OBINUTUZUMAB	1	Intravenous (not otherwise specified)				U				125486			INFUSION
1058	20161213		US	1	PS	GAZYVA	OBINUTUZUMAB	1	Unknown				U				125486
1059	20161213	F	US	1	PS	GAZYVA	OBINUTUZUMAB	1	Unknown								125486			SOLUTION FOR INFUSION
1060	20161213	F	US	1	PS	GAZYVA	OBINUTUZUMAB	1	Unknown				U				125486			SOLUTION FOR INFUSION
1061	20161213	M	US	1	PS	GAZYVA	OBINUTUZUMAB	1	Unknown				U				125486
1062	20161213	F	US	1	PS	GAZYVA	OBINUTUZUMAB	1	Intravenous (not otherwise specified)				U				125486			SOLUTION FOR INFUSION
1063	20161213	F	US	1	PS	GAZYVA	OBINUTUZUMAB	1	Intravenous (not otherwise specified)	FIRST DOSE							125486	100	MG	SOLUTION FOR INFUSION
1064	20161213	F	US	1	PS	GAZYVA	OBINUTUZUMAB	1	Unknown								125486	100	MG	INFUSION
1065	20161213		US	1	PS	GAZYVA	OBINUTUZUMAB	1	Unknown				U				125486
1066	20161213	M	US	1	PS	GAZYVA	OBINUTUZUMAB	1	Intravenous (not otherwise specified)	6 CYCLES 1000MG							125486	1000	MG	SOLUTION FOR INFUSION
1067	20161213	M	US	1	PS	GAZYVA	OBINUTUZUMAB	1	Intravenous (not otherwise specified)				Y				125486	100	MG	INFUSION
1068	20161213	M	US	1	PS	GAZYVA	OBINUTUZUMAB	1	Intravenous (not otherwise specified)					Y			125486	100	MG	SOLUTION FOR INFUSION
1069	20161213	M	US	1	PS	GAZYVA	OBINUTUZUMAB	1	Unknown	DAY 1			U				125486	100	MG
1070	20161213	M	US	1	PS	GAZYVA	OBINUTUZUMAB	1	Unknown	9 TREATMENTS			U		UNKNOWN		125486
1071	20161213	M	US	1	PS	GAZYVA	OBINUTUZUMAB	1	Intravenous (not otherwise specified)								125486			SOLUTION FOR INFUSION
1072	20161213	F	US	1	PS	GAZYVA	OBINUTUZUMAB	1	Intravenous (not otherwise specified)	DAY 1			U				125486	100	MG	SOLUTION FOR INFUSION
1073	20161213		US	1	PS	GAZYVA	OBINUTUZUMAB	1	Intravenous (not otherwise specified)								125486			SOLUTION FOR INFUSION
1074	20161213	M	US	1	PS	GAZYVA	OBINUTUZUMAB	1	Unknown				U				125486
1075	20161213	M	US	1	PS	GAZYVA	OBINUTUZUMAB	1	Unknown				U				125486
1076	20161213		US	1	PS	GAZYVA	OBINUTUZUMAB	1	Unknown				D				125486
1077	20161213		US	1	PS	GAZYVA	OBINUTUZUMAB	1	Intravenous (not otherwise specified)				U				125486			INFUSION
1078	20161213	M	US	1	PS	GAZYVA	OBINUTUZUMAB	1	Unknown								125486			SOLUTION FOR INFUSION
1079	20161213	F	US	1	PS	GAZYVA	OBINUTUZUMAB	1	Intravenous (not otherwise specified)	ONE							125486	100	MG	SOLUTION FOR INFUSION
1080	20161213	M	US	1	PS	GAZYVA	OBINUTUZUMAB	1	Intravenous (not otherwise specified)				Y	Y			125486	100	MG
1081	20161213	M	US	1	PS	GAZYVA	OBINUTUZUMAB	1	Unknown				D				125486			SOLUTION FOR INFUSION
1082	20161213		US	1	PS	GAZYVA	OBINUTUZUMAB	1	Unknown				D				125486			INFUSION
1083	20161213		US	1	PS	GAZYVA	OBINUTUZUMAB	1	Unknown				U				125486
1084	20161213		US	1	PS	GAZYVA	OBINUTUZUMAB	1	Unknown								125486
1085	20161213		US	1	PS	GAZYVA	OBINUTUZUMAB	1	Unknown				D				125486			SOLUTION FOR INJECTION
1086	20161213	F	US	1	PS	GAZYVA	OBINUTUZUMAB	1	Intravenous (not otherwise specified)	100MG/900MG			U				125486			SOLUTION FOR INFUSION
1087	20161213		US	1	PS	GAZYVA	OBINUTUZUMAB	1	Unknown								125486
1088	20161213	M	US	1	PS	GAZYVA	OBINUTUZUMAB	1	Unknown	6 CYCLES			U				125486
1089	20161213	M	US	1	PS	GAZYVA	OBINUTUZUMAB	1	Unknown				U				125486	100	MG	SOLUTION FOR INFUSION	QD
1090	20161213	F	US	1	PS	GAZYVA	OBINUTUZUMAB	1	Unknown				U				125486
1091	20161213	F	US	1	PS	GAZYVA	OBINUTUZUMAB	1	Unknown				U				125486	1000	MG
1092	20161213	M	US	1	PS	GAZYVA	OBINUTUZUMAB	1	Unknown								125486	100	MG
1093	20161213		US	1	PS	GAZYVA	OBINUTUZUMAB	1	Unknown				U				125486
1094	20161213	M	US	1	PS	GAZYVA	OBINUTUZUMAB	1	Unknown				D				125486			INFUSION
1095	20161213	F	US	1	PS	GAZYVA	OBINUTUZUMAB	1	Unknown				U				125486
1096	20161213	M	US	1	PS	GAZYVA	OBINUTUZUMAB	1	Intravenous drip				U				125486			SOLUTION FOR INFUSION
1097	20161213	F	US	1	PS	GAZYVA	OBINUTUZUMAB	1	Unknown				U				125486
1098	20161213	F	US	1	PS	GAZYVA	OBINUTUZUMAB	1	Unknown				Y				125486
1099	20161213	F	US	1	PS	GAZYVA	OBINUTUZUMAB	1	Intravenous (not otherwise specified)				U				125486			INFUSION
1100	20161213	F	US	1	PS	GAZYVA	OBINUTUZUMAB	1	Intravenous (not otherwise specified)	SPLIT FIRST DOSE - DAY ONE 100 MG.			Y				125486	100	MG	INFUSION
1101	20161213	F	US	1	PS	GAZYVA	OBINUTUZUMAB	1	Unknown	EVERY MONTH			U				125486				/month
1102	20161213	M	US	1	PS	GAZYVA	OBINUTUZUMAB	1	Unknown				U				125486
1103	20161213	F	US	1	PS	GAZYVA	OBINUTUZUMAB	1	Unknown				U				125486			INFUSION
1104	20161213	M	US	1	PS	GAZYVA	OBINUTUZUMAB	1	Unknown				U				125486			SOLUTION FOR INFUSION
1105	20161213	M	CL	1	PS	GAZYVA	OBINUTUZUMAB	1	Intravenous (not otherwise specified)								125486	100	MG	SOLUTION FOR INFUSION
1106	20161221	M	BR	1	PS	Obinutuzumab	OBINUTUZUMAB	1	Intravenous (not otherwise specified)				D		11464551147725		125486	1000	MG	SOLUTION FOR INFUSION	QD
1107	20161215	M	FR	1	PS	Gazyvaro	OBINUTUZUMAB	1	Intravenous (not otherwise specified)				Y				125486	100	MG	SOLUTION FOR INFUSION	1X
1108	20161215	M	US	1	PS	OBINUTUZUMAB	OBINUTUZUMAB	1	Intravenous (not otherwise specified)				Y	N				100	MG		1X
1109	20161219	F	FR	1	PS	Gazyvaro	OBINUTUZUMAB	1	Intravenous drip				Y				125486	100	MG	SOLUTION FOR INFUSION
1110	20161223	F	US	1	PS	GAZYVA	OBINUTUZUMAB	1	Intravenous (not otherwise specified)	ONGOING;NO			Y				125486	110	MG	SOLUTION FOR INFUSION	1X
1111	20161229	M	US	1	PS	GAZYVA	OBINUTUZUMAB	1	Intravenous drip	? OTHER FREQUENCY:PER STUDY PROTOCOL;?			D	D				1000	MG
1112	20170110	F	DE	1	PS	Obinutuzumab	OBINUTUZUMAB	1	Intravenous (not otherwise specified)	C1D1?DATE OF LAST DOSE PRIOR TO SAE (PANCYTOPENIA): 20/JAN/2014.?DATE OF LAST DOSE PRIOR TO SAE (SEP			Y		1116234		104405	1000	MG	INFUSION
1113	20170123	M	GB	1	PS	Obinutuzumab	OBINUTUZUMAB	1	Intravenous (not otherwise specified)	LAST DOSE PRIOR TO SAE: 19/SEP/2012,DOSE CONCENTRATION: 4 MG/ML					PDH0000137		104405			INFUSION
1114	20170216	M	CZ	1	PS	Obinutuzumab	OBINUTUZUMAB	1	Intravenous (not otherwise specified)	DATE OF MOST RECENT DOSE (VOLUME : 250 ML AND DOSE CONCENTRATION : 4 MG/ML) PRIOR TO SAE ONSET : 21/					H0001		104405			SOLUTION FOR INFUSION	Q3W
1115	20170316	F	PL	1	PS	Obinutuzumab	OBINUTUZUMAB	1	Intravenous (not otherwise specified)	LAST DOSE PRIOR TO SAE WAS 100 MG ON 18/AUG/2014			Y	N	1127029		104405			SOLUTION FOR INJECTION	QD
1116	20170104	M	FR	1	PS	Obinutuzumab	OBINUTUZUMAB	1	Unknown	LAST DOSE PRIOR TO SAE: 04/NOV/2014							125486			SOLUTION FOR INFUSION
1117	20170330	M	PL	1	PS	Obinutuzumab	OBINUTUZUMAB	1	Intravenous (not otherwise specified)				Y		1146455		104405	1000	MG	SOLUTION FOR INFUSION
1118	20170126	M	ES	1	PS	Obinutuzumab	OBINUTUZUMAB	1	Intravenous (not otherwise specified)	LAST DOSE PRIOR TO ONSET OF FEBRILE SYNDROME TAKEN ON 19/NOV/2014, AND PRIOR TO EPISODES OF NEUTROPE			Y		UNKNOWN		125486	1000	MG	SOLUTION FOR INFUSION
1119	20170228	M	ES	1	PS	Obinutuzumab	OBINUTUZUMAB	1	Intravenous (not otherwise specified)	DATE OF MOST RECENT DOSE:06/MAY/2015, 30/JUL/2015					1147179		125486	1000	MG	INFUSION
1120	20170118	F	MY	1	PS	Obinutuzumab	OBINUTUZUMAB	1	Intravenous (not otherwise specified)	DAY 1				U			125486	100	MG	SOLUTION FOR INFUSION
1121	20170320	F	US	1	PS	Obinutuzumab	OBINUTUZUMAB	1	Intravenous (not otherwise specified)	MOST RECENT DOSE WAS 1000 MG ON 21/SEP/2015.			N		1147511		125486			SOLUTION FOR INFUSION
1122	20170301	M	GB	1	PS	Obinutuzumab	OBINUTUZUMAB	1	Intravenous (not otherwise specified)	VOLUME OF LAST DOSE ADMINITERED 250ML. DOSE CONCENTRATION 4MG/ML. DATE OF MOST RECENT DOSE OF OBINUT					H0004		104405	1000	MG
1123	20170330	F	US	1	PS	Obinutuzumab	OBINUTUZUMAB	1	Intravenous (not otherwise specified)	ON DAYS 1, 8, 15 AND 22 OF CYCLE 1, AND ON DAY 1 OF EACH SUBSEQUENT 28-DAY CYCLE (DOSE, ROUTE, FORM			Y				125486	1000	MG	SOLUTION FOR INFUSION	/wk
1124	20170331	M	PL	1	PS	Obinutuzumab	OBINUTUZUMAB	1	Intravenous (not otherwise specified)	DATE OF MOST RECENT DOSE: 21/APR/2016, DOSE OF LAST OBINUTUZUMAB ADMINISTERED: 100MG			Y		1148887		125486			SOLUTION FOR INFUSION
1125	20170124	M	FR	1	PS	Obinutuzumab	OBINUTUZUMAB	1	Intravenous (not otherwise specified)	PLANNED DOSE WAS 25MG. ACTUAL DOSE WAS 23 MG			Y		1116234		104405	23	MG	SOLUTION FOR INFUSION	QD
1126	20170201	F	RU	1	PS	Obinutuzumab	OBINUTUZUMAB	1	Intravenous (not otherwise specified)	MOST RECENT DOSE PRIOR TO THE ONSET OF ANAPHYLACTIC REACTION: 23/MAY/2016			Y		1147179		125486	100	MG	SOLUTION FOR INFUSION
1127	20170221	M	US	1	PS	Obinutuzumab	OBINUTUZUMAB	1	Intravenous (not otherwise specified)	ON DAY 1, 8, AND 15 OF CYCLE ONE AND ON DAY 1 OF EACH SUBSEQUENT CYCLE UP TO 6 CYCLES			U				125486	1000	MG	SOLUTION FOR INFUSION
1128	20170208	M	TR	1	PS	Obinutuzumab	OBINUTUZUMAB	1	Unknown	LAST DOSE (1000MG) PRIOR TO SAE ON 15/DEC/2015			U				125486	1000	MG
1129	20170317	F	BR	1	PS	GAZYVA	OBINUTUZUMAB	1	Unknown				U				125486
1130	20170222	F	US	1	PS	Obinutuzumab	OBINUTUZUMAB	1	Intravenous (not otherwise specified)	C12D1, EVERY OTHER MONTH, 25MG/ML INJECTION							125486	1000	MG	SOLUTION FOR INFUSION
1131	20170221	M	CO	1	PS	GAZYVA	OBINUTUZUMAB	1	Intravenous (not otherwise specified)				U				125486	1000	MG
1132	20170130	M	FR	1	PS	Obinutuzumab	OBINUTUZUMAB	1	Intravenous (not otherwise specified)	CYCLE 1			U				125486	1000	MG	SOLUTION FOR INFUSION
1133	20170124	F	DE	1	PS	Obinutuzumab	OBINUTUZUMAB	1	Intravenous (not otherwise specified)	LAST DOSE PRIOR TO SAE: 25/OCT/2016.			D				125486	1000	MG	SOLUTION FOR INFUSION
1134	20170219	F	CA	1	PS	GAZYVA	OBINUTUZUMAB	1	Intravenous (not otherwise specified)	DAY 1, CYCLE 1 (1000 MG/40ML VIAL)			U		H0050B10		125486	100	MG	SOLUTION FOR INFUSION
1135	20170127	M	FR	1	PS	Obinutuzumab	OBINUTUZUMAB	1	Intravenous drip				U				125486	100	MG	SOLUTION FOR INFUSION
1136	20170321	F	FR	1	PS	Obinutuzumab	OBINUTUZUMAB	1	Intravenous (not otherwise specified)	DATE OF LAST DOSE ADMINISTERED BEFORE SAE: 03/AUG/2016			U				125486			SOLUTION FOR INFUSION
1137	20170228	M	US	1	PS	Obinutuzumab	OBINUTUZUMAB	1	Intravenous (not otherwise specified)	DATE OF LAST DOSE PRIOR TO THE ONSET OF EVENT: 07/SEP/2016			Y				125486	1000	MG	INFUSION
1138	20170209	M	JP	1	PS	Obinutuzumab	OBINUTUZUMAB	1	Intravenous (not otherwise specified)	VOLUME OF LAST OBINUTUZUMAB TAKEN: 1000ML: DOSE CONCENTRATION: 4MG/ML?DATE OF MOST RECENT DOSE OF OB			U		H0012		125486			SOLUTION FOR INFUSION	Q3W
1139	20170215	M	ES	1	PS	Obinutuzumab	OBINUTUZUMAB	1	Intravenous (not otherwise specified)	LAST DOSE PRIOR TO EVENT: 02/NOV/2015?CYCLE ONE TO CYCLE 6			U				125486	1000	MG
1140	20170217	M	DE	1	PS	Gazyvaro	OBINUTUZUMAB	1	Unknown								125486	100	MG
1141	20170214	F	PL	1	PS	Gazyvaro	OBINUTUZUMAB	1	Intravenous (not otherwise specified)	FREQUENCY ACCORDING TO REGISTRATION			Y	N			125486			INFUSION
1142	20170113	M	CU	1	PS	GAZYVA	OBINUTUZUMAB	1	Unknown				U		H0047B14		125486
1143	20170102	M	US	1	PS	GAZYVA	OBINUTUZUMAB	1	Intravenous (not otherwise specified)	100 MG FOR CYCLE ONE DAY ONE AMOUNT			Y				125486	100	MG	SOLUTION FOR INFUSION
1144	20170102	M	IL	1	PS	GAZYVA	OBINUTUZUMAB	1	Unknown				Y				125486
1145	20170315	M	FR	1	PS	Obinutuzumab	OBINUTUZUMAB	1	Intravenous (not otherwise specified)	LAST DOSE PRIOR TO THE ONSET OF SEPSIS ADMINISTERED ON 08/MAY/2015 (INDUCTION CYCLE 3).			Y				125486	1000	MG	SOLUTION FOR INFUSION
1146	20170210	M	US	1	PS	Obinutuzumab	OBINUTUZUMAB	1	Intravenous (not otherwise specified)				U				125486	1000	MG	SOLUTION FOR INFUSION	/month
1147	20170119	M	US	1	PS	GAZYVA	OBINUTUZUMAB	1	Intravenous drip								125486			SOLUTION FOR INFUSION
1148	20170112	M	US	1	PS	Obinutuzumab	OBINUTUZUMAB	1	Unknown				U				125486
1149	20170130	M	FR	1	PS	Obinutuzumab	OBINUTUZUMAB	1	Intravenous drip				U				125486	1000	MG	SOLUTION FOR INFUSION	/month
1150	20170120	M	AU	1	PS	Obinutuzumab	OBINUTUZUMAB	1	Unknown	CYCLE 1 DAY 1			D				125486	100	MG
1151	20170112	F	GB	1	PS	Obinutuzumab	OBINUTUZUMAB	1	Intravenous (not otherwise specified)	01/NOV/2016 (1000 MG), TOTAL 97 DOSES			N				125486			SOLUTION FOR INFUSION
1152	20170113	M	US	1	PS	GAZYVA	OBINUTUZUMAB	1	Intravenous drip				U				125486	100	MG	SOLUTION FOR INFUSION
1153	20170113	M	US	1	PS	GAZYVA	OBINUTUZUMAB	1	Intravenous (not otherwise specified)				U				125486	1000	MG	SOLUTION FOR INFUSION
1154	20170113	F	IE	1	PS	Gazyvaro	OBINUTUZUMAB	1	Unknown				U				125486
1155	20170117	M	CA	1	PS	GAZYVA	OBINUTUZUMAB	1	Intravenous (not otherwise specified)								125486			SOLUTION FOR INFUSION
1156	20170307	M	NZ	1	PS	GAZYVA	OBINUTUZUMAB	1	Intravenous (not otherwise specified)	DAY 1,2,8,15 AS PER CLL PROTOCOL			Y		H0064		125486			INFUSION
1157	20170118	M	US	1	PS	GAZYVA	OBINUTUZUMAB	1	Intravenous (not otherwise specified)	ONE DOSE GIVEN			U				125486			INFUSION
1158	20170118	M	US	1	PS	GAZYVA	OBINUTUZUMAB	1	Unknown				D				125486
1159	20170118	M	US	1	PS	GAZYVA	OBINUTUZUMAB	1	Unknown	100 MG ON DAY 1 FOLLOWED BY 900 MG ON DAY TWO			U				125486	100	MG		QD
1160	20170119	M	US	1	PS	GAZYVA	OBINUTUZUMAB	1	Intravenous drip	EVERY 28 DAYS ;ONGOING: YES							125486			SOLUTION FOR INFUSION
1161	20170131	M	BR	1	PS	GAZYVA	OBINUTUZUMAB	1	Intravenous (not otherwise specified)				U				125486			SOLUTION FOR INFUSION
1162	20170119	M	US	1	PS	GAZYVA	OBINUTUZUMAB	1	Intravenous drip	OTHER FREQUENCY:PER STUDY PROTOCOL;?			D	D				1000	MG
1163	20170124	F	PL	1	PS	Gazyvaro	OBINUTUZUMAB	1	Intravenous (not otherwise specified)	1, 8, 15 DAY; 1ST DAY OF SUBSEQUENT CYCLES			U	N			125486	1000	MG	SOLUTION FOR INFUSION
1164	20170202	M	DE	1	PS	Obinutuzumab	OBINUTUZUMAB	1	Intravenous (not otherwise specified)	DRUG DISCONTINUED ON 26/APR/2016			D				125486
1165	20170330	F	FR	1	PS	Obinutuzumab	OBINUTUZUMAB	1	Unknown	MOST RECENT DOSE PRIOR TO SAE: 18/OCT/2016							125486
1166	20170125	M	US	1	PS	GAZYVA	OBINUTUZUMAB	1	Unknown	UNKNOWN			D				125486	100	MG
1167	20170127		US	1	PS	GAZYVA	OBINUTUZUMAB	1	Unknown				D				125486
1168	20170316	M	BR	1	PS	GAZYVA	OBINUTUZUMAB	1	Unknown				U		H0039B07		125486	900	MG
1169	20170130		CA	1	PS	GAZYVA	OBINUTUZUMAB	1	Intravenous (not otherwise specified)	SINGLE DOSE VIAL; SOLUTION INTRAVENOUS.			D				125486	1000	MG	SOLUTION FOR INFUSION
1170	20170201		CA	1	PS	GAZYVA	OBINUTUZUMAB	1	Intravenous (not otherwise specified)	SINGLE DOSE VIAL; SOLUTION INTRAVENOUS			U				125486	1000	MG	SOLUTION FOR INFUSION
1171	20170220	M	IL	1	PS	GAZYVA	OBINUTUZUMAB	1	Intravenous (not otherwise specified)				D				125486			SOLUTION FOR INFUSION
1172	20170206	F	GB	1	PS	Gazyvaro	OBINUTUZUMAB	1	Intravenous (not otherwise specified)								125486			SOLUTION FOR INFUSION
1173	20170207	F	US	1	PS	GAZYVA	OBINUTUZUMAB	1	Intravenous drip				U				125486			SOLUTION FOR INFUSION
1174	20170207	M	AU	1	PS	GAZYVA	OBINUTUZUMAB	1	Intravenous (not otherwise specified)					N			125486			SOLUTION FOR INFUSION
1175	20170208	M	US	2	PS	GAZYVA	OBINUTUZUMAB	1	Intravenous (not otherwise specified)				Y					100	MG		QW
1176	20170221	M	IT	1	PS	Gazyvaro	OBINUTUZUMAB	1	Intravenous (not otherwise specified)	1000 MG/40 ML - 1 VIAL			U		L01		125486	1000	MG	SOLUTION FOR INFUSION
1177	20170216	F	DE	1	PS	Obinutuzumab	OBINUTUZUMAB	1	Intravenous (not otherwise specified)	DATE OF MOST RECENT DOSE OF OBINUTUZUMAB PRIOR TO AE ONSET : 27/SEP/2016 WITH A START TIME OF 0935			D		1151062		125486	1000	MG	SOLUTION FOR INFUSION
1178	20170213	M	GB	1	PS	Obinutuzumab	OBINUTUZUMAB	1	Intravenous (not otherwise specified)	LAST DOSE OF OBINUTUZUMAB WAS ON 31/OCT/2016.			N				125486	100	MG	SOLUTION FOR INFUSION
1179	20170215	F	GB	1	PS	Gazyvaro	OBINUTUZUMAB	1	Unknown				U				125486
1180	20170216	M	FR	1	PS	Obinutuzumab	OBINUTUZUMAB	1	Unknown	LAST DOSE PRIOR TO SAE ON 22/JAN/2014.							125486
1181	20170222	F	PL	1	PS	Obinutuzumab	OBINUTUZUMAB	1	Unknown								125486	100	MG	SOLUTION FOR INFUSION
1182	20170217	M	IN	1	PS	GAZYVA	OBINUTUZUMAB	1	Intravenous (not otherwise specified)				D				125486			SOLUTION FOR INFUSION
1183	20170228	M	IL	1	PS	GAZYVA	OBINUTUZUMAB	1	Unknown	3 TIMES STANDARD DOSES			Y				125486
1184	20170220	M	GB	1	PS	Obinutuzumab	OBINUTUZUMAB	1	Unknown				U				125486
1185	20170222	M	DE	1	PS	Obinutuzumab	OBINUTUZUMAB	1	Intravenous (not otherwise specified)				D		H0020,1147974		125486			SOLUTION FOR INFUSION
1186	20170222	M	GB	1	PS	Gazyvaro	OBINUTUZUMAB	1	Intravenous (not otherwise specified)				Y				125486	100	MG	SOLUTION FOR INFUSION
1187	20170223	M	GB	1	PS	Gazyvaro	OBINUTUZUMAB	1	Intravenous (not otherwise specified)	110 MG/100 ML OF NORMAL SALINE?ONLY 10 ML IS GIVEN			U				125486
1188	20170223	M	AU	1	PS	Obinutuzumab	OBINUTUZUMAB	1	Unknown				U		H0064		125486	100	MG
1189	20170223	M	US	1	PS	GAZYVA	OBINUTUZUMAB	1	Other				D		UNKNOWN		125486	1000	MG		/wk
1190	20170224	M	US	1	PS	GAZYVA	OBINUTUZUMAB	1	Unknown								125486
1191	20170301	M	US	1	PS	GAZYVA	OBINUTUZUMAB	1	Unknown	FOR 2 DOSES			D				125486	1600	MG		/wk
1192	20170302	M	US	1	PS	GAZYVA	OBINUTUZUMAB	1	Intravenous (not otherwise specified)	INITIAL DOSE			D				125486	100	MG	SOLUTION FOR INFUSION
1193	20170302	F	US	1	PS	Obinutuzumab	OBINUTUZUMAB	1	Intravenous (not otherwise specified)	START TIME: 11:07			D		1149807		125486	1000	MG	SOLUTION FOR INFUSION
1194	20170302	M	GB	1	PS	Gazyvaro	OBINUTUZUMAB	1	Unknown				U				125486
1195	20170302	M	US	1	PS	GAZYVA	OBINUTUZUMAB	1	Unknown	ONGOING;NO			D				125486
1196	20170303	M	US	1	PS	GAZYVA	OBINUTUZUMAB	1	Unknown				U				125486
1197	20170305	M	AU	1	PS	GAZYVA	OBINUTUZUMAB	1	Unknown				U				125486
1198	20170305	M	GB	1	PS	Gazyvaro	OBINUTUZUMAB	1	Unknown	FIRST CYCLE OF OBINUTUZUMAB AND HAD INFUSIONS ON DAY 1 AND 2.			U				125486			SOLUTION FOR INFUSION
1199	20170306	M	ES	1	PS	Obinutuzumab	OBINUTUZUMAB	1	Intravenous (not otherwise specified)				D				125486	1000	MG	SOLUTION FOR INFUSION
1200	20170306	M	US	1	PS	GAZYVA	OBINUTUZUMAB	1	Unknown				U				125486			SOLUTION FOR INFUSION
1201	20170307	M	US	1	PS	GAZYVA	OBINUTUZUMAB	1	Unknown				D				125486	1000	MG
1202	20170307	M	US	1	PS	OBINUTUZUMAB 1000MG	OBINUTUZUMAB	1	Intravenous (not otherwise specified)				D	D				1000	MG		QM
1203	20170309	F	BR	1	PS	GAZYVA	OBINUTUZUMAB	1	Intravenous (not otherwise specified)	CYCLE 1 DAY 1 (C1D1)			U		H0035B07		125486	100	MG	SOLUTION FOR INFUSION
1204	20170308	F	BR	1	PS	GAZYVA	OBINUTUZUMAB	1	Unknown				U				125486
1205	20170315	M	US	1	PS	GAZYVA	OBINUTUZUMAB	1	Intravenous (not otherwise specified)	? OTHER FREQUENCY:TWICE;?			N	D
1206	20170316	M	DK	1	PS	Obinutuzumab	OBINUTUZUMAB	1	Intravenous (not otherwise specified)				U				125486	1000	MG	SOLUTION FOR INFUSION
1207	20170317	F	FR	1	PS	Gazyvaro	OBINUTUZUMAB	1	Intravenous (not otherwise specified)	SOLUTION TO DILUTE FOR INFUSION			U				125486	1000	MG	SOLUTION FOR INFUSION
1208	20170317	M	DE	1	PS	Obinutuzumab	OBINUTUZUMAB	1	Intravenous (not otherwise specified)				U				125486	1000	MG	SOLUTION FOR INFUSION
1209	20170320	M	GB	1	PS	Obinutuzumab	OBINUTUZUMAB	1	Intravenous (not otherwise specified)	ON 01/OCT/2014, THE PATIENT RECEIVED THE LAST DOSE (250 ML AT 4 MG/ML CONCENTRATION) OF OBINUTUZUMAB			U		H0016		125486	1000	MG	SOLUTION FOR INFUSION
1210	20170323	M	US	1	PS	OBINUTUZUMAB 1000MG	OBINUTUZUMAB	1	Intravenous (not otherwise specified)				D	D				1000	MG		QM
1211	20170324		CA	1	PS	GAZYVA	OBINUTUZUMAB	1	Unknown				U				125486
1212	20170328	F	US	1	PS	GAZYVA	OBINUTUZUMAB	1	Intravenous (not otherwise specified)	ONGOING; UNKNOWN			U				125486			SOLUTION FOR INFUSION
1213	20170329		HK	1	PS	GAZYVA	OBINUTUZUMAB	1	Unknown				U				125486
1214	20170330	M	GB	1	PS	Obinutuzumab	OBINUTUZUMAB	1	Intravenous (not otherwise specified)	DATE OF LAST DOSE PRIOR TO SAE: 21/SEP/2016 CYCLE 1 (28 DAY CYCLES); DAYS 1, 8, 15 AND 22							125486	1000	MG	SOLUTION FOR INFUSION
1215	20170330	M	GB	1	PS	Obinutuzumab	OBINUTUZUMAB	1	Intravenous (not otherwise specified)				Y	U	2095363		125486			SOLUTION FOR INFUSION
1216	20170330	M	IL	1	PS	GAZYVA	OBINUTUZUMAB	1	Intravenous (not otherwise specified)				U				125486	100	MG
1217	20170331	F	US	1	PS	GAZYVA	OBINUTUZUMAB	1	Unknown				U				125486
1218	20170221	F	GB	1	PS	Obinutuzumab	OBINUTUZUMAB	1	Intravenous (not otherwise specified)	DATE OF MOST RECENT DOSE OF OBINUTUZUMAB (DOSE CONCENTRATION 4MG/ML; VOLUME: 250 ML) PRIOR TO SERIOU					PDH000136		104405
1219	20170405	M	CZ	1	PS	Obinutuzumab	OBINUTUZUMAB	1	Intravenous (not otherwise specified)	DOSE AS PER PROTOCOL: 1000 MG IV ON DAYS 1, 8 AND 15 OF CYCLE 1 AND ON DAY 1 OF CYCLES 2-8 (21-DAY C					H0004		104405			SOLUTION FOR INFUSION
1220	20170608	M	IT	1	PS	Obinutuzumab	OBINUTUZUMAB	1	Intravenous (not otherwise specified)				Y		1116234		104405	100	MG/M**2	SOLUTION FOR INFUSION
1221	20170404	M	CN	1	PS	Obinutuzumab	OBINUTUZUMAB	1	Intravenous (not otherwise specified)	LAST DOSE PRIOR TO SAE : 11/JUL/2013, DOSE CONCENTRATION OF 4 MG/ML.			Y		H0006		104405	14	ML	SOLUTION FOR INFUSION	Q3W
1222	20170403	M	CZ	1	PS	Obinutuzumab	OBINUTUZUMAB	1	Intravenous (not otherwise specified)	DOSE OF MOST RECENT DOSE(DOSE CONCENTRATION : 4 MG/ML, VOLUME : 250 ML) PRIOR TO SAE: 21/JUN/2012.					H0001		104405				Q3W
1223	20170503	M	CA	1	PS	Obinutuzumab	OBINUTUZUMAB	1	Intravenous (not otherwise specified)	TEMPORARILY INTERRUPTED DUE TO INFUSION RELATED REACTION.?C1D1			Y		11270291145798		104405	100	MG	INFUSION	QD
1224	20170426	M	TR	1	PS	Obinutuzumab	OBINUTUZUMAB	1	Intravenous (not otherwise specified)	CYCLE 1 DAY 1, DATE OF MOST RECENT DOSE OF OBINUTUZUMAB PRIOR TO SAE FEBRILE NEUTROPENIA ON 15/JUL/2			Y		11270291145145		104405	100	MG	SOLUTION FOR INJECTION	QD
1225	20170405	F	ES	1	PS	Obinutuzumab	OBINUTUZUMAB	1	Intravenous (not otherwise specified)	LAST DOSE (VOL: 250 ML AND DOSE CONCENTATION: 4 MG/ML) PRIOR TO SAE ONSTE:10/JUN/2014					H008,H0006		104405			SOLUTION FOR INFUSION
1226	20170515	M	TR	1	PS	Obinutuzumab	OBINUTUZUMAB	1	Intravenous (not otherwise specified)	CYCLE 1 DAY 1. LAST DOSE PRIOR TO SAE: 17/JUN/2014			D		1116236		104405	25	MG	SOLUTION FOR INFUSION	QD
1227	20170427	M	DE	1	PS	Obinutuzumab	OBINUTUZUMAB	1	Intravenous drip	C1D1					1116234		104405	100	MG	INFUSION
1228	20170421	M	NL	1	PS	Obinutuzumab	OBINUTUZUMAB	1	Intravenous (not otherwise specified)	FREQUENCY DAYS 1, 8, AND 15 OF CYCLE 1 AND DAY 1 OF CYCLES 2-6 (28-DAY CYCLES); AND THEN EVERY 2 MON			D		H00015		104405	1000	MG	SOLUTION FOR INFUSION
1229	20170428	M	PL	1	PS	Obinutuzumab	OBINUTUZUMAB	1	Intravenous (not otherwise specified)	FREQUENCY AS PER PROTOCOL: 1000MG SPLIT OVER D1/D2, 1000MG ON D8, D15 OF CYCLE 1. 1000MG ON D1 OF C2					1145798		104405	100	MG	SOLUTION FOR INJECTION	QD
1230	20170421	M	FR	1	PS	Obinutuzumab	OBINUTUZUMAB	1	Unknown	DATE OF LAST DOSE PRIOR TO DETERIORATION OF GENERAL STATUS, TUMOR LYSIS SYNDROME AND BOTH EPISODES O							125486	1000	MG	SOLUTION FOR INFUSION
1231	20170504	M	IT	1	PS	Obinutuzumab	OBINUTUZUMAB	1	Intravenous (not otherwise specified)	CYCLE 1 ON DAY 1.			D		1116236		104405	25	MG	SOLUTION FOR INFUSION
1232	20170411	M	PT	1	PS	Obinutuzumab	OBINUTUZUMAB	1	Intravenous (not otherwise specified)	FREQUENCY PER PROTOCOL: SPLIT DOSE ON DAY 1 AND 2 AND THEN FULL DOSE ON DAYS 8 AND 15 OF CYCLE 1 AND			Y				104405	1000	MG	SOLUTION FOR INFUSION
1233	20170614	M	NZ	1	PS	Obinutuzumab	OBINUTUZUMAB	1	Intravenous (not otherwise specified)	C1D1			Y	N			125486	100	MG	SOLUTION FOR INFUSION
1234	20170501	F	IT	1	PS	Obinutuzumab	OBINUTUZUMAB	1	Intravenous (not otherwise specified)	MOST RECENT DOSE OF OBINUTUZUMAB PRIOR TO MYOCARDIAL INFARCTION AND HEART ATTACK 23/SEP/2015 13:15?I			Y		1148195		125486	100	MG	INFUSION
1235	20170518	M	CA	1	PS	Obinutuzumab	OBINUTUZUMAB	1	Intravenous (not otherwise specified)	AT A FREQUENCY OF 1000 MG ON DAYS 1+2 (100 MG ON DAY 1 AND 900 MG ON DAY 2), 8 AND 15 OF CYCLE 1 AND							125486	100	MG	SOLUTION FOR INJECTION	/wk
1236	20170428	M	IT	1	PS	Obinutuzumab	OBINUTUZUMAB	1	Intravenous (not otherwise specified)	DATE OF LAST DOSE PRIOR TO SAE : 29/APR/2014,?FREQUENCY AS PER PROTOCOL : DAYS 1/2 (SPLIT DOSE), 8 A			Y		1116234		104405	1000	MG	SOLUTION FOR INFUSION	QD
1237	20170519	M	TR	1	PS	Obinutuzumab	OBINUTUZUMAB	1	Intravenous (not otherwise specified)	THE LAST DOSE PRIOR TO THE EVENT (WORSENING CLL) WAS ADMINISTERED ON 10/NOV/2015?THE LAST DOSE PRIOR			D				125486	1000	MG	SOLUTION FOR INFUSION
1238	20170420	M	DE	1	PS	Obinutuzumab	OBINUTUZUMAB	1	Intravenous (not otherwise specified)	MOST RECENT DOSE 250 ML AT DOSE CONCENTRATION 4 MG/ML (04/NOV/2015)					H0016,1145776		125486	1000	MG	SOLUTION FOR INFUSION
1239	20170420	M	IE	1	PS	Obinutuzumab	OBINUTUZUMAB	1	Intravenous (not otherwise specified)	C1D1							125486			SOLUTION FOR INFUSION	QD
1240	20170519	M	ES	1	PS	Obinutuzumab	OBINUTUZUMAB	1	Intravenous (not otherwise specified)				Y	U			125486	1000	MG
1241	20170403	M	BE	1	PS	Obinutuzumab	OBINUTUZUMAB	1	Intravenous (not otherwise specified)	LAST DOSE PRIOR TO SAE'S: 04/NOV/2015							125486	1000	MG	SOLUTION FOR INFUSION	/wk
1242	20170407	M	TR	1	PS	Obinutuzumab	OBINUTUZUMAB	1	Intravenous (not otherwise specified)	MOST RECENT DOSE PRIOR TO SAES: 04/JAN/2016?FREQUENCY AS PER PROTOCOL: DAYS 1+2 (100 MG ON DAY 1 AND			D				125486	1000	MG	SOLUTION FOR INFUSION
1243	20170504	F	GR	1	PS	Obinutuzumab	OBINUTUZUMAB	1	Intravenous (not otherwise specified)	MAXIMAL INFUSION RATE: 12.5					1149312		125486	25	MG	SOLUTION FOR INFUSION
1244	20170517	M	TR	1	PS	Obinutuzumab	OBINUTUZUMAB	1	Intravenous (not otherwise specified)	LAST DOSE PRIOR TO SAE 15/DEC/2015			U				125486	1000	MG	SOLUTION FOR INFUSION
1245	20170515	M	IT	1	PS	Obinutuzumab	OBINUTUZUMAB	1	Intravenous (not otherwise specified)	FREQUENCY PER PROTOCOL: SPLIT DOSE ON DAY 1 AND 2 AND THEN FULL DOSE ON DAYS 8 AND 15 OF CYCLE 1 AND			D				125486	1000	MG	SOLUTION FOR INFUSION
1246	20170511	F	AU	1	PS	Obinutuzumab	OBINUTUZUMAB	1	Intravenous (not otherwise specified)	LAST DOSE PRIOR TO EVENT ON 30/SEP/2015							125486	1000	MG	SOLUTION FOR INFUSION
1247	20170414	M	IT	1	PS	Obinutuzumab	OBINUTUZUMAB	1	Intravenous (not otherwise specified)	C1D1 VIAL					1116234		104405	25	MG	SOLUTION FOR INFUSION
1248	20170425	F	FR	1	PS	Obinutuzumab	OBINUTUZUMAB	1	Intravenous (not otherwise specified)	DAY 1. LAST DOSE RECEIVED ON 29/DEC/2015 AND DRUG WAS PERMANENTLY DISCONTINUED ON THE 30/DEC/2015. V			Y		11477251127029		125486	25	MG
1249	20170427	M	CA	1	PS	Obinutuzumab	OBINUTUZUMAB	1	Intravenous (not otherwise specified)	C1D1: AT 11:45 18.75 MG AND ENDED AT 12:30; AT 12:40 WITH 81.25 MG ENDED AT 16:00.?FREQUENCY - IN C			D		1145798		125486			SOLUTION FOR INFUSION
1250	20170503	M	FR	1	PS	Obinutuzumab	OBINUTUZUMAB	1	Intravenous (not otherwise specified)	C1 D1.?LAST DOSE PRIOR TO SAE: 24/MAY/2016.					1149312		125486	25	MG	SOLUTION FOR INJECTION	QD
1251	20170621	M	DE	1	PS	Obinutuzumab	OBINUTUZUMAB	1	Intravenous (not otherwise specified)								125486			INFUSION
1252	20170619	M	DE	1	PS	Obinutuzumab	OBINUTUZUMAB	1	Intravenous (not otherwise specified)	MOST RECENT DOSE PRIOR TO AE: 06/SEP/2016 (1000 MG)			Y		1149978		125486	100	MG	INFUSION	/wk
1253	20170609		FI	1	PS	Gazyvaro	OBINUTUZUMAB	1	Unknown								125486
1254	20170606	F	FR	1	PS	Obinutuzumab	OBINUTUZUMAB	1	Intravenous (not otherwise specified)	CYCLE 1			Y				125486	1000	MG	SOLUTION FOR INFUSION
1255	20170412	M	US	1	PS	Obinutuzumab	OBINUTUZUMAB	1	Intravenous (not otherwise specified)	MOST RECENT DOSE: 06/FEB/2012			D		H0001		125486	1000	MG	SOLUTION FOR INFUSION
1256	20170407	F	BR	1	PS	Obinutuzumab	OBINUTUZUMAB	1	Intravenous (not otherwise specified)	START TIME AT 10:33, STOP TIME-15:48			Y	N			125486	100	MG	SOLUTION FOR INFUSION
1257	20170525	M	FR	1	PS	Obinutuzumab	OBINUTUZUMAB	1	Intravenous (not otherwise specified)	CYCLE 1 (DAY 2,8,15)							125486	1000	MG	SOLUTION FOR INFUSION
1258	20170420	M	CH	1	PS	Obinutuzumab	OBINUTUZUMAB	1	Intravenous (not otherwise specified)	CYCLE 1 DAY 1			D		11493121147725		125486	25	MG	SOLUTION FOR INFUSION	QD
1259	20170403	M	US	1	PS	Obinutuzumab	OBINUTUZUMAB	1	Intravenous (not otherwise specified)				U				125486	100	MG	SOLUTION FOR INFUSION
1260	20170605	F	FI	1	PS	Gazyvaro	OBINUTUZUMAB	1	Intravenous (not otherwise specified)				Y		H0062B06,H0062B04		125486	1000	MG	SOLUTION FOR INFUSION
1261	20170507	M	DE	1	PS	Gazyvaro	OBINUTUZUMAB	1	Intravenous (not otherwise specified)				N				125486	1000	MG	SOLUTION FOR INFUSION
1262	20170427	M	US	1	PS	Obinutuzumab	OBINUTUZUMAB	1	Intravenous (not otherwise specified)	ON 03/JAN/2017 STARTED C5D1 (CYCLE 5 DAY 1)							125486	1000	MG
1263	20170418	M	FR	1	PS	Obinutuzumab	OBINUTUZUMAB	1	Intravenous (not otherwise specified)	DAY 1 CYCLE 1			Y				125486	100	MG	SOLUTION FOR INFUSION
1264	20170412	F	BE	1	PS	Obinutuzumab	OBINUTUZUMAB	1	Intravenous (not otherwise specified)	LAST DOSE PRIOR TO SAE: 29/AUG/2016							125486	1000	MG	SOLUTION FOR INFUSION
1265	20170414	F	BE	1	PS	Obinutuzumab	OBINUTUZUMAB	1	Unknown	LAST DOSE PRIOR TO SAE: 04/JUL/2016							125486	25	MG		BID
1266	20170404	F	ES	1	PS	Obinutuzumab	OBINUTUZUMAB	1	Intravenous (not otherwise specified)	DATE OF LAST DOSE PRIOR TO SAE 13/FEB/2017							125486	2000	MG	SOLUTION FOR INFUSION
1267	20170403	M	TW	1	PS	GAZYVA	OBINUTUZUMAB	1	Intravenous (not otherwise specified)				D				125486			SOLUTION FOR INFUSION
1268	20170627	M	FR	1	PS	Gazyvaro	OBINUTUZUMAB	1	Intravenous drip				U				125486			SOLUTION FOR INFUSION
1269	20170405	M	TW	1	PS	GAZYVA	OBINUTUZUMAB	1	Intravenous (not otherwise specified)				D				125486			SOLUTION FOR INFUSION
1270	20170620	M	FR	1	PS	Gazyvaro	OBINUTUZUMAB	1	Intravenous drip	47 DAYS			D				125486	900	MG	SOLUTION FOR INFUSION
1271	20170529	M	DE	1	PS	Obinutuzumab	OBINUTUZUMAB	1	Intravenous (not otherwise specified)	ON DAY 1, 8, 15 OF CYCLE ONE AND DAY 1 OF SUBSEQUENT CYCLES (AS PER PROTOCOL)?ON 01/MAR/2017, MOST R			D				125486	1000	MG	SOLUTION FOR INFUSION
1272	20170422	M	DE	1	PS	Obinutuzumab	OBINUTUZUMAB	1	Intravenous (not otherwise specified)	LAST DOSE: 25/OCT/2016			U				125486	1000	MG
1273	20170418	M	US	1	PS	Obinutuzumab	OBINUTUZUMAB	1	Intravenous (not otherwise specified)	SUBSEQUENT DOSE: 15/DEC/2016			U				125486	1000	MG	SOLUTION FOR INFUSION	/month
1274	20170405	M	US	1	PS	GAZYVA	OBINUTUZUMAB	1	Intravenous (not otherwise specified)								125486			SOLUTION FOR INFUSION
1275	20170405		GB	1	PS	Gazyvaro	OBINUTUZUMAB	1	Unknown				U				125486			SOLUTION FOR INFUSION
1276	20170406	M	AU	1	PS	GAZYVA	OBINUTUZUMAB	1	Unknown				U				125486			SOLUTION FOR INFUSION
1277	20170406	M	AU	1	PS	Obinutuzumab	OBINUTUZUMAB	1	Intravenous (not otherwise specified)	ON 24/MAR/2016, MOST RECENT LAST DOSE (10:18).					1148675		125486	1000	MG	SOLUTION FOR INFUSION
1278	20170408	M	GR	1	PS	Gazyvaro	OBINUTUZUMAB	1	Intravenous (not otherwise specified)	3RD CYCLE			U				125486	1000	MG	SOLUTION FOR INFUSION
1279	20170414	M	US	1	PS	Obinutuzumab	OBINUTUZUMAB	1	Intravenous (not otherwise specified)	DAY 1.			U				125486	100	MG	SOLUTION FOR INFUSION	/wk
1280	20170410	F	MX	1	PS	GAZYVA	OBINUTUZUMAB	1	Intravenous (not otherwise specified)	1ST DOSE				U			125486			SOLUTION FOR INFUSION
1281	20170504	M	NZ	1	PS	GAZYVA	OBINUTUZUMAB	1	Intravenous (not otherwise specified)				U		H0070		125486	100	MG	SOLUTION FOR INFUSION
1282	20170630	F	DE	1	PS	Gazyvaro	OBINUTUZUMAB	1	Unknown				U				125486
1283	20170417	M	DE	1	PS	Obinutuzumab	OBINUTUZUMAB	1	Intravenous (not otherwise specified)	DATE OF LAST DOSE PRIOR TO SAE 29/MAR/2017			D				125486	1000	MG	SOLUTION FOR INFUSION
1284	20170417	F	FR	1	PS	Obinutuzumab	OBINUTUZUMAB	1	Intravenous (not otherwise specified)	1 ADMINISTARTION			Y				125486			SOLUTION FOR INFUSION
1285	20170418	M	US	1	PS	GAZYVA	OBINUTUZUMAB	1	Unknown								125486
1286	20170418	M	MX	1	PS	GAZYVA	OBINUTUZUMAB	1	Intravenous (not otherwise specified)	1ST DOSE			U				125486			SOLUTION FOR INFUSION
1287	20170420		MX	1	PS	GAZYVA	OBINUTUZUMAB	1	Intravenous (not otherwise specified)				U				125486			SOLUTION FOR INFUSION
1288	20170420	M	US	1	PS	GAZYVA	OBINUTUZUMAB	1	Unknown				Y				125486
1289	20170420		US	1	PS	GAZYVA	OBINUTUZUMAB	1	Unknown				U				125486
1290	20170420	M	US	1	PS	GAZYVA	OBINUTUZUMAB	1	Unknown				U				125486
1291	20170606	F	US	1	PS	GAZYVA	OBINUTUZUMAB	1	Unknown				U				125486
1292	20170420	F	AE	1	PS	GAZYVA	OBINUTUZUMAB	1	Unknown				D				125486
1293	20170421	F	GB	1	PS	Obinutuzumab	OBINUTUZUMAB	1	Intravenous (not otherwise specified)	AFTER INITIAL COURSE	3931.94	MG	D	U	UNKNOWN		125486	1000	MG	SOLUTION FOR INFUSION	/month
1294	20170427		CU	1	PS	GAZYVA	OBINUTUZUMAB	1	Intravenous (not otherwise specified)	SIX CYCLES			D		H0047B14		125486	1000	MG	SOLUTION FOR INFUSION
1295	20170422		MX	1	PS	GAZYVA	OBINUTUZUMAB	1	Unknown	3 CYCLES ADMINISTERED							125486
1296	20170426		US	1	PS	Obinutuzumab	OBINUTUZUMAB	1	Intravenous (not otherwise specified)	1000 MG BY VEIN ON DAYS 1, 8, AND 15 OF CYCLE 1 AND DAY 1 OF CYCLES 2 - 6.			U				125486	1000	MG	SOLUTION FOR INFUSION
1297	20170427		US	1	PS	Obinutuzumab	OBINUTUZUMAB	1	Intravenous (not otherwise specified)				U				125486	1000	MG	SOLUTION FOR INFUSION
1298	20170425	M	DE	1	PS	Obinutuzumab	OBINUTUZUMAB	1	Intravenous (not otherwise specified)	LAST DOSE PRIOR TO SAE: 07/JUL/2015					1147974		125486
1299	20170505	M	DE	1	PS	Obinutuzumab	OBINUTUZUMAB	1	Intravenous (not otherwise specified)								125486	700	MG	SOLUTION FOR INFUSION
1300	20170425		US	1	PS	Obinutuzumab	OBINUTUZUMAB	1	Intravenous (not otherwise specified)	1000 MG BY VEIN ON DAYS 1, 8, AND 15 OF CYCLE 1 AND DAY 1 OF CYCLES 2 - 6 (AS PER PROTOCOL).			U				125486			SOLUTION FOR INFUSION
1301	20170504		US	1	PS	Obinutuzumab	OBINUTUZUMAB	1	Unknown				U				125486
1302	20170426	M	US	1	PS	Obinutuzumab	OBINUTUZUMAB	1	Intravenous (not otherwise specified)	12/SEP/2016, CYCLE 5 DAY 1							125486	1000	MG	SOLUTION FOR INFUSION
1303	20170425		RU	1	PS	GAZYVA	OBINUTUZUMAB	1	Unknown				D				125486
1304	20170504		US	1	PS	Obinutuzumab	OBINUTUZUMAB	1	Intravenous (not otherwise specified)	OVER 3-4 HOURS ON DAYS 1, 8, AND 15 OF CYCLE 1 AND DAY 1 OF CYCLES 2-6,			U				125486	1000	MG	SOLUTION FOR INFUSION
1305	20170425	M	IL	1	PS	GAZYVA	OBINUTUZUMAB	1	Unknown				U				125486
1306	20170427	M	US	1	PS	GAZYVA	OBINUTUZUMAB	1	Intravenous (not otherwise specified)				N	D	H0090B01	20180228	99	100	MG		QW
1307	20170427		US	1	PS	Obinutuzumab	OBINUTUZUMAB	1	Unknown								125486
1308	20170505	M	US	1	PS	Obinutuzumab	OBINUTUZUMAB	1	Intravenous (not otherwise specified)	I AND II: 1000 MG BY VEIN ON DAYS 1, 8, AND 15 OF CYCLE 1 AND DAY 1 OF CYCLES 2 - 6.			U				125486			SOLUTION FOR INFUSION
1309	20170427	F	US	1	PS	Obinutuzumab	OBINUTUZUMAB	1	Intravenous (not otherwise specified)				Y				125486			SOLUTION FOR INFUSION
1310	20170505		US	1	PS	Obinutuzumab	OBINUTUZUMAB	1	Intravenous (not otherwise specified)	DAYS 1, 8, AND 15 OF CYCLE 1 AND DAY 1 OF CYCLES 2 - 6							125486	1000	MG	SOLUTION FOR INFUSION
1311	20170427		US	1	PS	Obinutuzumab	OBINUTUZUMAB	1	Intravenous (not otherwise specified)	1000 MG (ON DAY 1, 8 AND 15 OF CYCLE 1 AND DAY 1 OF CYCLE 2-6 AS PER PROTOCOL			U				125486	1000	MG	SOLUTION FOR INFUSION
1312	20170427	M	CL	1	PS	GAZYVA	OBINUTUZUMAB	1	Unknown				U				125486			SOLUTION FOR INFUSION
1313	20170428	F	US	1	PS	GAZYVA	OBINUTUZUMAB	1	Unknown	UNKNOWN			U				125486	1000	MG
1314	20170518	F	US	1	PS	Obinutuzumab	OBINUTUZUMAB	1	Intravenous (not otherwise specified)	DAYS 1, 8, AND 15 OF CYCLE 1 AND DAY 1 OF CYCLES 2-6.			D				125486	1000	MG	SOLUTION FOR INFUSION	/wk
1315	20170428		US	1	PS	Obinutuzumab	OBINUTUZUMAB	1	Unknown	1000 MG BY VEIN ON DAYS 1, 8, AND 15 OF CYCLE 1 AND DAY 1 OF CYCLES 2 - 6 (AS PER PROTOCOL).			U				125486			SOLUTION FOR INFUSION
1316	20170614	M	FI	1	PS	Gazyvaro	OBINUTUZUMAB	1	Intravenous (not otherwise specified)				N				125486	1000	MG
1317	20170510	M	DE	1	PS	Obinutuzumab	OBINUTUZUMAB	1	Intravenous (not otherwise specified)	DATE OF LAST DOSE PRIOR TO SAE : 24/MAR/2017					1152807		125486
1318	20170518	M	EC	1	PS	GAZYVA	OBINUTUZUMAB	1	Intravenous (not otherwise specified)				N				125486	1000	MG	SOLUTION FOR INFUSION
1319	20170504	M	AU	1	PS	GAZYVA	OBINUTUZUMAB	1	Intravenous (not otherwise specified)	C1D1 100MG IN 100MLS			U				125486			SOLUTION FOR INFUSION
1320	20170505		AU	1	PS	GAZYVA	OBINUTUZUMAB	1	Unknown				U				125486			SOLUTION FOR INFUSION
1321	20170508	F	US	1	PS	GAZYVA	OBINUTUZUMAB	1	Intravenous (not otherwise specified)	NO			Y				125486	100	MG	SOLUTION FOR INFUSION
1322	20170509	M	AU	1	PS	GAZYVA	OBINUTUZUMAB	1	Unknown	C1D1 100MG OBINUTUZUMAB IN 100ML 0.9% NS			Y				125486			SOLUTION FOR INFUSION
1323	20170522	F	FR	1	PS	Obinutuzumab	OBINUTUZUMAB	1	Intravenous (not otherwise specified)	CYCLE 1, CYCLE 2 WAS GIVEN ON DAY 1 OUT OF 28 DAY CYCLE			D				125486	1000	MG	SOLUTION FOR INFUSION
1324	20170511	F	AU	1	PS	GAZYVA	OBINUTUZUMAB	1	Unknown				Y	U			125486
1325	20170524	M	DE	1	PS	Obinutuzumab	OBINUTUZUMAB	1	Intravenous (not otherwise specified)	THE MOST RECENT DOSE OF OBINUTUZUMAB 1000 MG PRIOR TO THE EVENT ONSET WAS ON 22/FEB/2017			U				125486	1000	MG
1326	20170517	F	US	1	PS	GAZYVA	OBINUTUZUMAB	1	Intravenous (not otherwise specified)	DAY 1 (SCHEDULED DOSE:100MG)				U			125486			INFUSION
1327	20170517	F	GB	1	PS	Gazyvaro	OBINUTUZUMAB	1	Intravenous (not otherwise specified)				Y	U			125486	100	MG	SOLUTION FOR INFUSION
1328	20170607	F	BR	1	PS	GAZYVA	OBINUTUZUMAB	1	Unknown				D				125486
1329	20170519	M	AU	1	PS	GAZYVA	OBINUTUZUMAB	1	Unknown				U				125486
1330	20170522	F	AU	1	PS	Obinutuzumab	OBINUTUZUMAB	1	Intravenous (not otherwise specified)				U				125486	100	MG	SOLUTION FOR INFUSION
1331	20170522	M	ES	1	PS	Gazyvaro	OBINUTUZUMAB	1	Unknown				U				125486
1332	20170606	M	IT	1	PS	Gazyvaro	OBINUTUZUMAB	1	Unknown				U				125486
1333	20170523	F	FR	1	PS	Obinutuzumab	OBINUTUZUMAB	1	Intravenous (not otherwise specified)	107.1429MG			Y				125486	1000	MG	SOLUTION FOR INFUSION
1334	20170523		MX	1	PS	GAZYVA	OBINUTUZUMAB	1	Intravenous (not otherwise specified)								125486			SOLUTION FOR INFUSION
1335	20170524		US	1	PS	GAZYVA	OBINUTUZUMAB	1	Unknown				U				125486
1336	20170601	M	JP	1	PS	Obinutuzumab	OBINUTUZUMAB	1	Intravenous (not otherwise specified)	MOST RECENT DOSE ON 22/OCT/2015 PRIOR TO SERIOUS ADVERSE EVENT WITH VOLUME 250 ML AND DOSE CONCENTRA			D		H0014A		125486	1000	MG	SOLUTION FOR INFUSION
1337	20170605	M	ES	1	PS	Obinutuzumab	OBINUTUZUMAB	1	Intravenous (not otherwise specified)	ON 14/SEP/2016, THE PATIENT RECEIVED LAST DOSE OF OBINUTUZUMAB PRIOR TO SERIOUS ADVERSE EVENT (SAE).							125486	1000	MG	SOLUTION FOR INJECTION
1338	20170526	M	DE	1	PS	Obinutuzumab	OBINUTUZUMAB	1	Intravenous (not otherwise specified)	DATE OF LAST DOSE PRIOR TO SAE: 19/APR/2017?LAST DOSE: 1000MG			Y		1152807		125486			SOLUTION FOR INFUSION
1339	20170629	M	IT	1	PS	Gazyvaro	OBINUTUZUMAB	1	Intravenous (not otherwise specified)				N				125486	1000	MG	SOLUTION FOR INFUSION	/wk
1340	20170526	M	BR	1	PS	GAZYVA	OBINUTUZUMAB	1	Unknown				U				125486			INFUSION
1341	20170602	M	DK	1	PS	Obinutuzumab	OBINUTUZUMAB	1	Intravenous (not otherwise specified)	CYCLE 1: 1000 MG, D1(1); 900 MG, D1(2); CYCLE 1					EU399916		125486			SOLUTION FOR INFUSION
1342	20170531	M	IL	1	PS	GAZYVA	OBINUTUZUMAB	1	Intravenous (not otherwise specified)				U				125486			SOLUTION FOR INFUSION
1343	20170530	M	EG	1	PS	Gazyvaro	OBINUTUZUMAB	1	Intravenous (not otherwise specified)				Y				125486	1000	MG	SOLUTION FOR INFUSION
1344	20170608	M	PT	1	PS	Gazyvaro	OBINUTUZUMAB	1	Unknown				Y				125486
1345	20170605	F	AU	1	PS	GAZYVA	OBINUTUZUMAB	1	Unknown	DAY 1			U				125486	100	MG	SOLUTION FOR INFUSION
1346	20170627	M	GB	1	PS	Gazyvaro	OBINUTUZUMAB	1	Intravenous (not otherwise specified)				U				125486	100	MG
1347	20170608	F	RU	1	PS	GAZYVA	OBINUTUZUMAB	1	Intravenous (not otherwise specified)						UNKNOWN		125486
1348	20170609	M	EG	1	PS	Gazyvaro	OBINUTUZUMAB	1	Unknown				D				125486	1000	MG
1349	20170609		CO	1	PS	Obinutuzumab	OBINUTUZUMAB	1	Intravenous (not otherwise specified)				D				125486			SOLUTION FOR INFUSION
1350	20170609	M	GB	1	PS	Gazyvaro	OBINUTUZUMAB	1	Intravenous (not otherwise specified)					U	NOT KNOWN		125486	100	MG	SOLUTION FOR INFUSION
1351	20170626	M	GB	1	PS	Gazyvaro	OBINUTUZUMAB	1	Unknown				U				125486
1352	20170613	F	DE	1	PS	Obinutuzumab	OBINUTUZUMAB	1	Unknown	LAST DOSE (1000 MG) ON 16/MAY/2017							125486
1353	20170614	M	GB	1	PS	Gazyvaro	OBINUTUZUMAB	1	Intravenous (not otherwise specified)				N	U			125486	100	MG	SOLUTION FOR INFUSION
1354	20170616	M	US	1	PS	GAZYVA	OBINUTUZUMAB	1	Intravenous (not otherwise specified)	100 MG Q 4 WEEKS IV			N	D	H0092B01	20180331		100	MG		QM
1355	20170619		BR	1	PS	GAZYVA	OBINUTUZUMAB	1	Intravenous (not otherwise specified)	1000 MG/50 ML, 100 MG DILUTED IN 100 ML OF SALINE SOLUTION 0.9% FOR A VOLUME OF 100 ML WITH INFUSION			Y		H0039B07		125486			SOLUTION FOR INFUSION
1356	20170619	F	DE	1	PS	Gazyvaro	OBINUTUZUMAB	1	Unknown				U				125486			SOLUTION FOR INFUSION
1357	20170621	M	AT	1	PS	Gazyvaro	OBINUTUZUMAB	1	Unknown				D		UNKNOWN		125486
1358	20170621	F	AT	1	PS	Gazyvaro	OBINUTUZUMAB	1	Unknown				D		UNKNOWN		125486			SOLUTION FOR INFUSION
1359	20170622	F	AT	1	PS	Gazyvaro	OBINUTUZUMAB	1	Unknown				D		UNKNOWN		125486			SOLUTION FOR INFUSION
1360	20170623	F	US	1	PS	Obinutuzumab	OBINUTUZUMAB	1	Intravenous (not otherwise specified)								125486	1000	MG	SOLUTION FOR INFUSION
1361	20170626	M	US	1	PS	Obinutuzumab	OBINUTUZUMAB	1	Intravenous (not otherwise specified)				D				125486	1000	MG	SOLUTION FOR INFUSION
1362	20170626	F	PL	1	PS	Gazyvaro	OBINUTUZUMAB	1	Intravenous (not otherwise specified)	25 MG/H			Y	Y	H0064B09		125486	100	MG
1363	20170626		GB	1	PS	Gazyvaro	OBINUTUZUMAB	1	Unknown				U				125486	100	MG
1364	20170627		US	1	PS	GAZYVA	OBINUTUZUMAB	1	Intravenous (not otherwise specified)	UNKNOWN			U				125486	100	MG	SOLUTION FOR INFUSION
1365	20170622	M	CZ	1	PS	Obinutuzumab	OBINUTUZUMAB	1	Intravenous (not otherwise specified)	LAST DOSE: 1000(UNIT NOT REPORTED) ON 26/MAR/2013			Y		PDH0000143		125486	1000	MG	SOLUTION FOR INFUSION
1366	20170418	F	GB	1	PS	Obinutuzumab	OBINUTUZUMAB	1	Intravenous (not otherwise specified)	DATE OF MOST RECENT DOSE PRIOR TO SAE: 10/JUL/2012, DOSE CONCENTRATION OF LAST DOSE TAKEN: 4MG/ML, V			D		H0001		104405
1367	20170602	M	DE	1	PS	Obinutuzumab	OBINUTUZUMAB	1	Intravenous (not otherwise specified)	DATE OF MOST RECENT DOSE OF GA101 PRIOR TO AE ONSET WAS 180 ML (DOSE CONCENTARTION 4 MG/ML ) ON 28/F			Y		H0004		104405			SOLUTION FOR INFUSION
1368	20170418	F	CN	1	PS	Obinutuzumab	OBINUTUZUMAB	1	Intravenous (not otherwise specified)	DATE OF LAST DOSE (VOLUME :18 ML AT DOSE CONCENTRATION 40MG/ML) PRIOR TO EVENT ONSET : 16/AUG/2013.			Y		H0006		104405			INFUSION	Q3W
1369	20170502	M	TH	1	PS	Obinutuzumab	OBINUTUZUMAB	1	Intravenous (not otherwise specified)	DOSE ON 12/FEB/2013: CONCENTRATION 4MG/ML, VOLUME 250ML?MOST RECENT DOSE OF OBINUTUZUMAB PRIOR TO ON			D		PDH0000143		104405	1000	ML		Q3W
1370	20170927	F	JP	1	PS	OBINUTUZUMAB.	OBINUTUZUMAB	1	Intravenous (not otherwise specified)	DATE OF TEH LAST DOSE : 04/MAR/2013, VOLUME OF LAST OBINUTUZUMAB : 250ML, DOSE CONCERNTARTION : 4 MG					PDH0000135A,PDH0000144A		104405				Q3W
1371	20170821	M	DE	1	PS	OBINUTUZUMAB.	OBINUTUZUMAB	1	Intravenous (not otherwise specified)	FREQUENCY AS PER PROTOCOL: CYCLE 1 SPLIT DOSE ON DAY 1 AND 2 AND ON DAY 1 FOR CYCLE 2-6. ?DATE OF LA					1116236		104405	1000	MG	INFUSION
1372	20170808	M	FI	1	PS	OBINUTUZUMAB.	OBINUTUZUMAB	1	Intravenous drip	C1D1?REDUCED INFUSION RATE FOR INFUSION RELATED REACTION.?FREQUENCY: ON DAY 1,2,8 AND 15 OF CYCLE 1			Y		1145798		104405	100	MG	SOLUTION FOR INFUSION
1373	20170725	M	ES	1	PS	OBINUTUZUMAB.	OBINUTUZUMAB	1	Intravenous (not otherwise specified)	LAST DOSE PRIOR TO NEUTROPENIC FEVER AND FEVER: 27/JAN/2015?DAYS 1, 8, AND 15 OF CYCLE 1							125486	1000	MG	SOLUTION FOR INFUSION
1374	20170720	M	AU	1	PS	OBINUTUZUMAB.	OBINUTUZUMAB	1	Intravenous (not otherwise specified)	MOST RECENT DOSE PRIOR TO ELEVATED TRANSAMINASES ADMINISTERED ON 25/MAR/2015, STARTING AT 16:00?MOST			U		1147179		125486	1000	MG	INFUSION
1375	20170703	M	CA	1	PS	OBINUTUZUMAB.	OBINUTUZUMAB	1	Intravenous (not otherwise specified)	C1D1?DOSE AS PER PROTOCOL: PARTICIPANTS WILL RECEIVE OBINUTUZUMAB 1000 MG IV INFUSION ON DAYS 1/2 (D							104405	25	MG	SOLUTION FOR INFUSION
1376	20170720	M	DE	1	PS	OBINUTUZUMAB.	OBINUTUZUMAB	1	Unknown				U				125486	1000	MG
1377	20170921	F	SE	1	PS	OBINUTUZUMAB.	OBINUTUZUMAB	1	Intravenous (not otherwise specified)	THE LAST DOSE PRIOR TO THE HYPOKALEMIA WAS ADMINISTERED ON 25/JUN/2015?MOST RECENT DOSE OF OBINUTUZU			Y	U			125486	1000	MG
1378	20170711	F	US	1	PS	OBINUTUZUMAB.	OBINUTUZUMAB	1	Unknown				U				125486
1379	20170828	F	GB	1	PS	OBINUTUZUMAB.	OBINUTUZUMAB	1	Unknown	LAST DOSE PRIOR TO SAE: 16/SEP/2015.			U				125486	1000	MG
1380	20170731	F	BG	1	PS	OBINUTUZUMAB.	OBINUTUZUMAB	1	Intravenous (not otherwise specified)	THE LAST DOSE PRIOR TO THE EVENT WAS ADMINISTERED ON 09/MAR/2016 AT 10:00 (1000MG)					1148195		125486			SOLUTION FOR INFUSION
1381	20170912	F	FR	1	PS	OBINUTUZUMAB.	OBINUTUZUMAB	1	Intravenous (not otherwise specified)	C1D1. LAST DOSE PRIOR TO SAE ON 04/JAN/2016					1147725		125486	1000	MG	SOLUTION FOR INFUSION	QD
1382	20170928	F	PT	1	PS	Gazyvaro	OBINUTUZUMAB	1	Intravenous (not otherwise specified)	25 ML PER HOUR			Y		H0048B11		125486	100	MG
1383	20170704	F	FR	1	PS	OBINUTUZUMAB.	OBINUTUZUMAB	1	Intravenous (not otherwise specified)	START TIME: 11.20, END IME: 11.45 C1D1 TEMPORARILY INTERRUPTED					1116234		125486	100	MG	SOLUTION FOR INFUSION
1384	20170829	M	NZ	1	PS	OBINUTUZUMAB.	OBINUTUZUMAB	1	Intravenous (not otherwise specified)	ON 20/SEP/2016 AT 14:10, HE RECEIVED THE MOST RECENT DOSE OF IV OBINUTUZUMAB 1000 MG					1150978		125486	1000	MG	SOLUTION FOR INFUSION
1385	20170731	M	CH	1	PS	OBINUTUZUMAB.	OBINUTUZUMAB	1	Intravenous (not otherwise specified)	CYCLE 1 DAY1; PLANNED 25 MG , ACTUAL DOSE 25 MG ?PLANNED INFUSION RATE 12.5 ACTUAL INFUSION RATE 25			D				125486	25	MG	SOLUTION FOR INFUSION	1X
1386	20170718	M	DE	1	PS	OBINUTUZUMAB.	OBINUTUZUMAB	1	Unknown				U				125486	1000	MG
1387	20170816	M	FR	1	PS	OBINUTUZUMAB.	OBINUTUZUMAB	1	Intravenous drip	C1D1							125486	1000	MG	SOLUTION FOR INFUSION	/month
1388	20170705	F	US	1	PS	GAZYVA	OBINUTUZUMAB	1	Intravenous (not otherwise specified)	COMPLETED 8 CYCLES			D				125486			SOLUTION FOR INFUSION
1389	20170720	M	FR	1	PS	OBINUTUZUMAB.	OBINUTUZUMAB	1	Intravenous (not otherwise specified)	LAST DOSE PRIOR TO SAE:11/JAN/2017			Y				125486	100	MG	SOLUTION FOR INFUSION
1390	20170705	M	DE	1	PS	OBINUTUZUMAB.	OBINUTUZUMAB	1	Intravenous (not otherwise specified)	DATE OF LAST DOSE PRIOR TO SAE: 07/DEC/2016			U				125486	1000	MG
1391	20170728	F	DE	1	PS	OBINUTUZUMAB.	OBINUTUZUMAB	1	Intravenous (not otherwise specified)	DATE OF LAST DOSE PRIOR TO SAE: 01/SEP/2014. VIALS					1127029		125486	100	MG	SOLUTION FOR INFUSION	QD
1392	20170803	M	CH	1	PS	Gazyvaro	OBINUTUZUMAB	1	Intravenous (not otherwise specified)				D				125486	1000	MG	SOLUTION FOR INFUSION	/cycle
1393	20170918	F	DE	1	PS	OBINUTUZUMAB.	OBINUTUZUMAB	1	Intravenous (not otherwise specified)	MOST RECENT DOSE OF OBNITUZUMAB 1000 MG WAS ON 20/MAR/2017			D				125486			SOLUTION FOR INFUSION
1394	20170726	F	PL	1	PS	Gazyvaro	OBINUTUZUMAB	1	Intravenous (not otherwise specified)				U		H0064B04		125486	100	MG	SOLUTION FOR INFUSION	QD
1395	20170817	F	JP	1	PS	OBINUTUZUMAB.	OBINUTUZUMAB	1	Intravenous (not otherwise specified)	DATE OF MOST RECENT DOSE OF GA101 PRIOR TO AE ONSET 28 AUG 2015?VOLUME OF LAST GA101 TAKEN 1000 ML?D			U		H0014A		125486			SOLUTION FOR INFUSION
1396	20170911		NL	1	PS	OBINUTUZUMAB.	OBINUTUZUMAB	1	Unknown	DAY 1, PRE INDUCTION			U				125486	100	MG
1397	20170818	M	DE	1	PS	OBINUTUZUMAB.	OBINUTUZUMAB	1	Intravenous (not otherwise specified)	CYCLE 1: 100 MG, DAY1; 900 MG, D1(2); 1000 MG, D8+15, Q28D; CYCLES 2-6: 1000 MG, D1, Q28D- AS PER PR			Y		1152807		125486	1000	MG	SOLUTION FOR INFUSION
1398	20170722	M	RU	1	PS	GAZYVA	OBINUTUZUMAB	1	Unknown	1000 MG ONCE PER 28 DAYS			U				125486	1000	MG	SOLUTION FOR INFUSION
1399	20170816	M	GB	1	PS	OBINUTUZUMAB.	OBINUTUZUMAB	1	Intravenous (not otherwise specified)	DATE OF MOST RECENT DOSE: 09/JUN/2016			U	U	N/K		125486	1000	MG	SOLUTION FOR INFUSION
1400	20170801	M	BR	1	PS	GAZYVA	OBINUTUZUMAB	1	Intravenous (not otherwise specified)	DAY 1, DAY 8 AND DAY 15 AND THE CYCLE 2			D		H0039B07,H0047B07,H0035B07		125486	1000	MG
1401	20170705	M	US	1	PS	GAZYVA	OBINUTUZUMAB	1	Intravenous (not otherwise specified)	UNKNOWN			U				125486			SOLUTION FOR INFUSION
1402	20170705		US	1	PS	GAZYVA	OBINUTUZUMAB	1	Unknown	DAY 1 CYCLE 1			Y				125486	100	MG	SOLUTION FOR INFUSION
1403	20170705	M	US	1	PS	GAZYVA	OBINUTUZUMAB	1	Unknown	UNKNOWN			U				125486	1000	MG
1404	20170705	M	US	1	PS	GAZYVA	OBINUTUZUMAB	1	Unknown	YES			Y				125486
1405	20170705		US	1	PS	GAZYVA	OBINUTUZUMAB	1	Unknown	ONGOING;NO			U				125486			SOLUTION FOR INFUSION
1406	20170705	M	US	1	PS	GAZYVA	OBINUTUZUMAB	1	Intravenous (not otherwise specified)	LOADING DOSE (DAY1, 2) 6 TOTAL CYCLES			D				125486	100	MG	SOLUTION FOR INFUSION
1407	20170705		US	1	PS	GAZYVA	OBINUTUZUMAB	1	Unknown				U				125486
1408	20170705		US	1	PS	GAZYVA	OBINUTUZUMAB	1	Intravenous (not otherwise specified)	PREPARED 1000 MG INSTEAD OF 100 MG			D				125486			SOLUTION FOR INFUSION
1409	20170705	F	US	1	PS	GAZYVA	OBINUTUZUMAB	1	Intravenous (not otherwise specified)	ONGOING: NO							125486			SOLUTION FOR INFUSION
1410	20170705	F	US	1	PS	GAZYVA	OBINUTUZUMAB	1	Unknown				U				125486
1411	20170705	F	US	1	PS	GAZYVA	OBINUTUZUMAB	1	Intravenous (not otherwise specified)								125486	1000	MG	SOLUTION FOR INFUSION
1412	20170705	F	US	1	PS	GAZYVA	OBINUTUZUMAB	1	Unknown					Y			125486			INFUSION
1413	20170705	F	US	1	PS	GAZYVA	OBINUTUZUMAB	1	Intravenous (not otherwise specified)	ONLY RECEIVED 22 MG OUT OF 100 MG ;ONGOING: YES			Y				125486	100	MG	SOLUTION FOR INFUSION
1414	20170705	M	US	1	PS	GAZYVA	OBINUTUZUMAB	1	Intravenous (not otherwise specified)								125486			SOLUTION FOR INFUSION
1415	20170705		US	1	PS	GAZYVA	OBINUTUZUMAB	1	Unknown	ONGOING-UNKNOWN			U				125486
1416	20170705		US	1	PS	GAZYVA	OBINUTUZUMAB	1	Unknown	UNKNOWN			U				125486
1417	20170705	M	US	1	PS	GAZYVA	OBINUTUZUMAB	1	Intravenous (not otherwise specified)						H0092		125486	100	MG	SOLUTION FOR INFUSION	1X
1418	20170705		US	1	PS	GAZYVA	OBINUTUZUMAB	1	Intravenous (not otherwise specified)				U				125486	100	MG	SOLUTION FOR INFUSION
1419	20170705		US	1	PS	GAZYVA	OBINUTUZUMAB	1	Unknown				U				125486
1420	20170705		US	1	PS	GAZYVA	OBINUTUZUMAB	1	Unknown				D				125486			SOLUTION FOR INFUSION
1421	20170705	F	US	1	PS	GAZYVA	OBINUTUZUMAB	1	Unknown	NO			N				125486	100	MG
1422	20170705	F	US	1	PS	GAZYVA	OBINUTUZUMAB	1	Intravenous (not otherwise specified)	ONE TIME DOSE ;ONGOING: NO			D				125486	25	MG	SOLUTION FOR INFUSION	QD
1423	20170705	M	US	1	PS	GAZYVA	OBINUTUZUMAB	1	Intravenous (not otherwise specified)				U				125486			INFUSION
1424	20170705	M	US	1	PS	GAZYVA	OBINUTUZUMAB	1	Unknown								125486
1425	20170705	M	US	1	PS	GAZYVA	OBINUTUZUMAB	1	Intravenous (not otherwise specified)				U				125486			SOLUTION FOR INFUSION
1426	20170705	F	US	1	PS	GAZYVA	OBINUTUZUMAB	1	Unknown	NO			U				125486			SOLUTION FOR INFUSION
1427	20170705	M	US	1	PS	GAZYVA	OBINUTUZUMAB	1	Unknown								125486			SOLUTION FOR INFUSION
1428	20170705	F	US	1	PS	GAZYVA	OBINUTUZUMAB	1	Unknown				U				125486
1429	20170705		US	1	PS	GAZYVA	OBINUTUZUMAB	1	Unknown				D				125486
1430	20170705	F	US	1	PS	GAZYVA	OBINUTUZUMAB	1	Intravenous (not otherwise specified)								125486	1000	MG	SOLUTION FOR INFUSION
1431	20170705	M	US	1	PS	GAZYVA	OBINUTUZUMAB	1	Intravenous (not otherwise specified)	DAY 1 DOSE ;ONGOING: NO			U				125486	100	MG	SOLUTION FOR INFUSION
1432	20170705	F	US	1	PS	GAZYVA	OBINUTUZUMAB	1	Unknown				U				125486			SOLUTION FOR INFUSION
1433	20170705	M	US	1	PS	GAZYVA	OBINUTUZUMAB	1	Intravenous (not otherwise specified)				Y	Y			125486	100	MG	SOLUTION FOR INFUSION
1434	20170705		US	1	PS	GAZYVA	OBINUTUZUMAB	1	Unknown								125486
1435	20170705	M	US	1	PS	GAZYVA	OBINUTUZUMAB	1	Unknown				U				125486			SOLUTION FOR INFUSION
1436	20170705		US	1	PS	GAZYVA	OBINUTUZUMAB	1	Unknown				U				125486
1437	20170705		US	1	PS	GAZYVA	OBINUTUZUMAB	1	Intravenous (not otherwise specified)				U				125486			SOLUTION FOR INFUSION
1438	20170705		US	1	PS	GAZYVA	OBINUTUZUMAB	1	Unknown				D				125486
1439	20170705		US	1	PS	GAZYVA	OBINUTUZUMAB	1	Intravenous (not otherwise specified)	THE MEDICATION WAS A 28 DAY CYCLE REGIMEN ;ONGOING: NO					H0036B01		125486	100	MG	SOLUTION FOR INFUSION	/cycle
1440	20170705	F	US	1	PS	GAZYVA	OBINUTUZUMAB	1	Intravenous (not otherwise specified)	YES							125486			SOLUTION FOR INFUSION
1441	20170705	M	US	1	PS	GAZYVA	OBINUTUZUMAB	1	Intravenous (not otherwise specified)				U				125486			SOLUTION FOR INFUSION
1442	20170705		US	1	PS	GAZYVA	OBINUTUZUMAB	1	Unknown				D				125486
1443	20170705	M	US	1	PS	OBINUTUZUMAB.	OBINUTUZUMAB	1	Unknown								125486
1444	20170705	M	US	1	PS	GAZYVA	OBINUTUZUMAB	1	Intravenous (not otherwise specified)	UNKNOWN			Y				125486	100	MG	SOLUTION FOR INFUSION
1445	20170705	F	US	1	PS	GAZYVA	OBINUTUZUMAB	1	Unknown	RECEIVED 45-50 MG ;ONGOING: UNKNOWN			U				125486			SOLUTION FOR INFUSION
1446	20170705		US	1	PS	GAZYVA	OBINUTUZUMAB	1	Unknown				D				125486
1447	20170705	F	US	1	PS	GAZYVA	OBINUTUZUMAB	1	Intravenous (not otherwise specified)				U				125486	1000	MG	SOLUTION FOR INFUSION
1448	20170705	F	US	1	PS	GAZYVA	OBINUTUZUMAB	1	Intravenous (not otherwise specified)	ONCE			Y		H0090B01		125486	100	MG	SOLUTION FOR INFUSION
1449	20170705	M	US	1	PS	GAZYVA	OBINUTUZUMAB	1	Intravenous (not otherwise specified)	ONGOING: NO			Y				125486			INFUSION
1450	20170705	M	US	1	PS	GAZYVA	OBINUTUZUMAB	1	Unknown	ONGOING: UNKNOWN							125486
1451	20170705	M	US	1	PS	GAZYVA	OBINUTUZUMAB	1	Intravenous (not otherwise specified)	1000 MG ON DAY1 EVERY 28TH DAY CYCLE			U				125486	1000	MG	SOLUTION FOR INFUSION	/cycle
1452	20170706		ES	1	PS	Gazyvaro	OBINUTUZUMAB	1	Unknown				D				125486
1453	20170811	M	FR	1	PS	OBINUTUZUMAB.	OBINUTUZUMAB	1	Intravenous (not otherwise specified)								125486	1000	MG	SOLUTION FOR INFUSION
1454	20170705	F	US	1	PS	OBINUTUZUMAB.	OBINUTUZUMAB	1	Intravenous (not otherwise specified)	? OTHER DOSE:MG/MG;OTHER FREQUENCY:0NCE;?			Y	N				450	MG		1X
1455	20170707	F	US	1	PS	GAZYVA	OBINUTUZUMAB	1	Unknown				U				125486
1456	20170707	M	US	1	PS	GAZYVA	OBINUTUZUMAB	1	Unknown				U				125486
1457	20170707	M	US	1	PS	GAZYVA	OBINUTUZUMAB	1	Unknown				U				125486
1458	20170707		US	1	PS	GAZYVA	OBINUTUZUMAB	1	Unknown				U				125486	1000	MG
1459	20170707		US	1	PS	GAZYVA	OBINUTUZUMAB	1	Unknown				U		UNKNOWN		125486
1460	20170707	M	US	1	PS	GAZYVA	OBINUTUZUMAB	1	Unknown	CYCLE 1, DAY 1			Y	N			125486	100	MG	INFUSION
1461	20170707	F	US	1	PS	GAZYVA	OBINUTUZUMAB	1	Unknown				U				125486	100	MG
1462	20170707	M	US	1	PS	GAZYVA	OBINUTUZUMAB	1	Intravenous (not otherwise specified)				Y	N	UNKNOWN		125486	100	MG	INFUSION
1463	20170707	F	US	1	PS	GAZYVA	OBINUTUZUMAB	1	Intravenous (not otherwise specified)				U		H0027		125486	100	MG	INFUSION
1464	20170707	M	US	1	PS	GAZYVA	OBINUTUZUMAB	1	Unknown				U				125486			SOLUTION FOR INFUSION
1465	20170707	F	US	1	PS	GAZYVA	OBINUTUZUMAB	1	Unknown				U				125486	100	MG	INFUSION
1466	20170707	M	US	1	PS	GAZYVA	OBINUTUZUMAB	1	Unknown				U				125486			INFUSION
1467	20170707	F	US	1	PS	GAZYVA	OBINUTUZUMAB	1	Unknown				U		UNK		125486	1000	MG
1468	20170707	M	US	1	PS	GAZYVA	OBINUTUZUMAB	1	Unknown				U				125486			INFUSION
1469	20170707	F	US	1	PS	GAZYVA	OBINUTUZUMAB	1	Intravenous (not otherwise specified)				U				125486			SOLUTION FOR INFUSION
1470	20170707	M	US	1	PS	GAZYVA	OBINUTUZUMAB	1	Intravenous (not otherwise specified)	FIRST DAY			U				125486	100	MG	SOLUTION FOR INFUSION
1471	20170707	M	US	1	PS	GAZYVA	OBINUTUZUMAB	1	Unknown								125486	1000	MG	SOLUTION FOR INFUSION
1472	20170707	M	US	1	PS	GAZYVA	OBINUTUZUMAB	1	Unknown								125486	100	MG	INFUSION
1473	20170707	M	US	1	PS	GAZYVA	OBINUTUZUMAB	1	Unknown				U				125486	1000	MG
1474	20170707		US	1	PS	GAZYVA	OBINUTUZUMAB	1	Unknown				U				125486
1475	20170707	M	US	1	PS	GAZYVA	OBINUTUZUMAB	1	Unknown	CYCLE 1 DAY 8			U				125486
1476	20170707	F	US	1	PS	GAZYVA	OBINUTUZUMAB	1	Unknown				U				125486
1477	20170707	F	US	1	PS	GAZYVA	OBINUTUZUMAB	1	Unknown				U				125486
1478	20170707	M	US	1	PS	GAZYVA	OBINUTUZUMAB	1	Unknown	DOSE INTERRUPTED AND THEN RESTARTED			Y	N			125486			INFUSION
1479	20170707	F	US	1	PS	GAZYVA	OBINUTUZUMAB	1	Unknown				U				125486
1480	20170707		US	1	PS	GAZYVA	OBINUTUZUMAB	1	Intravenous (not otherwise specified)								125486	100	MG	INFUSION
1481	20170707	M	US	1	PS	GAZYVA	OBINUTUZUMAB	1	Unknown				U				125486			INFUSION
1482	20170707	M	US	1	PS	GAZYVA	OBINUTUZUMAB	1	Unknown				N				125486			SOLUTION FOR INFUSION	Q3W
1483	20170707	F	US	1	PS	GAZYVA	OBINUTUZUMAB	1	Unknown				U				125486
1484	20170707		US	1	PS	GAZYVA	OBINUTUZUMAB	1	Intravenous drip				Y				125486			SOLUTION FOR INFUSION
1485	20170707	M	US	1	PS	GAZYVA	OBINUTUZUMAB	1	Unknown								125486
1486	20170707	M	US	1	PS	GAZYVA	OBINUTUZUMAB	1	Unknown	DAY ONE DOSING			U				125486	100	MG	SOLUTION FOR INFUSION
1487	20170707	M	US	1	PS	GAZYVA	OBINUTUZUMAB	1	Intravenous (not otherwise specified)				U				125486	100	MG	SOLUTION FOR INFUSION
1488	20170707	M	US	1	PS	GAZYVA	OBINUTUZUMAB	1	Unknown				U				125486	100	MG	SOLUTION FOR INFUSION
1489	20170707	F	US	1	PS	GAZYVA	OBINUTUZUMAB	1	Unknown				U				125486
1490	20170707	M	US	1	PS	GAZYVA	OBINUTUZUMAB	1	Intravenous (not otherwise specified)				N		NOT REPORTED		125486			SOLUTION FOR INFUSION
1491	20170707	F	US	1	PS	GAZYVA	OBINUTUZUMAB	1	Unknown								125486			INFUSION
1492	20170707		US	1	PS	GAZYVA	OBINUTUZUMAB	1	Unknown				U				125486
1493	20170707	M	US	1	PS	GAZYVA	OBINUTUZUMAB	1	Unknown				U				125486
1494	20170707	F	US	1	PS	GAZYVA	OBINUTUZUMAB	1	Unknown				U				125486
1495	20170707	F	US	1	PS	GAZYVA	OBINUTUZUMAB	1	Unknown	ON DAY 1			Y				125486	100	MG
1496	20170707	M	US	1	PS	GAZYVA	OBINUTUZUMAB	1	Unknown				U				125486	100	MG	INFUSION
1497	20170707	F	US	1	PS	GAZYVA	OBINUTUZUMAB	1	Intravenous (not otherwise specified)	GIVEN ON DAY ONE AND DAY TWO							125486	1000	MG	INFUSION
1498	20170707	M	US	1	PS	GAZYVA	OBINUTUZUMAB	1	Unknown				U				125486			SOLUTION FOR INFUSION
1499	20170707	F	US	1	PS	GAZYVA	OBINUTUZUMAB	1	Unknown								125486			INFUSION
1500	20170707	F	US	1	PS	GAZYVA	OBINUTUZUMAB	1	Unknown	DOSE ACCORDING TO PACKAGE INSERT			U				125486			SOLUTION FOR INFUSION
1501	20170707	M	US	1	PS	GAZYVA	OBINUTUZUMAB	1	Unknown								125486
1502	20170707		US	1	PS	GAZYVA	OBINUTUZUMAB	1	Unknown					Y	NOT REPORTED		125486			INFUSION
1503	20170707		US	1	PS	GAZYVA	OBINUTUZUMAB	1	Unknown				U				125486
1504	20170707	M	US	1	PS	GAZYVA	OBINUTUZUMAB	1	Unknown								125486
1505	20170707	F	US	1	PS	GAZYVA	OBINUTUZUMAB	1	Unknown				U				125486	100	MG	SOLUTION FOR INFUSION
1506	20170707		US	1	PS	GAZYVA	OBINUTUZUMAB	1	Unknown								125486	100	MG
1507	20170707	M	US	1	PS	GAZYVA	OBINUTUZUMAB	1	Intravenous (not otherwise specified)								125486	100	MG	INFUSION
1508	20170707		US	1	PS	GAZYVA	OBINUTUZUMAB	1	Unknown								125486
1509	20170707	F	US	1	PS	GAZYVA	OBINUTUZUMAB	1	Unknown				U				125486	100	MG
1510	20170707	M	US	1	PS	GAZYVA	OBINUTUZUMAB	1	Unknown				U				125486
1511	20170707	M	US	1	PS	GAZYVA	OBINUTUZUMAB	1	Unknown				U				125486
1512	20170707	F	US	1	PS	GAZYVA	OBINUTUZUMAB	1	Unknown				U				125486			INFUSION
1513	20170707	F	US	1	PS	GAZYVA	OBINUTUZUMAB	1	Unknown				U				125486			SOLUTION FOR INFUSION
1514	20170707		US	1	PS	GAZYVA	OBINUTUZUMAB	1	Intravenous drip	ONE INFUSION			U				125486			SOLUTION FOR INFUSION
1515	20170707	F	US	1	PS	GAZYVA	OBINUTUZUMAB	1	Unknown				U				125486			SOLUTION FOR INFUSION
1516	20170707	M	US	1	PS	GAZYVA	OBINUTUZUMAB	1	Intravenous (not otherwise specified)				U				125486	900	MG
1517	20170707	M	US	1	PS	GAZYVA	OBINUTUZUMAB	1	Intravenous (not otherwise specified)								125486
1518	20170707	M	US	1	PS	GAZYVA	OBINUTUZUMAB	1	Unknown	PER HOUR							125486	5	MG		/hr
1519	20170707	M	US	1	PS	GAZYVA	OBINUTUZUMAB	1	Intravenous drip				U				125486	100	MG	SOLUTION FOR INFUSION
1520	20170707	M	US	1	PS	GAZYVA	OBINUTUZUMAB	1	Unknown				D				125486
1521	20170707	M	US	1	PS	GAZYVA	OBINUTUZUMAB	1	Unknown								125486
1522	20170707	F	US	1	PS	GAZYVA	OBINUTUZUMAB	1	Intravenous (not otherwise specified)	1ST 100MG DOSE			Y				125486			SOLUTION FOR INFUSION
1523	20170707	F	US	1	PS	GAZYVA	OBINUTUZUMAB	1	Unknown				U				125486			SOLUTION FOR INFUSION
1524	20170707		US	1	PS	GAZYVA	OBINUTUZUMAB	1	Unknown				U				125486			SOLUTION FOR INFUSION
1525	20170707	F	US	1	PS	GAZYVA	OBINUTUZUMAB	1	Intravenous (not otherwise specified)								125486	100	MG	INFUSION
1526	20170707	M	US	1	PS	GAZYVA	OBINUTUZUMAB	1	Unknown								125486
1527	20170707	F	US	1	PS	GAZYVA	OBINUTUZUMAB	1	Unknown				U				125486	1000	MG
1528	20170707	M	US	1	PS	GAZYVA	OBINUTUZUMAB	1	Unknown					Y			125486
1529	20170707	M	US	1	PS	GAZYVA	OBINUTUZUMAB	1	Unknown				U				125486
1530	20170707	M	US	1	PS	GAZYVA	OBINUTUZUMAB	1	Unknown				U				125486
1531	20170707	M	US	1	PS	GAZYVA	OBINUTUZUMAB	1	Unknown				U				125486			SOLUTION FOR INFUSION
1532	20170707	M	US	1	PS	GAZYVA	OBINUTUZUMAB	1	Unknown								125486	100	ML
1533	20170707	F	US	1	PS	GAZYVA	OBINUTUZUMAB	1	Unknown	OVER 4 HOURS			U				125486	100	MG	SOLUTION FOR INFUSION
1534	20170707	M	US	1	PS	GAZYVA	OBINUTUZUMAB	1	Unknown				U				125486			INFUSION
1535	20170707	M	US	1	PS	GAZYVA	OBINUTUZUMAB	1	Unknown								125486
1536	20170707		US	1	PS	GAZYVA	OBINUTUZUMAB	1	Intravenous (not otherwise specified)				U				125486	100	MG	SOLUTION FOR INFUSION
1537	20170707		US	1	PS	GAZYVA	OBINUTUZUMAB	1	Unknown				U				125486			SOLUTION FOR INFUSION
1538	20170707	M	US	1	PS	GAZYVA	OBINUTUZUMAB	1	Unknown	CYCLE 1: THIRD DOSE			Y				125486	1000	MG	SOLUTION FOR INFUSION
1539	20170707	M	US	1	PS	GAZYVA	OBINUTUZUMAB	1	Unknown				U				125486	100	MG
1540	20170707	F	US	1	PS	GAZYVA	OBINUTUZUMAB	1	Unknown				U				125486	1000	MG
1541	20170707	M	US	1	PS	GAZYVA	OBINUTUZUMAB	1	Unknown								125486			SOLUTION FOR INFUSION
1542	20170707		US	1	PS	GAZYVA	OBINUTUZUMAB	1	Unknown				U				125486
1543	20170707	M	US	1	PS	GAZYVA	OBINUTUZUMAB	1	Unknown				U				125486			SOLUTION FOR INFUSION
1544	20170707	M	US	1	PS	GAZYVA	OBINUTUZUMAB	1	Unknown				U				125486			SOLUTION FOR INFUSION
1545	20170707	M	US	1	PS	GAZYVA	OBINUTUZUMAB	1	Unknown	1ST DOSE DAY 1							125486	100	MG
1546	20170707		US	1	PS	GAZYVA	OBINUTUZUMAB	1	Unknown				U				125486
1547	20170707	F	US	1	PS	GAZYVA	OBINUTUZUMAB	1	Unknown				U				125486
1548	20170707	F	US	1	PS	GAZYVA	OBINUTUZUMAB	1	Unknown								125486
1549	20170707		US	1	PS	GAZYVA	OBINUTUZUMAB	1	Unknown				U				125486
1550	20170707	F	US	1	PS	GAZYVA	OBINUTUZUMAB	1	Unknown				U				125486
1551	20170707		US	1	PS	GAZYVA	OBINUTUZUMAB	1	Intravenous (not otherwise specified)								125486	1000	MG	INFUSION
1552	20170707	M	US	1	PS	GAZYVA	OBINUTUZUMAB	1	Unknown				U				125486
1553	20170707	M	US	1	PS	GAZYVA	OBINUTUZUMAB	1	Unknown				U				125486
1554	20170707	F	US	1	PS	GAZYVA	OBINUTUZUMAB	1	Unknown				U				125486
1555	20170707	F	US	1	PS	GAZYVA	OBINUTUZUMAB	1	Unknown				U				125486			SOLUTION FOR INFUSION
1556	20170707	F	US	1	PS	GAZYVA	OBINUTUZUMAB	1	Intravenous (not otherwise specified)								125486			INFUSION
1557	20170707		US	1	PS	GAZYVA	OBINUTUZUMAB	1	Unknown				U				125486	100	MG
1558	20170707	F	US	1	PS	GAZYVA	OBINUTUZUMAB	1	Unknown				U				125486	1	G
1559	20170707	F	US	1	PS	GAZYVA	OBINUTUZUMAB	1	Unknown	FIRST CYCLE			U				125486			SOLUTION FOR INFUSION
1560	20170707	M	US	1	PS	GAZYVA	OBINUTUZUMAB	1	Intravenous (not otherwise specified)				U				125486			INFUSION
1561	20170707		US	1	PS	GAZYVA	OBINUTUZUMAB	1	Unknown				U				125486
1562	20170707	F	US	1	PS	GAZYVA	OBINUTUZUMAB	1	Unknown	ACCORDING TO THE PACKAGE INSERT			U				125486			SOLUTION FOR INFUSION
1563	20170707	F	US	1	PS	GAZYVA	OBINUTUZUMAB	1	Unknown								125486	100	MG	SOLUTION FOR INFUSION
1564	20170707	F	US	1	PS	GAZYVA	OBINUTUZUMAB	1	Unknown	PLANNED TO RECEIVE 100MG			Y	N			125486	25	MG	SOLUTION FOR INFUSION
1565	20170707	F	US	1	PS	GAZYVA	OBINUTUZUMAB	1	Unknown				Y				125486	50	MG	SOLUTION FOR INFUSION
1566	20170707	M	US	1	PS	GAZYVA	OBINUTUZUMAB	1	Unknown				U				125486
1567	20170707	M	US	1	PS	GAZYVA	OBINUTUZUMAB	1	Unknown				N				125486	100	MG	SOLUTION FOR INFUSION
1568	20170707	M	US	1	PS	GAZYVA	OBINUTUZUMAB	1	Unknown	2 INFUSIONS RECEIVED			U				125486	1000	MG	INFUSION
1569	20170707		US	1	PS	GAZYVA	OBINUTUZUMAB	1	Unknown				N				125486
1570	20170707	M	US	1	PS	GAZYVA	OBINUTUZUMAB	1	Intravenous (not otherwise specified)				U				125486	100	MG	SOLUTION FOR INFUSION	QD
1571	20170707	M	US	1	PS	GAZYVA	OBINUTUZUMAB	1	Unknown	25MG/HR FOR 4 HRS AND AT 17.5MG INTO INFUSION							125486			INFUSION
1572	20170707		US	1	PS	GAZYVA	OBINUTUZUMAB	1	Unknown				N				125486
1573	20170707		US	1	PS	GAZYVA	OBINUTUZUMAB	1	Unknown				U				125486
1574	20170707	M	US	1	PS	GAZYVA	OBINUTUZUMAB	1	Intravenous (not otherwise specified)				U				125486	900	MG	INFUSION
1575	20170707	M	US	1	PS	GAZYVA	OBINUTUZUMAB	1	Unknown	STOPPED IN RESPONSE TO SAE (AFTER 5-10 CC OF THE INFUSION). RECHALLENGE IN 2 WEEKS.							125486			SOLUTION FOR INFUSION
1576	20170707	F	US	1	PS	GAZYVA	OBINUTUZUMAB	1	Intravenous (not otherwise specified)								125486	1000	MG	INFUSION
1577	20170707		US	1	PS	GAZYVA	OBINUTUZUMAB	1	Unknown				U				125486
1578	20170707	F	US	1	PS	GAZYVA	OBINUTUZUMAB	1	Intravenous (not otherwise specified)				Y				125486	1000	MG	SOLUTION FOR INFUSION	Q3W
1579	20170707		US	1	PS	GAZYVA	OBINUTUZUMAB	1	Unknown								125486			SOLUTION FOR INFUSION
1580	20170707	M	US	1	PS	GAZYVA	OBINUTUZUMAB	1	Unknown				U				125486	100	MG	SOLUTION FOR INFUSION
1581	20170707	F	US	1	PS	GAZYVA	OBINUTUZUMAB	1	Unknown				U				125486	1000	MG
1582	20170707	F	US	1	PS	GAZYVA	OBINUTUZUMAB	1	Unknown	20-30MG OF A 100MG DOSE.							125486			SOLUTION FOR INFUSION
1583	20170707		US	1	PS	GAZYVA	OBINUTUZUMAB	1	Unknown				U				125486
1584	20170707	F	US	1	PS	GAZYVA	OBINUTUZUMAB	1	Unknown	DAY 1			U				125486	100	MG	SOLUTION FOR INFUSION
1585	20170707		US	1	PS	GAZYVA	OBINUTUZUMAB	1	Unknown								125486			SOLUTION FOR INFUSION
1586	20170707	M	US	1	PS	GAZYVA	OBINUTUZUMAB	1	Unknown				U				125486
1587	20170707		US	1	PS	GAZYVA	OBINUTUZUMAB	1	Unknown				U				125486			INFUSION
1588	20170707	M	US	1	PS	GAZYVA	OBINUTUZUMAB	1	Intravenous (not otherwise specified)								125486
1589	20170707	M	US	1	PS	GAZYVA	OBINUTUZUMAB	1	Intravenous (not otherwise specified)						H0027B01		125486	100	MG	SOLUTION FOR INFUSION
1590	20170707		US	1	PS	GAZYVA	OBINUTUZUMAB	1	Unknown								125486
1591	20170707	F	US	1	PS	GAZYVA	OBINUTUZUMAB	1	Unknown	FIRST INFUSION			U		NOT REPORTED		125486			SOLUTION FOR INFUSION
1592	20170707	M	US	1	PS	GAZYVA	OBINUTUZUMAB	1	Unknown				U		NOT REPORTED		125486
1593	20170707	M	US	1	PS	GAZYVA	OBINUTUZUMAB	1	Unknown				U				125486
1594	20170707	F	US	1	PS	GAZYVA	OBINUTUZUMAB	1	Intravenous (not otherwise specified)				Y				125486
1595	20170707	M	US	1	PS	GAZYVA	OBINUTUZUMAB	1	Unknown				U				125486	900	MG
1596	20170707	M	US	1	PS	GAZYVA	OBINUTUZUMAB	1	Unknown				U				125486
1597	20170707		US	1	PS	GAZYVA	OBINUTUZUMAB	1	Unknown	ON 18/JUL/2015, PATIENT RECEIVED INFUSION REACTION			U				125486			SOLUTION FOR INFUSION
1598	20170707		US	1	PS	GAZYVA	OBINUTUZUMAB	1	Unknown				U				125486
1599	20170707	M	US	1	PS	GAZYVA	OBINUTUZUMAB	1	Unknown				U				125486
1600	20170707	M	US	1	PS	GAZYVA	OBINUTUZUMAB	1	Intravenous (not otherwise specified)	DAY ONE DOSE			Y		H0028B02		125486	100	MG
1601	20170707	M	US	1	PS	GAZYVA	OBINUTUZUMAB	1	Unknown								125486
1602	20170707	M	US	1	PS	GAZYVA	OBINUTUZUMAB	1	Unknown				U				125486
1603	20170707	F	US	1	PS	GAZYVA	OBINUTUZUMAB	1	Unknown								125486	100	MG
1604	20170707	F	US	1	PS	GAZYVA	OBINUTUZUMAB	1	Unknown	INTERRUPTED IN RESPONSE TO THE SAE. RESTARTED IN THE AFTERNOON OF 10/FEB/2015.			Y	N			125486			SOLUTION FOR INFUSION
1605	20170707	M	US	1	PS	GAZYVA	OBINUTUZUMAB	1	Intravenous (not otherwise specified)	DID NOT COMPLETE 100MG ON DAY 1 AND 900MG ON DAY 2			Y				125486	100	MG	SOLUTION FOR INFUSION
1606	20170707	M	US	1	PS	GAZYVA	OBINUTUZUMAB	1	Unknown								125486			SOLUTION FOR INFUSION
1607	20170707	F	US	1	PS	GAZYVA	OBINUTUZUMAB	1	Unknown				U				125486
1608	20170707	M	US	1	PS	GAZYVA	OBINUTUZUMAB	1	Unknown	25 MG PER HOUR			U				125486	100	MG
1609	20170707	M	US	1	PS	GAZYVA	OBINUTUZUMAB	1	Unknown	DAY 1 DOSE			U				125486			SOLUTION FOR INFUSION
1610	20170707	M	US	1	PS	GAZYVA	OBINUTUZUMAB	1	Intravenous (not otherwise specified)				U				125486
1611	20170707		US	1	PS	GAZYVA	OBINUTUZUMAB	1	Unknown				D				125486
1612	20170707		US	1	PS	GAZYVA	OBINUTUZUMAB	1	Unknown	FIRST DOSE			U				125486	100	MG
1613	20170707	F	US	1	PS	GAZYVA	OBINUTUZUMAB	1	Unknown	DAY 1			Y	N			125486	100	MG	INFUSION
1614	20170707	M	US	1	PS	GAZYVA	OBINUTUZUMAB	1	Intravenous (not otherwise specified)	DAY 1, 8, 15 FOR C1 THEN D1 EVERY 28 DAYS			U				125486	1000	MG	SOLUTION FOR INFUSION
1615	20170707	F	US	1	PS	GAZYVA	OBINUTUZUMAB	1	Unknown								125486
1616	20170707	M	US	1	PS	GAZYVA	OBINUTUZUMAB	1	Unknown				U				125486
1617	20170707	M	US	1	PS	GAZYVA	OBINUTUZUMAB	1	Unknown				U				125486	1000	MG	SOLUTION FOR INFUSION
1618	20170707	M	US	1	PS	GAZYVA	OBINUTUZUMAB	1	Unknown	FIRST DOSE			U				125486	100	MG
1619	20170707	F	US	1	PS	GAZYVA	OBINUTUZUMAB	1	Unknown								125486	100	MG	SOLUTION FOR INFUSION
1620	20170707		US	1	PS	GAZYVA	OBINUTUZUMAB	1	Unknown					U	NOT REPORTED		125486			SOLUTION FOR INFUSION
1621	20170707	M	US	1	PS	GAZYVA	OBINUTUZUMAB	1	Unknown	25 MG/HR			Y				125486	25	MG	SOLUTION FOR INFUSION
1622	20170707	M	US	1	PS	GAZYVA	OBINUTUZUMAB	1	Intravenous (not otherwise specified)				U				125486	100	MG	SOLUTION FOR INFUSION
1623	20170707	F	US	1	PS	GAZYVA	OBINUTUZUMAB	1	Unknown				Y	U			125486			SOLUTION FOR INFUSION
1624	20170707	M	US	1	PS	GAZYVA	OBINUTUZUMAB	1	Intravenous drip				U		H0026		125486	100	MG	SOLUTION FOR INFUSION
1625	20170707	F	US	1	PS	GAZYVA	OBINUTUZUMAB	1	Unknown				U				125486
1626	20170707		US	1	PS	GAZYVA	OBINUTUZUMAB	1	Unknown				U				125486			INFUSION
1627	20170707	M	US	1	PS	GAZYVA	OBINUTUZUMAB	1	Unknown	FIRST INFUSION			U				125486	100	MG
1628	20170707		US	1	PS	GAZYVA	OBINUTUZUMAB	1	Unknown				U				125486
1629	20170707	F	US	1	PS	GAZYVA	OBINUTUZUMAB	1	Unknown				U				125486			SOLUTION FOR INFUSION
1630	20170707	F	US	1	PS	GAZYVA	OBINUTUZUMAB	1	Intravenous (not otherwise specified)				U				125486
1631	20170707		US	1	PS	GAZYVA	OBINUTUZUMAB	1	Unknown				U				125486			SOLUTION FOR INFUSION
1632	20170707		US	1	PS	GAZYVA	OBINUTUZUMAB	1	Unknown								125486			INFUSION
1633	20170707	M	US	1	PS	GAZYVA	OBINUTUZUMAB	1	Intravenous (not otherwise specified)				N				125486	100	MG	SOLUTION FOR INFUSION
1634	20170707	M	US	1	PS	GAZYVA	OBINUTUZUMAB	1	Unknown	6 TO 12CC			Y				125486			INFUSION
1635	20170707	F	US	1	PS	GAZYVA	OBINUTUZUMAB	1	Unknown				U				125486
1636	20170707	M	US	1	PS	GAZYVA	OBINUTUZUMAB	1	Unknown	DOSE REDUCED TO 75MG ON DAY 2.			N				125486	100	MG	SOLUTION FOR INFUSION
1637	20170707		US	1	PS	GAZYVA	OBINUTUZUMAB	1	Unknown				U				125486
1638	20170707	M	US	1	PS	GAZYVA	OBINUTUZUMAB	1	Unknown				U				125486
1639	20170707	M	US	1	PS	GAZYVA	OBINUTUZUMAB	1	Unknown	1ST DOSE, DAY 1							125486	100	MG	SOLUTION FOR INFUSION
1640	20170707	M	US	1	PS	GAZYVA	OBINUTUZUMAB	1	Unknown				U				125486
1641	20170707	M	US	1	PS	GAZYVA	OBINUTUZUMAB	1	Intravenous (not otherwise specified)				U				125486	900	MG	INFUSION
1642	20170707		US	1	PS	GAZYVA	OBINUTUZUMAB	1	Unknown				U				125486
1643	20170707		US	1	PS	GAZYVA	OBINUTUZUMAB	1	Unknown								125486
1644	20170707		US	1	PS	GAZYVA	OBINUTUZUMAB	1	Unknown				U				125486
1645	20170707	M	US	1	PS	GAZYVA	OBINUTUZUMAB	1	Unknown				Y				125486
1646	20170707	M	US	1	PS	GAZYVA	OBINUTUZUMAB	1	Unknown				U				125486
1647	20170707	M	US	1	PS	GAZYVA	OBINUTUZUMAB	1	Intravenous (not otherwise specified)	DAY 1, DAY 8 AND DAY 15			Y				125486	100	MG	SOLUTION FOR INFUSION
1648	20170707	M	US	1	PS	GAZYVA	OBINUTUZUMAB	1	Intravenous (not otherwise specified)				U				125486	100	MG	SOLUTION FOR INFUSION
1649	20170707	M	US	1	PS	GAZYVA	OBINUTUZUMAB	1	Unknown				U				125486
1650	20170707		US	1	PS	GAZYVA	OBINUTUZUMAB	1	Unknown				U		UNKNOWN		125486
1651	20170707	F	US	1	PS	GAZYVA	OBINUTUZUMAB	1	Intravenous (not otherwise specified)								125486	100	MG	INFUSION
1652	20170707	M	US	1	PS	GAZYVA	OBINUTUZUMAB	1	Unknown				U				125486			INFUSION
1653	20170707		US	1	PS	GAZYVA	OBINUTUZUMAB	1	Unknown				U				125486			SOLUTION FOR INFUSION
1654	20170707	M	US	1	PS	GAZYVA	OBINUTUZUMAB	1	Intravenous (not otherwise specified)	DOSE: 25-12.5MG				Y			125486	47	MG	SOLUTION FOR INFUSION
1655	20170707	M	US	1	PS	GAZYVA	OBINUTUZUMAB	1	Unknown								125486			SOLUTION FOR INFUSION
1656	20170707	F	US	1	PS	GAZYVA	OBINUTUZUMAB	1	Unknown								125486	25	MG	SOLUTION FOR INFUSION
1657	20170707	M	US	1	PS	OBINUTUZUMAB.	OBINUTUZUMAB	1	Intravenous (not otherwise specified)				U		NOT REPORTED		125486	100	MG	SOLUTION FOR INFUSION
1658	20170707	F	US	1	PS	GAZYVA	OBINUTUZUMAB	1	Unknown				U				125486			INFUSION
1659	20170707	F	US	1	PS	GAZYVA	OBINUTUZUMAB	1	Unknown				U				125486
1660	20170707	F	US	1	PS	GAZYVA	OBINUTUZUMAB	1	Unknown								125486
1661	20170707	F	US	1	PS	GAZYVA	OBINUTUZUMAB	1	Unknown				U				125486			SOLUTION FOR INFUSION
1662	20170707	F	US	1	PS	GAZYVA	OBINUTUZUMAB	1	Unknown	4TH CYCLE			U				125486	1000	MG
1663	20170707	M	US	1	PS	GAZYVA	OBINUTUZUMAB	1	Intravenous (not otherwise specified)				Y		NOT REPORTED		125486	1000	MG	SOLUTION FOR INFUSION
1664	20170707	M	US	1	PS	GAZYVA	OBINUTUZUMAB	1	Unknown				U				125486			SOLUTION FOR INFUSION
1665	20170707	M	US	1	PS	GAZYVA	OBINUTUZUMAB	1	Unknown				U				125486	900	MG	INFUSION
1666	20170712		BR	1	PS	GAZYVA	OBINUTUZUMAB	1	Unknown				D				125486
1667	20170716	M	GB	1	PS	Gazyvaro	OBINUTUZUMAB	1	Unknown				U				125486
1668	20170717	M	CR	1	PS	GAZYVA	OBINUTUZUMAB	1	Intravenous (not otherwise specified)						NOT KNOWN		125486	100	MG	SOLUTION FOR INFUSION
1669	20170718	M	ES	1	PS	Gazyvaro	OBINUTUZUMAB	1	Intravenous (not otherwise specified)				Y		NOT AVAILABLE		125486	100	MG	SOLUTION FOR INFUSION
1670	20170717	F	US	1	PS	OBINUTUZUMAB.	OBINUTUZUMAB	1	Intravenous (not otherwise specified)				Y	Y				100	MG		1X
1671	20170719	M	BR	1	PS	OBINUTUZUMAB.	OBINUTUZUMAB	1	Intravenous (not otherwise specified)				U				125486			SOLUTION FOR INFUSION
1672	20170720	M	US	1	PS	GAZYVA	OBINUTUZUMAB	1	Intravenous (not otherwise specified)	NO							125486
1673	20170725	M	HR	1	PS	Gazyvaro	OBINUTUZUMAB	1	Intravenous (not otherwise specified)				Y				125486	100	MG	SOLUTION FOR INFUSION
1674	20170808	M	GB	1	PS	Gazyvaro	OBINUTUZUMAB	1	Unknown				D				125486
1675	20170831	M	GB	1	PS	Gazyvaro	OBINUTUZUMAB	1	Intravenous (not otherwise specified)	CYCLE 1, DAY 1, BAG 1(100MG)			U				125486	1000	MG	SOLUTION FOR INFUSION
1676	20170915	F	PL	1	PS	Gazyvaro	OBINUTUZUMAB	1	Unknown				U				125486
1677	20170731	F	FR	1	PS	Gazyvaro	OBINUTUZUMAB	1	Intravenous (not otherwise specified)				N				125486	1	G	SOLUTION FOR INFUSION
1678	20170804		AU	1	PS	GAZYVA	OBINUTUZUMAB	1	Intravenous (not otherwise specified)	FIRST CYCLE			U				125486			SOLUTION FOR INFUSION
1679	20170828	M	AU	1	PS	GAZYVA	OBINUTUZUMAB	1	Intravenous (not otherwise specified)				U				125486	100	MG	SOLUTION FOR INFUSION
1680	20170804	M	DE	1	PS	Gazyvaro	OBINUTUZUMAB	1	Unknown				U		UNKNOWN		125486
1681	20170804	M	BR	1	PS	GAZYVA	OBINUTUZUMAB	1	Unknown				D				125486
1682	20170808	M	US	1	PS	GAZYVA	OBINUTUZUMAB	1	Intravenous (not otherwise specified)				U				125486			SOLUTION FOR INFUSION
1683	20170913	F	CL	1	PS	GAZYVA	OBINUTUZUMAB	1	Intravenous drip				D				125486	1	G
1684	20170913	F	DO	1	PS	GAZYVA	OBINUTUZUMAB	1	Unknown				D		H0069B03		125486	100	MG
1685	20170811	F	DE	1	PS	Gazyvaro	OBINUTUZUMAB	1	Unknown				U				125486
1686	20170811	M	UA	1	PS	GAZYVA	OBINUTUZUMAB	1	Intravenous (not otherwise specified)	STANDARD REGIME AS REPORTED			Y	N			125486			SOLUTION FOR INFUSION
1687	20170824	M	IL	1	PS	GAZYVA	OBINUTUZUMAB	1	Unknown								125486
1688	20170818	M	AU	1	PS	GAZYVA	OBINUTUZUMAB	1	Unknown				U				125486			SOLUTION FOR INFUSION
1689	20170822	F	GB	1	PS	Gazyvaro	OBINUTUZUMAB	1	Unknown				U				125486
1690	20170823	F	AT	1	PS	Gazyvaro	OBINUTUZUMAB	1	Unknown	ON DAY 1			U				125486	100	MG		QD
1691	20170825	F	SK	1	PS	Gazyvaro	OBINUTUZUMAB	1	Unknown						UNKNOWN		125486
1692	20170824	M	GT	1	PS	GAZYVA	OBINUTUZUMAB	1	Unknown	DAY 1 OF CYCLE 1			U				125486	1000	MG
1693	20170825	F	DE	1	PS	Gazyvaro	OBINUTUZUMAB	1	Intravenous (not otherwise specified)				U				125486	100	MG	SOLUTION FOR INFUSION
1694	20170825	F	HU	1	PS	OBINUTUZUMAB.	OBINUTUZUMAB	1	Intravenous (not otherwise specified)	VOLUME OF LAST OBINUTUZUMAB TAKEN:250 ML AND DOSE CONCENTRATION OF LAST DOSE:4 MG/ML?DATE OF LAST DO					H003		104405	1200	MG	INFUSION	Q3W
1695	20170919	M	KR	1	PS	OBINUTUZUMAB.	OBINUTUZUMAB	1	Intravenous (not otherwise specified)	CYCLE 1, DAY 1			Y				125486	100	MG	SOLUTION FOR INFUSION
1696	20170831	F	DE	1	PS	Gazyvaro	OBINUTUZUMAB	1	Intravenous (not otherwise specified)				U				125486	100	MG	SOLUTION FOR INFUSION
1697	20170918	F	FR	1	PS	OBINUTUZUMAB.	OBINUTUZUMAB	1	Intravenous (not otherwise specified)	INJECTION ON D1, D8 AND D15			Y				125486	1000	MG	SOLUTION FOR INFUSION	QD
1698	20170831	F	DE	1	PS	Gazyvaro	OBINUTUZUMAB	1	Unknown				U				125486			SOLUTION FOR INFUSION
1699	20170904	F	IE	1	PS	Gazyvaro	OBINUTUZUMAB	1	Unknown								125486
1700	20170905	M	AU	1	PS	GAZYVA	OBINUTUZUMAB	1	Intravenous (not otherwise specified)				U				125486
1701	20170918		US	1	PS	OBINUTUZUMAB.	OBINUTUZUMAB	1	Unknown				U				125486	1000	MG
1702	20170905	F	MX	1	PS	GAZYVA	OBINUTUZUMAB	1	Intravenous (not otherwise specified)				U				125486	1000	MG	SOLUTION FOR INFUSION	/cycle
1703	20170911	F	CA	1	PS	OBINUTUZUMAB.	OBINUTUZUMAB	1	Intravenous (not otherwise specified)	1.5 TO 6.5 HRS (AS PER PROTOCOL)?24/AUG/2017--DATE OF LAST DOSE BEFORE SAE							125486	1000	MG	SOLUTION FOR INFUSION
1704	20170919	F	GB	1	PS	Gazyvaro	OBINUTUZUMAB	1	Unknown				Y				125486
1705	20170907	M	DE	1	PS	OBINUTUZUMAB.	OBINUTUZUMAB	1	Intravenous (not otherwise specified)	DATE OF LAST DOSE: 25/JAN/2017							125486			SOLUTION FOR INFUSION
1706	20170921	F	GB	1	PS	Gazyvaro	OBINUTUZUMAB	1	Unknown								125486
1707	20170911	M	AU	1	PS	GAZYVA	OBINUTUZUMAB	1	Intravenous (not otherwise specified)				U				125486			SOLUTION FOR INFUSION
1708	20170919	F	PL	1	PS	Gazyvaro	OBINUTUZUMAB	1	Intravenous (not otherwise specified)	FREQUENCY: CYCLE					NOT REPORTED		125486	1000	MG	SOLUTION FOR INFUSION	/cycle
1709	20170913	M	CA	1	PS	OBINUTUZUMAB.	OBINUTUZUMAB	1	Intravenous (not otherwise specified)				U				125486			SOLUTION FOR INFUSION
1710	20170921	F	GB	1	PS	Gazyvaro	OBINUTUZUMAB	1	Unknown				U				125486			SOLUTION FOR INFUSION
1711	20170915	F	GB	1	PS	Gazyvaro	OBINUTUZUMAB	1	Unknown								125486			SOLUTION FOR INFUSION
1712	20170919	M	DE	1	PS	OBINUTUZUMAB.	OBINUTUZUMAB	1	Intravenous drip	DATE OF MOST RECENT DOSE OF OBINUTUZUMAB: 17/JUL/2017			U				125486	1000	MG	SOLUTION FOR INFUSION
1713	20170918	M	GB	1	PS	Gazyvaro	OBINUTUZUMAB	1	Unknown								125486			SOLUTION FOR INFUSION
1714	20170928	F	IT	1	PS	OBINUTUZUMAB.	OBINUTUZUMAB	1	Intravenous (not otherwise specified)	LAST ADMINISTRATION OF OBINUTUZUMAB BEFORE EVENT WAS ON 06/OCT/2016?EVERY 21 DAYS (FOR A TOTAL OF 6			D		NOT SPECIFIED		125486	1000	MG	SOLUTION FOR INFUSION
1715	20170920	F	GB	1	PS	Gazyvaro	OBINUTUZUMAB	1	Unknown								125486
1716	20170921	M	US	1	PS	OBINUTUZUMAB.	OBINUTUZUMAB	1	Intravenous (not otherwise specified)	MOST RECENT DOSE WAS C6D1 ON 15/AUG/2017			Y				125486	1000	MG	SOLUTION FOR INFUSION	/month
1717	20170921	M	GB	1	PS	Gazyvaro	OBINUTUZUMAB	1	Intravenous (not otherwise specified)								125486			SOLUTION FOR INFUSION
1718	20170922		US	1	PS	GAZYVA	OBINUTUZUMAB	1	Unknown	USED IN COMBINATION WITH BENDAMUSTINE ;ONGOING: NO							125486
1719	20170922	F	BR	1	PS	GAZYVA	OBINUTUZUMAB	1	Unknown								125486			SOLUTION FOR INFUSION
1720	20170922	F	FR	1	PS	Gazyvaro	OBINUTUZUMAB	1	Intravenous (not otherwise specified)	25 MG/H			U				125486	1000	MG	SOLUTION FOR INFUSION
1721	20170913	F	IT	1	PS	OBINUTUZUMAB.	OBINUTUZUMAB	1	Intravenous (not otherwise specified)	LAST DOSE PRIOR TO THROMBOCYTOPENIA, INFUSION RELATED REACTION AND PNEUMONITIS 21/NOV/2011 VOLUME: 2			Y		PDH0000136,H0001		104405			INFUSION	Q3W
1722	20170818	M	GB	1	PS	OBINUTUZUMAB.	OBINUTUZUMAB	1	Intravenous (not otherwise specified)	DOSE CONCENTRATION : 4 MG/ML.			Y		H0004		104405	28.12	ML	INFUSION	Q3W
1723	20171211	M	ES	1	PS	OBINUTUZUMAB.	OBINUTUZUMAB	1	Intravenous (not otherwise specified)				D		1116236		104405	100	MG	SOLUTION FOR INJECTION
1724	20171207	F	FI	1	PS	OBINUTUZUMAB.	OBINUTUZUMAB	1	Intravenous (not otherwise specified)	C1 D1 TEMPORARILY INTERRUPTED DUE TO INFUSON RELATED REACTION			Y	N	1.1458e+20		104405	100	MG	SOLUTION FOR INFUSION
1725	20171006	F	US	1	PS	OBINUTUZUMAB.	OBINUTUZUMAB	1	Intravenous (not otherwise specified)	MOST RECENT DOSE ON 15/SEP/2015					1148626		125486	1000	MG		Q3W
1726	20171205	F	DE	1	PS	OBINUTUZUMAB.	OBINUTUZUMAB	1	Intravenous (not otherwise specified)	MOST RECENT DOSE BEFORE ONSET 1000 MG ON 23/JUN/2016?1000 MG EVERY THREE WEEKS FOR SIX COURSES WITH			Y				125486	1000	MG	SOLUTION FOR INFUSION	Q3W
1727	20171113	F	IT	1	PS	OBINUTUZUMAB.	OBINUTUZUMAB	1	Intravenous (not otherwise specified)	DATE OF MOST RECENT DOSE PRIOR AE ONSET: 16/AUG/2016, DOSE: 1000MG, DOSE CONCENTRATION: 4MG/ML			U		1150259		125486			SOLUTION FOR INFUSION	/month
1728	20171009	F	NL	1	PS	OBINUTUZUMAB.	OBINUTUZUMAB	1	Intravenous (not otherwise specified)	CYCLE1 : DAYS 2, 8 AND 15?THERAPY INTERRUPTED ON 18/NOV/2016			D				125486	1000	MG	SOLUTION FOR INFUSION
1729	20171129	M	IL	1	PS	OBINUTUZUMAB.	OBINUTUZUMAB	1	Intravenous (not otherwise specified)				U				125486	1000	MG	SOLUTION FOR INFUSION
1730	20171024	F	CH	1	PS	OBINUTUZUMAB.	OBINUTUZUMAB	1	Intravenous (not otherwise specified)	C1D1?FREQUENCY: 1000 MG IV INFUSION ON DAYS 1/2 (DOSE SPLIT OVER 2 CONSECUTIVE DAYS; 100 MG ON DAY 1			D		1116236		104405	100	MG	SOLUTION FOR INFUSION	QD
1731	20171206	F	DE	1	PS	OBINUTUZUMAB.	OBINUTUZUMAB	1	Intravenous (not otherwise specified)	ON 07/SEP/2016, RECEIVED MOST RECENT INFUSION (1000 MG)?ON 27/JUL/2016, RECEIVED MOST RECENT INFUSIO			Y				125486			SOLUTION FOR INFUSION
1732	20171025	M	US	1	PS	OBINUTUZUMAB.	OBINUTUZUMAB	1	Unknown				U				125486
1733	20171201	F	DE	1	PS	OBINUTUZUMAB.	OBINUTUZUMAB	1	Intravenous drip	2017-03-06							125486	1000	MG	SOLUTION FOR INFUSION
1734	20171123	F	US	1	PS	OBINUTUZUMAB.	OBINUTUZUMAB	1	Intravenous (not otherwise specified)	ON DAY 1, 2, 8, AND 15 OF CYCLE ONE AND ON DAY 1 OF EACH SUBSEQUENT CYCLE UP TO 6 CYCLES. OBINUTUZUM			U				125486	1000	MG	SOLUTION FOR INFUSION
1735	20171201	F	US	1	PS	OBINUTUZUMAB.	OBINUTUZUMAB	1	Intravenous (not otherwise specified)	RECEIVED DATE 18/JUL/2017			U				125486	1000	MG	SOLUTION FOR INFUSION	/month
1736	20171120	F	JP	1	PS	OBINUTUZUMAB.	OBINUTUZUMAB	1	Intravenous (not otherwise specified)	VOLUME OF LAST OBINUTUZUMAB TAKEN: 1000ML: DOSE CONCENTRATION: 4MG/ML?DATE OF MOST RECENT DOSE OF OB			D		H0012		125486			SOLUTION FOR INFUSION	Q3W
1737	20171012	M	JP	1	PS	OBINUTUZUMAB.	OBINUTUZUMAB	1	Intravenous (not otherwise specified)	1000 MG IV ON DAYS 1, 8 AND 15 OF CYCLE 1 AND ON DAY 1 OF CYCLES 2 TO 8 (28-DAY CYCLES), FOLLOWED BY			U		H0014A		125486	1000	MG	SOLUTION FOR INFUSION
1738	20171113	M	BR	1	PS	GAZYVA	OBINUTUZUMAB	1	Unknown				U				125486
1739	20171026	M	FR	1	PS	OBINUTUZUMAB.	OBINUTUZUMAB	1	Intravenous (not otherwise specified)	DAY 2, 8 AND 15 OF CYCLE 1, INTERUPED ON 26/JUL/2017			Y	N			125486	1000	MG	SOLUTION FOR INFUSION
1740	20171031	M	FR	1	PS	OBINUTUZUMAB.	OBINUTUZUMAB	1	Intravenous (not otherwise specified)	CYCLE 1			U				125486	1000	MG
1741	20171128	M	FR	1	PS	OBINUTUZUMAB.	OBINUTUZUMAB	1	Intravenous (not otherwise specified)	TEMPORARILY INTERRUPTED ON 07/AUG/2017 AND REINTRODUCED ON 14/AUG/2017			Y	N			125486	1000	MG	SOLUTION FOR INFUSION
1742	20171011	F	BR	1	PS	GAZYVA	OBINUTUZUMAB	1	Unknown				U				125486
1743	20171016	F	FR	1	PS	Gazyvaro	OBINUTUZUMAB	1	Intravenous (not otherwise specified)				Y				125486	1	DF	SOLUTION FOR INFUSION	1X
1744	20171122	M	IL	1	PS	GAZYVA	OBINUTUZUMAB	1	Unknown				D				125486	100	MG
1745	20171103	M	FR	1	PS	Gazyvaro	OBINUTUZUMAB	1	Unknown				D		H0068,H0070306		125486
1746	20171005	M	UA	1	PS	GAZYVA	OBINUTUZUMAB	1	Intravenous (not otherwise specified)	ADMINISTERED ON DAYS 1, 8, 15			D		UNKNOWN		125486			SOLUTION FOR INFUSION
1747	20171009	M	RU	1	PS	GAZYVA	OBINUTUZUMAB	1	Intravenous (not otherwise specified)	DAY 1, 8, 15 IN?1 COURSE			U		UNK		125486	1000	MG	SOLUTION FOR INFUSION
1748	20171012	F	SE	1	PS	OBINUTUZUMAB.	OBINUTUZUMAB	1	Unknown	INITIAL DOSE PER PROTOCOL: CYCLE 1: 100 MG, D1; 900 MG, D1(2); 1000 MG, D8+15, Q28D?CYCLES 2-6: 1000					1152807		125486	1000	MG	SOLUTION FOR INFUSION
1749	20171109	M	FR	1	PS	OBINUTUZUMAB.	OBINUTUZUMAB	1	Intravenous (not otherwise specified)	C1D1			D				125486	100	MG	SOLUTION FOR INFUSION
1750	20171201	F	AR	1	PS	GAZYVA	OBINUTUZUMAB	1	Intravenous (not otherwise specified)	CYCLE 1 DAY 1			U				125486	1000	MG	SOLUTION FOR INFUSION
1751	20171005	F	HR	1	PS	Gazyvaro	OBINUTUZUMAB	1	Intravenous drip				Y		H0059B08		125486	100	MG	SOLUTION FOR INFUSION	QD
1752	20171011	F	UA	1	PS	GAZYVA	OBINUTUZUMAB	1	Unknown				D		UNKNOWN		125486	100	MG		QD
1753	20171215	M	GR	1	PS	Gazyvaro	OBINUTUZUMAB	1	Unknown				U		NOT PROVIDED		125486	100	MG
1754	20171006	F	US	1	PS	OBINUTUZUMAB.	OBINUTUZUMAB	1	Intravenous drip	? OTHER FREQUENCY:D1 100MG D2 900MG;?			D	D				1000	MG
1755	20171006	M	US	1	PS	OBINUTUZUMAB.	OBINUTUZUMAB	1	Intravenous drip	? OTHER FREQUENCY:CYCLE 1 DAY 2;?			D	D				900	MG
1756	20171010	M	FR	1	PS	OBINUTUZUMAB.	OBINUTUZUMAB	1	Intravenous (not otherwise specified)	ON DAY 2, 8 AND 15			Y				125486	1000	MG	SOLUTION FOR INFUSION
1757	20171011	M	CA	1	PS	GAZYVA	OBINUTUZUMAB	1	Intravenous (not otherwise specified)				Y				125486			SOLUTION FOR INFUSION
1758	20171228	M	PL	1	PS	Gazyvaro	OBINUTUZUMAB	1	Intravenous (not otherwise specified)	ONCE			Y				125486	100	MG
1759	20171012		GR	1	PS	Gazyvaro	OBINUTUZUMAB	1	Unknown				U		NOT PROVIDED		125486
1760	20171014	M	IE	1	PS	OBINUTUZUMAB.	OBINUTUZUMAB	1	Intravenous (not otherwise specified)	DATE MOST RECENT DOSE: 04/SEP/2017 (1000 MG)			N				125486	1000	MG	SOLUTION FOR INFUSION	1X
1761	20171204	M	FR	1	PS	OBINUTUZUMAB.	OBINUTUZUMAB	1	Intravenous (not otherwise specified)	C1D1					1147725		125486	25	MG	SOLUTION FOR INFUSION	QD
1762	20171014	M	SK	1	PS	Gazyvaro	OBINUTUZUMAB	1	Intravenous (not otherwise specified)						UNKNOWN		125486			SOLUTION FOR INFUSION
1763	20171030	F	DE	1	PS	OBINUTUZUMAB.	OBINUTUZUMAB	1	Intravenous (not otherwise specified)	CYCLE 1			U				125486	100	MG	SOLUTION FOR INFUSION
1764	20171016	M	FR	1	PS	Gazyvaro	OBINUTUZUMAB	1	Intravenous drip				U				125486			SOLUTION FOR INFUSION
1765	20171017	M	HK	1	PS	GAZYVA	OBINUTUZUMAB	1	Unknown				U				125486
1766	20171030	F	FR	1	PS	OBINUTUZUMAB.	OBINUTUZUMAB	1	Unknown	D1C1-10/MAY/2017, D1C4 ON 13/JUL/2017, DATE OF MOST RECENT DOSE 1000 MG BEFORE SAE: 10/AUG/2017							125486
1767	20171018	F	GB	1	PS	Gazyvaro	OBINUTUZUMAB	1	Intravenous (not otherwise specified)				U				125486	100	MG	SOLUTION FOR INFUSION
1768	20171020	M	SE	1	PS	Gazyvaro	OBINUTUZUMAB	1	Unknown				D				125486
1769	20171025		AU	1	PS	GAZYVA	OBINUTUZUMAB	1	Unknown				U				125486
1770	20171027	M	IT	1	PS	Gazyvaro	OBINUTUZUMAB	1	Intravenous (not otherwise specified)				D				125486	1000	MG	SOLUTION FOR INFUSION
1771	20171027	M	FI	1	PS	Gazyvaro	OBINUTUZUMAB	1	Intravenous (not otherwise specified)				Y	N			125486	20	MG	SOLUTION FOR INFUSION
1772	20171031	F	GB	1	PS	Gazyvaro	OBINUTUZUMAB	1	Intravenous (not otherwise specified)				Y	U			125486	100	MG	SOLUTION FOR INFUSION
1773	20171101	M	IT	1	PS	Gazyvaro	OBINUTUZUMAB	1	Intravenous (not otherwise specified)	VIAL - 1000 MG/40 ML - 1 VIAL			Y		H0047B19		125486	1000	MG
1774	20171103		AT	1	PS	Gazyvaro	OBINUTUZUMAB	1	Unknown				D				125486
1775	20171103	M	GR	1	PS	Gazyvaro	OBINUTUZUMAB	1	Unknown				U		NOT PROVIDED		125486	100	MG	INFUSION
1776	20171106		RU	1	PS	GAZYVA	OBINUTUZUMAB	1	Unknown				U		UNKNOWN		125486
1777	20171104	M	US	1	PS	GAZYVA	OBINUTUZUMAB	1	Unknown	ONGOING: NO			U				125486	50	MG
1778	20171114	F	US	1	PS	OBINUTUZUMAB.	OBINUTUZUMAB	1	Intravenous (not otherwise specified)				U		1152383		125486	1000	MG	SOLUTION FOR INFUSION
1779	20171204	M	PL	1	PS	Gazyvaro	OBINUTUZUMAB	1	Intravenous (not otherwise specified)	10% OF FIRST DOSE 100MG			D				125486	100	MG
1780	20171224	M	NZ	1	PS	GAZYVA	OBINUTUZUMAB	1	Intravenous (not otherwise specified)				U				125486			SOLUTION FOR INFUSION
1781	20171115	M	US	1	PS	OBINUTUZUMAB.	OBINUTUZUMAB	1	Intravenous (not otherwise specified)								125486	1000	MG	SOLUTION FOR INFUSION
1782	20171115		US	1	PS	OBINUTUZUMAB.	OBINUTUZUMAB	1	Unknown	D1, D8, D15 FOR CYCLE 1 AND D1 FOR CYCLES 2 TO 6			U				125486	1000	MG	SOLUTION FOR INFUSION
1783	20171117	F	US	1	PS	GAZYVA	OBINUTUZUMAB	1	Unknown				U				125486
1784	20171123	M	IL	1	PS	GAZYVA	OBINUTUZUMAB	1	Unknown				U				125486
1785	20171124	M	US	1	PS	OBINUTUZUMAB.	OBINUTUZUMAB	1	Intravenous (not otherwise specified)	ON DAY 1, 2, 8, AND 15 OF CYCLE ONE AND ON DAY 1 OF EACH SUBSEQUENT CYCLE UP TO 6 CYCLES. OBINUTUZUM			U				125486			SOLUTION FOR INFUSION
1786	20171124	M	US	1	PS	OBINUTUZUMAB.	OBINUTUZUMAB	1	Intravenous (not otherwise specified)	ON DAY 1, 2, 8, AND 15 OF CYCLE ONE AND ON DAY 1 OF EACH SUBSEQUENT CYCLE UP TO 6 CYCLES. OBINUTUZUM			U				125486	1000	MG	SOLUTION FOR INFUSION
1787	20171124	M	HK	1	PS	GAZYVA	OBINUTUZUMAB	1	Intravenous (not otherwise specified)						UNKNOWN		125486			SOLUTION FOR INFUSION	/month
1788	20171124		KR	1	PS	GAZYVA	OBINUTUZUMAB	1	Unknown				D				125486
1789	20171230	F	AU	1	PS	GAZYVA	OBINUTUZUMAB	1	Intravenous (not otherwise specified)				U				125486	100	MG	SOLUTION FOR INFUSION
1790	20171229	M	IL	1	PS	GAZYVA	OBINUTUZUMAB	1	Unknown				Y				125486
1791	20171128		AU	1	PS	GAZYVA	OBINUTUZUMAB	1	Unknown				U				125486
1792	20171219	M	FR	1	PS	OBINUTUZUMAB.	OBINUTUZUMAB	1	Intravenous (not otherwise specified)	LAST DOSE PRIOR TO SAE: 19/JUN/2017, CYCLE 1							125486	1000	MG	SOLUTION FOR INFUSION
1793	20171129	F	BE	1	PS	Gazyvaro	OBINUTUZUMAB	1	Intravenous (not otherwise specified)								125486	1000	MG	SOLUTION FOR INFUSION	/month
1794	20171129	M	US	1	PS	OBINUTUZUMAB.	OBINUTUZUMAB	1	Intravenous (not otherwise specified)				U				125486	1000	MG	SOLUTION FOR INFUSION
1795	20171201	M	MX	1	PS	GAZYVA	OBINUTUZUMAB	1	Unknown	NO THERAPY DETAILS WERE PROVIDED (FIRST DOSE)			D				125486
1796	20171201	M	FR	1	PS	OBINUTUZUMAB.	OBINUTUZUMAB	1	Intravenous (not otherwise specified)	CYCLE 1			Y				125486	1000	MG	SOLUTION FOR INFUSION
1797	20171204	M	BR	1	PS	GAZYVA	OBINUTUZUMAB	1	Unknown				Y		H0047B07		125486	1000	MG
1798	20171204		GB	1	PS	Gazyvaro	OBINUTUZUMAB	1	Unknown								125486
1799	20171211	M	NO	1	PS	Gazyvaro	OBINUTUZUMAB	1	Unknown				D				125486
1800	20171204	M	AU	1	PS	GAZYVA	OBINUTUZUMAB	1	Unknown				U				125486
1801	20171204	M	AU	1	PS	GAZYVA	OBINUTUZUMAB	1	Intravenous (not otherwise specified)				U				125486			SOLUTION FOR INFUSION
1802	20171227	F	US	1	PS	GAZYVA	OBINUTUZUMAB	1	Intravenous (not otherwise specified)	ONGOING: YES			U				125486	1000	MG	SOLUTION FOR INFUSION
1803	20171206	F	AU	1	PS	GAZYVA	OBINUTUZUMAB	1	Intravenous (not otherwise specified)	1 TIME			D	U			125486	100	MG	SOLUTION FOR INFUSION
1804	20171230	M	IL	1	PS	GAZYVA	OBINUTUZUMAB	1	Unknown				U				125486
1805	20171207		GB	1	PS	Gazyvaro	OBINUTUZUMAB	1	Intravenous (not otherwise specified)					Y			125486			SOLUTION FOR INFUSION
1806	20171206	M	US	1	PS	OBINATUMUMAB	OBINUTUZUMAB	1	Intravenous drip	? OTHER FREQUENCY:DAY 1;?			Y	N				100	MG		1X
1807	20171229	M	GB	1	PS	Gazyvaro	OBINUTUZUMAB	1	Intravenous (not otherwise specified)	CYCLE 1/ DAY 1 / BAG 1			D				125486	100	MG	SOLUTION FOR INFUSION
1808	20171207	M	BE	1	PS	Gazyvaro	OBINUTUZUMAB	1	Intravenous (not otherwise specified)								125486	1000	MG	SOLUTION FOR INFUSION
1809	20171208	F	CH	1	PS	Gazyvaro	OBINUTUZUMAB	1	Intravenous (not otherwise specified)				U				125486			SOLUTION FOR INFUSION
1810	20171222	M	FR	1	PS	Gazyvaro	OBINUTUZUMAB	1	Unknown				U				125486	100	MG
1811	20171220	F	FR	1	PS	OBINUTUZUMAB.	OBINUTUZUMAB	1	Intravenous (not otherwise specified)	LAST DOSE: 23/AUG/2017?ON D8, D15 AND D22OF CYCLE 1 AND ON D1 OF CYCLES 2 TO 6			U				125486	1000	MG	SOLUTION FOR INFUSION
1812	20171212	F	GB	1	PS	Gazyvaro	OBINUTUZUMAB	1	Unknown				D				125486
1813	20171216	M	IL	1	PS	GAZYVA	OBINUTUZUMAB	1	Unknown				U				125486			SOLUTION FOR INFUSION
1814	20171219	M	DE	1	PS	OBINUTUZUMAB.	OBINUTUZUMAB	1	Intravenous (not otherwise specified)	LAST DOSE PRIOR TO SAE ON 17/JAN/2017			D				125486	1000	MG	SOLUTION FOR INFUSION
1815	20171219		NL	1	PS	OBINUTUZUMAB.	OBINUTUZUMAB	1	Unknown	LAST DOSE ON 10/OCT/2017			Y				125486
1816	20171222	M	AU	1	PS	OBINUTUZUMAB.	OBINUTUZUMAB	1	Intravenous (not otherwise specified)	C1D2, TOTAL VOLUME: 110.0 ML AT INFUSION RATE OF 27.5 ML/HOUR							125486	100	MG	SOLUTION FOR INFUSION
1817	20171222	M	PL	1	PS	Gazyvaro	OBINUTUZUMAB	1	Intravenous (not otherwise specified)				Y		H0071B32		125486	100	MG	SOLUTION FOR INFUSION
1818	20171225		IN	1	PS	GAZYVA	OBINUTUZUMAB	1	Unknown				U				125486			SOLUTION FOR INFUSION
1819	20171225		IN	1	PS	GAZYVA	OBINUTUZUMAB	1	Unknown				U				125486			SOLUTION FOR INFUSION
1820	20171229	M	BE	1	PS	Gazyvaro	OBINUTUZUMAB	1	Intravenous (not otherwise specified)				D				125486	1000	MG	SOLUTION FOR INFUSION	/month
1821	20171227	F	DE	1	PS	OBINUTUZUMAB.	OBINUTUZUMAB	1	Intravenous (not otherwise specified)	LAST INTAKE BEFORE ONSET OF EVENT WAS ON 20/JAN/2017. TOTAL DOSE AT LAST INTAKE BEFORE EVENT WAS 900			D		NOT REPORTED		125486	900	MG	SOLUTION FOR INFUSION
1822	20171227	M	CA	1	PS	OBINUTUZUMAB.	OBINUTUZUMAB	1	Intravenous (not otherwise specified)	FOR 1.5-6.5 HOURS ?LAST DOSE 1000 MG PRIOR TO SAE: 11/DEC/2017			Y				125486	1000	MG	SOLUTION FOR INFUSION
1823	20171228	F	GR	1	PS	OBINUTUZUMAB.	OBINUTUZUMAB	1	Intravenous (not otherwise specified)	1 MONTHLY					NOT PROVIDED		125486	1000	MG	SOLUTION FOR INFUSION	/month
1824	20171228	M	BE	1	PS	Gazyvaro	OBINUTUZUMAB	1	Intravenous (not otherwise specified)				D				125486	1000	MG	SOLUTION FOR INFUSION
1825	20171229	F	BE	1	PS	Gazyvaro	OBINUTUZUMAB	1	Intravenous (not otherwise specified)				D				125486	1000	MG	SOLUTION FOR INFUSION
1826	20180223	F	CN	1	PS	OBINUTUZUMAB.	OBINUTUZUMAB	1	Intravenous (not otherwise specified)	VOLUME OF LAST DOSE 40 ML AT DOSE CONCENTRATION 4 MG/ML, MOST RECENT DOSE ON 17/JUL/2013?DATE OF LAS					H0004,H0004		104405				Q3W
1827	20180202	M	CA	1	PS	OBINUTUZUMAB.	OBINUTUZUMAB	1	Intravenous (not otherwise specified)	MOST RECENT DOSE PRIOR TO ONSET OF FEBRILE NEUTROPENIA: 10/APR/2014 - (VOLUME TAKEN- 280 ML, DOSE CO			Y		H0004		104405			SOLUTION FOR INFUSION	Q3W
1828	20180223	M	CN	1	PS	OBINUTUZUMAB.	OBINUTUZUMAB	1	Intravenous (not otherwise specified)	DATE OF MOST RECENT DOSE (VOLUME : 250 ML AND DOSE CONCENTRATION: 4 MG/ML) PRIOR TO AE ONSET : 07/MA			Y		H0015,H0016		104405	1000	MG	SOLUTION FOR INFUSION	Q3W
1829	20180125	F	ES	1	PS	OBINUTUZUMAB.	OBINUTUZUMAB	1	Intravenous (not otherwise specified)				Y	Y	H0014		125486	1000	MG	SOLUTION FOR INJECTION
1830	20180308	F	CN	1	PS	OBINUTUZUMAB.	OBINUTUZUMAB	1	Intravenous (not otherwise specified)	VOLUME OF LAST DOSE : 250 ML?CONCENTRATION OF LAST DOSE: 4 MG/ML?DATE OF MOST RECENT DOSE PRIOR TO S			D		H0015		104405			SOLUTION FOR INFUSION	Q3W
1831	20180326	M	CN	1	PS	OBINUTUZUMAB.	OBINUTUZUMAB	1	Intravenous (not otherwise specified)	DATE OF MOST RECENT DOSE (VOLUME : 40 ML AND CONCENTERATION : 4 MG/ML) PRIOR TO THE EVENT : 31/JUL/2			U		H0004		104405	1000	MG		Q3W
1832	20180306	M	CN	1	PS	OBINUTUZUMAB.	OBINUTUZUMAB	1	Intravenous (not otherwise specified)	DOSE CONCENTRATION OF 4 MG/ML, LAST DOSE VOLUME: 40 ML, MOST RECENT DOSE PRIOR TO ONSET OF NEUTROPEN					H0004		104405				Q3W
1833	20180201	M	FR	1	PS	OBINUTUZUMAB.	OBINUTUZUMAB	1	Intravenous drip	C1D1			D		1116234		104405	100	MG	SOLUTION FOR INFUSION	QD
1834	20180322	F	TH	1	PS	OBINUTUZUMAB.	OBINUTUZUMAB	1	Intravenous (not otherwise specified)	(CYCLE 1 ON DAY 1, 8 AND 15 AND FROM CYCLE 2 ON DAY 1)?LAST VOLUME TAKEN :250ML, LAST DOSE CONCENTRA			Y		H0001		104405	1000	MG		Q3W
1835	20180221	M	IT	1	PS	OBINUTUZUMAB.	OBINUTUZUMAB	1	Intravenous (not otherwise specified)	ON DAY 1 OF EACH 21-DAY CYCLE FOR 8 CYCLES. DURING CYCLE 1, OBINUTUZUMAB WAS ALSO INFUSED ON DAYS 8					H0001		104405	1000	MG	SOLUTION FOR INFUSION	Q3W
1836	20180319	M	MX	1	PS	GAZYVA	OBINUTUZUMAB	1	Intravenous (not otherwise specified)				D	N			125486	100	MG	SOLUTION FOR INFUSION
1837	20180322	M	US	1	PS	OBINUTUZUMAB.	OBINUTUZUMAB	1	Intravenous (not otherwise specified)				U				125486	1000	MG	SOLUTION FOR INFUSION	/month
1838	20180101	M	AU	1	PS	OBINUTUZUMAB.	OBINUTUZUMAB	1	Intravenous (not otherwise specified)	C1D1 (100 MG); LAST DOSE PRIOR TO ONSET OF EVENT, LOSS OF CONSCIOUSNESS: ON 09/JUL/2015 (C1D2, 900MG			Y	U			125486	1000	MG	SOLUTION FOR INFUSION
1839	20180329	F	SE	1	PS	OBINUTUZUMAB.	OBINUTUZUMAB	1	Intravenous (not otherwise specified)	LAST DOSE PRIOR TO SAE ONSET: VOLUME 250 ML, DOSE 4MG/ML ON 26/JUN/2012			D		H0001		125486	1000	MG	SOLUTION FOR INFUSION
1840	20180315	F	CN	1	PS	OBINUTUZUMAB.	OBINUTUZUMAB	1	Intravenous (not otherwise specified)	DATE OF MOST RECENT DOSE 20/AUG/2013, DOSE VOLUME 40ML, CONCENTRATION 4 MG/ML			Y		B6088,B6216		104405				Q3W
1841	20180208		US	1	PS	OBINUTUZUMAB.	OBINUTUZUMAB	1	Unknown	FOR 6 CYCLES			U				125486
1842	20180215	M	TR	1	PS	OBINUTUZUMAB.	OBINUTUZUMAB	1	Intravenous (not otherwise specified)				D		1127029		104405	25	MG	SOLUTION FOR INJECTION	QD
1843	20180328	M	MX	1	PS	GAZYVA	OBINUTUZUMAB	1	Intravenous (not otherwise specified)	CYCLE 1,DAY 1			Y				125486	100	MG	SOLUTION FOR INFUSION	1X
1844	20180323	M	DE	1	PS	OBINUTUZUMAB.	OBINUTUZUMAB	1	Intravenous (not otherwise specified)	DATE OF MOST RECENT DOSE 900 MG PRIOR TO SERIOUS ADVERSE EVENT (SAE) 17/AUG/2016.							125486	1000	MG	SOLUTION FOR INFUSION
1845	20180220	F	AU	1	PS	OBINUTUZUMAB.	OBINUTUZUMAB	1	Intravenous (not otherwise specified)	ON DAY 1 OF EACH 21-DAY CYCLE FOR 8 CYCLES. DURING CYCLE 1, OBINUTUZUMAB WAS ALSO INFUSED ON DAYS 8			D		PDH0000136		125486			SOLUTION FOR INFUSION	Q3W
1846	20180329	F	GB	1	PS	OBINUTUZUMAB.	OBINUTUZUMAB	1	Intravenous (not otherwise specified)	1000 MG IV ON DAYS 1, 8 AND 15 OF CYCLE 1 AND ON DAY 1 OF CYCLES 2-8 (21-DAY CYCLES), FOLLOWED BY 10			U		H0016		125486	1000	MG	SOLUTION FOR INFUSION	Q3W
1847	20180102	F	AU	1	PS	OBINUTUZUMAB.	OBINUTUZUMAB	1	Intravenous (not otherwise specified)	AT 14:05, PLANNED DOSE AND DOSE PER ADMINISTRATION WAS 100 MG, TOTAL VOLUME 104 ML AT A 25 ML/HR RAT							125486	100	MG	SOLUTION FOR INFUSION	/month
1848	20180212	M	CA	1	PS	OBINUTUZUMAB.	OBINUTUZUMAB	1	Intravenous (not otherwise specified)	6 TREATMENT CYCLES.			U				125486	100	MG	SOLUTION FOR INFUSION
1849	20180109	M	IT	1	PS	Gazyvaro	OBINUTUZUMAB	1	Intravenous (not otherwise specified)	1000 MG/40 ML-1 VIAL			U				125486	1000	MG	SOLUTION FOR INFUSION
1850	20180219	M	ES	1	PS	Gazyvaro	OBINUTUZUMAB	1	Intravenous (not otherwise specified)	RECEIVED 6 CYCLES?FOLLICULAR LYMPHOMA (REFRACTORY)			U				125486	1	G	SOLUTION FOR INFUSION	QD
1851	20180122	F	FR	1	PS	OBINUTUZUMAB.	OBINUTUZUMAB	1	Unknown	CYCLE 1 DAY 1?LAST DOSE (900 MG) RECEIVED PRIOR TO SAE: 21/JUL/2017							125486
1852	20180221	M	DE	1	PS	OBINUTUZUMAB.	OBINUTUZUMAB	1	Intravenous (not otherwise specified)	MOST RECENT DOSE PRIOR TO AE: 19/APR/2016 AT 11:00, 1000 MG			D		1148195		125486	1000	MG	SOLUTION FOR INFUSION
1853	20180305	M	US	1	PS	GAZYVA	OBINUTUZUMAB	1	Intravenous (not otherwise specified)				U				125486			SOLUTION FOR INFUSION
1854	20180119	M	FR	1	PS	OBINUTUZUMAB.	OBINUTUZUMAB	1	Intravenous (not otherwise specified)	LAST DOSE PRIOR TO SAE: 13/JUN/2017							125486	1000	MG	SOLUTION FOR INFUSION
1855	20180130	M	FR	1	PS	OBINUTUZUMAB.	OBINUTUZUMAB	1	Intravenous drip				U				125486			SOLUTION FOR INFUSION
1856	20180111	M	IT	1	PS	OBINUTUZUMAB.	OBINUTUZUMAB	1	Intravenous (not otherwise specified)	ON DAYS 2, 8, AND 15 OF CYCLE 1			D				125486	1000	MG	SOLUTION FOR INFUSION
1857	20180125	M	GB	1	PS	OBINUTUZUMAB.	OBINUTUZUMAB	1	Intravenous (not otherwise specified)	DATE OF MOST RECENT DOSE OF OBINUTUZUMAB PRIOR AE ONSET: 07/DEC/2017 AT 17:45?VOLUME UNIT OF LAST OB			Y		1152762		125486	100	MG	SOLUTION FOR INFUSION	/month
1858	20180223	M	CZ	1	PS	OBINUTUZUMAB.	OBINUTUZUMAB	1	Unknown				D				125486
1859	20180122	M	BE	1	PS	Gazyvaro	OBINUTUZUMAB	1	Intravenous (not otherwise specified)				D				125486	1000	MG	SOLUTION FOR INFUSION
1860	20180117	M	DE	1	PS	OBINUTUZUMAB.	OBINUTUZUMAB	1	Intravenous (not otherwise specified)	CYCLES 2-6: 1000 MG, D1, Q28D?MOST RECENT DOSE PRIOR TO SAE ON 15/DEC/2017							125486	1000	MG	SOLUTION FOR INFUSION
1861	20180214	M	IL	1	PS	GAZYVA	OBINUTUZUMAB	1	Unknown								125486
1862	20180101	M	AU	1	PS	OBINUTUZUMAB.	OBINUTUZUMAB	1	Intravenous (not otherwise specified)								125486	100	MG	SOLUTION FOR INFUSION
1863	20180221	M	DE	1	PS	OBINUTUZUMAB.	OBINUTUZUMAB	1	Intravenous (not otherwise specified)	MOST RECENT DOSE PRIOR TO INFECTION 17/OCT/2016?MOST RECENT DOSE PRIOR TO KIDNEY FAILURE 14/NOV/2016			Y				125486	1000	MG	SOLUTION FOR INFUSION
1864	20180108		US	1	PS	GAZYVA	OBINUTUZUMAB	1	Unknown				D				125486			SOLUTION FOR INFUSION
1865	20180108		US	1	PS	GAZYVA	OBINUTUZUMAB	1	Unknown				U				125486			SOLUTION FOR INFUSION
1866	20180108	F	US	1	PS	GAZYVA	OBINUTUZUMAB	1	Intravenous drip	NO			Y				125486	1000	MG	SOLUTION FOR INFUSION
1867	20180108	M	US	1	PS	GAZYVA	OBINUTUZUMAB	1	Intravenous (not otherwise specified)	YES					H0087B01		125486	100	MG	SOLUTION FOR INFUSION
1868	20180108		US	1	PS	GAZYVA	OBINUTUZUMAB	1	Unknown				U				125486
1869	20180108	F	US	1	PS	GAZYVA	OBINUTUZUMAB	1	Unknown				U				125486
1870	20180108		US	1	PS	GAZYVA	OBINUTUZUMAB	1	Unknown				D				125486			SOLUTION FOR INFUSION
1871	20180108	F	US	1	PS	GAZYVA	OBINUTUZUMAB	1	Intravenous (not otherwise specified)				U				125486	100	MG	SOLUTION FOR INFUSION
1872	20180108	M	US	1	PS	GAZYVA	OBINUTUZUMAB	1	Unknown								125486
1873	20180108		US	1	PS	GAZYVA	OBINUTUZUMAB	1	Unknown				D		NOT REPORTED		125486			SOLUTION FOR INFUSION
1874	20180108		US	1	PS	GAZYVA	OBINUTUZUMAB	1	Intravenous (not otherwise specified)	UNKNOWN DETAILS			U				125486			SOLUTION FOR INFUSION
1875	20180108		US	1	PS	GAZYVA	OBINUTUZUMAB	1	Unknown				D				125486
1876	20180108	F	US	1	PS	GAZYVA	OBINUTUZUMAB	1	Intravenous (not otherwise specified)	STRENGTH: 25 MG/ML							125486	1000	MG	SOLUTION FOR INFUSION
1877	20180108	M	US	1	PS	GAZYVA	OBINUTUZUMAB	1	Unknown				U				125486
1878	20180108	M	US	1	PS	GAZYVA	OBINUTUZUMAB	1	Unknown				U				125486			SOLUTION FOR INFUSION
1879	20180108	M	US	1	PS	GAZYVA	OBINUTUZUMAB	1	Unknown				U				125486			SOLUTION FOR INFUSION
1880	20180108	M	US	1	PS	GAZYVA	OBINUTUZUMAB	1	Unknown	UNKNOWN			U				125486			SOLUTION FOR INFUSION
1881	20180108	F	US	1	PS	GAZYVA	OBINUTUZUMAB	1	Unknown	YES			U				125486
1882	20180108	M	US	1	PS	GAZYVA	OBINUTUZUMAB	1	Unknown				U				125486
1883	20180108	M	US	1	PS	GAZYVA	OBINUTUZUMAB	1	Unknown				U				125486			SOLUTION FOR INFUSION
1884	20180108		US	1	PS	GAZYVA	OBINUTUZUMAB	1	Unknown	C1D1					H0042B01		125486	100	MG
1885	20180108	M	US	1	PS	GAZYVA	OBINUTUZUMAB	1	Unknown	YES			U				125486			SOLUTION FOR INFUSION	/wk
1886	20180108	F	US	1	PS	GAZYVA	OBINUTUZUMAB	1	Intravenous (not otherwise specified)				Y				125486	1000	MG	SOLUTION FOR INFUSION
1887	20180108	M	US	1	PS	GAZYVA	OBINUTUZUMAB	1	Intravenous (not otherwise specified)				U				125486	18	MG	SOLUTION FOR INFUSION
1888	20180108		US	1	PS	GAZYVA	OBINUTUZUMAB	1	Unknown				U				125486
1889	20180108	F	US	1	PS	GAZYVA	OBINUTUZUMAB	1	Unknown				U				125486
1890	20180108		US	1	PS	GAZYVA	OBINUTUZUMAB	1	Unknown	NO			N				125486
1891	20180108	M	US	1	PS	GAZYVA	OBINUTUZUMAB	1	Intravenous (not otherwise specified)	UNKNOWN			U				125486	1000	MG	SOLUTION FOR INFUSION
1892	20180108	F	US	1	PS	GAZYVA	OBINUTUZUMAB	1	Intravenous (not otherwise specified)	ONGOING: YES							125486	1000	MG	SOLUTION FOR INFUSION	/month
1893	20180108		US	1	PS	GAZYVA	OBINUTUZUMAB	1	Intravenous (not otherwise specified)				U				125486			SOLUTION FOR INFUSION
1894	20180108	M	US	1	PS	GAZYVA	OBINUTUZUMAB	1	Intravenous (not otherwise specified)				Y				125486	1000	MG	SOLUTION FOR INFUSION
1895	20180108		US	1	PS	GAZYVA	OBINUTUZUMAB	1	Unknown				U				125486
1896	20180108		US	1	PS	GAZYVA	OBINUTUZUMAB	1	Unknown				D				125486
1897	20180108	F	US	1	PS	GAZYVA	OBINUTUZUMAB	1	Unknown				D				125486
1898	20180108	F	US	1	PS	GAZYVA	OBINUTUZUMAB	1	Unknown								125486			SOLUTION FOR INFUSION
1899	20180108	M	US	1	PS	GAZYVA	OBINUTUZUMAB	1	Unknown				U				125486			SOLUTION FOR INFUSION
1900	20180108	M	US	1	PS	GAZYVA	OBINUTUZUMAB	1	Intravenous (not otherwise specified)	NO			Y	N			125486	100	MG	SOLUTION FOR INFUSION
1901	20180110	M	CH	1	PS	Gazyvaro	OBINUTUZUMAB	1	Intravenous drip				D				125486	1000	MG
1902	20180115	F	RU	1	PS	GAZYVA	OBINUTUZUMAB	1	Unknown				U				125486			SOLUTION FOR INFUSION
1903	20180115	M	US	1	PS	GAZYVA	OBINUTUZUMAB	1	Unknown				U				125486			SOLUTION FOR INFUSION
1904	20180116	M	FR	1	PS	OBINUTUZUMAB.	OBINUTUZUMAB	1	Intravenous (not otherwise specified)	DATE OF LAST DOSE PRIOR TO SAE: 15/NOV/2017							125486	1000	MG	SOLUTION FOR INFUSION
1905	20180301		NL	1	PS	OBINUTUZUMAB.	OBINUTUZUMAB	1	Intravenous (not otherwise specified)								125486			SOLUTION FOR INFUSION
1906	20180118	M	DE	1	PS	OBINUTUZUMAB.	OBINUTUZUMAB	1	Intravenous (not otherwise specified)	CYCLE 1: 100 MG, DAY 1 (D1); 900 MG, D2; 1000 MG, D8+15 AS PER PROTOCOL?LAST DOSE 1000 MG ON 28/NOV/			Y		1152807		125486			SOLUTION FOR INFUSION
1907	20180117	F	US	1	PS	GAZYVA	OBINUTUZUMAB	1	Intravenous drip	? OTHER FREQUENCY:ONCE;?			Y	D			99	100	MG		1X
1908	20180320	F	US	1	PS	OBINUTUZUMAB.	OBINUTUZUMAB	1	Intravenous (not otherwise specified)				U				125486	1000	MG	SOLUTION FOR INFUSION	/wk
1909	20180223	F	CU	1	PS	GAZYVA	OBINUTUZUMAB	1	Intravenous drip	25 MG/H			D		H0069B03		125486			SOLUTION FOR INFUSION
1910	20180124	M	CA	1	PS	OBINUTUZUMAB.	OBINUTUZUMAB	1	Intravenous (not otherwise specified)	DATE OF LAST DOSE OF A PRIOR TO SERIOUS ADVERSE EVENT (SAE): 27/DEC/2017?FOR 1.5-6.5 HOURS FOR A DUR							125486	1000	MG	SOLUTION FOR INFUSION
1911	20180220	M	CO	1	PS	GAZYVA	OBINUTUZUMAB	1	Intravenous (not otherwise specified)				D				125486	1000	MG	SOLUTION FOR INFUSION
1912	20180205		IL	1	PS	GAZYVA	OBINUTUZUMAB	1	Unknown				Y				125486
1913	20180205		IL	1	PS	GAZYVA	OBINUTUZUMAB	1	Unknown				Y				125486
1914	20180129	F	AU	1	PS	OBINUTUZUMAB.	OBINUTUZUMAB	1	Intravenous (not otherwise specified)	CYCLE 1, DAY 1 (C1D1)							125486	100	MG	SOLUTION FOR INFUSION
1915	20180130	M	US	1	PS	OBINUTUZUMAB.	OBINUTUZUMAB	1	Intravenous (not otherwise specified)	DATE OF LAST DOSE OF A PRIOR TO SERIOUS ADVERSE EVENT (SAE): 18/APR/2017			U				125486	1000	MG	SOLUTION FOR INFUSION	/month
1916	20180130	M	US	1	PS	OBINUTUZUMAB.	OBINUTUZUMAB	1	Intravenous (not otherwise specified)	DATE OF MOST RECENT DOSE OF STUDY PRIOR TO SERIOUS ADVERSE EVENT: 28/NOV/2017			U				125486	1000	MG	SOLUTION FOR INFUSION	/month
1917	20180130	M	FR	1	PS	Gazyvaro	OBINUTUZUMAB	1	Intravenous drip				D				125486			SOLUTION FOR INFUSION
1918	20180206	F	CL	1	PS	GAZYVA	OBINUTUZUMAB	1	Unknown	6 CYCLES ?FINISHED IN DEC (YEAR NOT REPORTED)			D				125486			SOLUTION FOR INFUSION
1919	20180206	M	SK	1	PS	Gazyvaro	OBINUTUZUMAB	1	Intravenous (not otherwise specified)	100 MG FOR DAY 1 AND 900 MG FOR DAY 2			D		UNKNOWN		125486	1000	MG	SOLUTION FOR INFUSION
1920	20180308	F	ES	2	PS	OBINUTUZUMAB.	OBINUTUZUMAB	1	Intravenous (not otherwise specified)	ON DAY -7 AS PER PROTOCOL (PRE-TREATMENT)?ON 23/JAN/2018, THE PATIENT RECEIVED THE LAST DOSE OF OBIN			D		11153396		125486	1000	MG	SOLUTION FOR INFUSION	1X
1921	20180305	F	US	1	PS	OBINUTUZUMAB.	OBINUTUZUMAB	1	Intravenous (not otherwise specified)	DATE OF MOST RECENT DOSE OF OBINUTUZUMAB PRIOR TO AE : 07/OCT/2015?6 CYCLES: DAYS 1+2 (100 MG ON DAY							125486	1000	MG	SOLUTION FOR INFUSION
1922	20180215	M	CL	1	PS	GAZYVA	OBINUTUZUMAB	1	Unknown				U				125486
1923	20180212	M	DE	1	PS	OBINUTUZUMAB.	OBINUTUZUMAB	1	Intravenous (not otherwise specified)	ON 02/JAN/2018, LAST DOSE ADMINISTERED AT 1000 MG.			Y		1153334		125486			SOLUTION FOR INFUSION
1924	20180213		MX	1	PS	GAZYVA	OBINUTUZUMAB	1	Unknown				U				125486			SOLUTION FOR INFUSION
1925	20180321	M	CN	1	PS	OBINUTUZUMAB.	OBINUTUZUMAB	1	Intravenous (not otherwise specified)	ON DAY 1 OF EACH 21-DAY CYCLE FOR 8 CYCLES. DURING CYCLE 1, OBINUTUZUMAB WAS ALSO INFUSED ON DAYS 8			Y		H0004		125486	1000	MG	SOLUTION FOR INFUSION	Q3W
1926	20180214	F	BR	1	PS	GAZYVA	OBINUTUZUMAB	1	Intravenous (not otherwise specified)				D		H0062B03		125486	1000	MG	SOLUTION FOR INFUSION
1927	20180215	M	GR	1	PS	Gazyvaro	OBINUTUZUMAB	1	Unknown						NOT REPORTED		125486
1928	20180216	F	GB	1	PS	OBINUTUZUMAB.	OBINUTUZUMAB	1	Intravenous (not otherwise specified)	LAST DATE OF OBINUTUZUMAB ADMINISTRATION: 12/JUL/2016?LAST DOSE ADMINISTERED: 1000 MG			U				125486			SOLUTION FOR INFUSION
1929	20180301	M	IE	1	PS	OBINUTUZUMAB.	OBINUTUZUMAB	1	Intravenous (not otherwise specified)	CYCLE 1: 100 MG, D1; 900 MG, D1(2); 1000 MG, D8+15, Q28D (AS PER PROTOCOL)?LAST DOSE 900 MG PRIOR TO					115334		125486			SOLUTION FOR INFUSION
1930	20180219	M	DE	1	PS	OBINUTUZUMAB.	OBINUTUZUMAB	1	Intravenous (not otherwise specified)	CYCLE 1: 100 MG, D1; 900 MG, D1(2); 1000 MG, D8+15, Q28D (AS PER PROTOCOL)?LAST DOSE 1000 MG PRIOR T							125486			SOLUTION FOR INFUSION
1931	20180319	F	CN	1	PS	OBINUTUZUMAB.	OBINUTUZUMAB	1	Intravenous (not otherwise specified)	FREQUENCY: ADMINISTERED ON DAY 1 OF EACH 21-DAY CYCLE (ALSO ON DAYS 8 AND 15 DURING CYCLE 1) AS PER							125486	1000	MG	SOLUTION FOR INFUSION	Q3W
1932	20180219	M	US	1	PS	GAZYVA	OBINUTUZUMAB	1	Unknown				U		UNKNOWN		125486	100	MG
1933	20180220	M	CA	1	PS	OBINUTUZUMAB.	OBINUTUZUMAB	1	Intravenous (not otherwise specified)	ON DAY 1 OF EACH 21-DAY CYCLE FOR 8 CYCLES. DURING CYCLE 1, OBINUTUZUMAB WAS ALSO INFUSED ON DAYS 8					H004		125486	1000	MG	SOLUTION FOR INFUSION	Q3W
1934	20180221	F	NL	1	PS	Gazyvaro	OBINUTUZUMAB	1	Intravenous (not otherwise specified)	CYCLE 1 (DAY 1, 8 AND 16), FROM CYCLES 2 TO CYCLE 6 (DAY 1)					UNKNOWN		125486	1000	MG
1935	20180221	F	AU	1	PS	OBINUTUZUMAB.	OBINUTUZUMAB	1	Intravenous (not otherwise specified)	1000 MG OVER TWO DAYS?LAST DOSE PRIOR TO SAE ON 03/MAY/2016							125486	100	MG	SOLUTION FOR INFUSION
1936	20180221	M	DE	1	PS	OBINUTUZUMAB.	OBINUTUZUMAB	1	Intravenous (not otherwise specified)	1000 MG FLAT DOSE ON DAY 1, 8, 15 OF CYCLE ONE AND DAY 1 OF SUBSEQUENT CYCLES.			D				125486	1000	MG	SOLUTION FOR INFUSION
1937	20180221	M	RO	1	PS	Gazyvaro	OBINUTUZUMAB	1	Unknown						NOT PROVIDED		125486
1938	20180221	M	GB	1	PS	OBINUTUZUMAB.	OBINUTUZUMAB	1	Intravenous (not otherwise specified)	DATE OF LAST DOSE OF A PRIOR TO SERIOUS ADVERSE EVENT (SAE): 2016			N				125486			SOLUTION FOR INFUSION
1939	20180222		MX	1	PS	GAZYVA	OBINUTUZUMAB	1	Unknown				U		NOT REPORTED		125486			SOLUTION FOR INFUSION
1940	20180312	M	BE	1	PS	Gazyvaro	OBINUTUZUMAB	1	Intravenous (not otherwise specified)				Y	N			125486	100	MG	SOLUTION FOR INFUSION
1941	20180223	M	US	1	PS	GAZYVA	OBINUTUZUMAB	1	Unknown				D				125486
1942	20180227	F	DE	1	PS	OBINUTUZUMAB.	OBINUTUZUMAB	1	Intravenous drip	SUBSEQUENT DOSE ON: 12/DEC/2017							125486	1000	MG	SOLUTION FOR INFUSION
1943	20180223	M	GB	1	PS	OBINUTUZUMAB.	OBINUTUZUMAB	1	Unknown	DAY 1, CYCLE 1			Y				125486	100	MG	INFUSION
1944	20180223	M	CN	1	PS	OBINUTUZUMAB.	OBINUTUZUMAB	1	Intravenous (not otherwise specified)	ON DAY 1 OF EACH 21-DAY CYCLE FOR 8 CYCLES. DURING CYCLE 1, OBINUTUZUMAB WAS ALSO INFUSED ON DAYS 8			Y		H0015		104405	1000	MG	SOLUTION FOR INFUSION	Q3W
1945	20180302		SI	1	PS	Gazyvaro	OBINUTUZUMAB	1	Intravenous (not otherwise specified)				D				125486	1000	MG	SOLUTION FOR INFUSION
1946	20180302	F	FR	1	PS	Gazyvaro	OBINUTUZUMAB	1	Unknown	6 CYCLES			D				125486	6	DF		1X
1947	20180302		SI	1	PS	Gazyvaro	OBINUTUZUMAB	1	Unknown	CONCENTRATE FOR SOLUTION			D				125486	1000	MG	SOLUTION FOR INFUSION
1948	20180305	F	FR	1	PS	Gazyvaro	OBINUTUZUMAB	1	Intravenous (not otherwise specified)	DOSE OF LAST ADMINISTRATION: 13/MAR/2017			U				125486			SOLUTION FOR INFUSION
1949	20180305	F	RO	1	PS	Gazyvaro	OBINUTUZUMAB	1	Intravenous (not otherwise specified)	100 MG ON FIRST DAY AND 900 MG ON SECOND DAY			U		UNKNOWN.		125486	1000	MG	SOLUTION FOR INFUSION
1950	20180305	M	IL	1	PS	GAZYVA	OBINUTUZUMAB	1	Unknown				U				125486	100	MG
1951	20180306	M	FR	1	PS	OBINUTUZUMAB.	OBINUTUZUMAB	1	Intravenous (not otherwise specified)	LAST DOSE PRIOR TO SAE: 1000 MG ON 08/JUN/2017 (CYCLE 20)							125486			SOLUTION FOR INFUSION
1952	20180309	M	DE	1	PS	Gazyvaro	OBINUTUZUMAB	1	Unknown								125486
1953	20180310		GB	1	PS	Gazyvaro	OBINUTUZUMAB	1	Unknown				U				125486
1954	20180309	M	US	1	PS	OBINUTUZUMAB.	OBINUTUZUMAB	1	Intravenous drip	? OTHER FREQUENCY:ONCE;?								100	MG		1X
1955	20180315	M	NO	1	PS	Gazyvaro	OBINUTUZUMAB	1	Unknown				D				125486	100	MG		QD
1956	20180315	M	RU	1	PS	GAZYVA	OBINUTUZUMAB	1	Intravenous (not otherwise specified)				U		UNKNOWN		125486	40	ML	SOLUTION FOR INFUSION	/month
1957	20180316	M	BR	1	PS	GAZYVA	OBINUTUZUMAB	1	Unknown				Y		H0089		125486	100	MG
1958	20180329	M	DE	1	PS	OBINUTUZUMAB.	OBINUTUZUMAB	1	Intravenous (not otherwise specified)	SUBSEQUENT DOSE ON 15/MAR/2017: 1000 MG?CYCLE 1: 100 MG, D1; 900 MG, D1(2); 1000 MG, D8+15, Q28D; CY			D		1152807		125486	1000	MG	SOLUTION FOR INFUSION
1959	20180320	F	BR	1	PS	GAZYVA	OBINUTUZUMAB	1	Unknown	2 OR 3 DOSES			D				125486
1960	20180321		DE	1	PS	OBINUTUZUMAB.	OBINUTUZUMAB	1	Unknown				U				125486
1961	20180321		US	1	PS	OBINUTUZUMAB.	OBINUTUZUMAB	1	Intravenous (not otherwise specified)	100 MG, (CYCLE 1 DAY 1 (C1D1): 100 MG, C1D2: 900 MG, C1 D8 AND D15 1000 MG FOLLOWED BY 1000 MG ON CY							125486	100	MG	SOLUTION FOR INFUSION	/month
1962	20180322	F	US	1	PS	OBINUTUZUMAB.	OBINUTUZUMAB	1	Intravenous (not otherwise specified)				Y				125486			INFUSION
1963	20180322	M	US	1	PS	GAZYVA	OBINUTUZUMAB	1	Intravenous (not otherwise specified)				U				125486	100	MG	SOLUTION FOR INFUSION	/wk
1964	20180322	M	US	1	PS	OBINUTUZUMAB.	OBINUTUZUMAB	1	Unknown				U				125486			SOLUTION FOR INFUSION
1965	20180322	M	GB	1	PS	Gazyvaro	OBINUTUZUMAB	1	Unknown				U				125486
1966	20180322		US	1	PS	OBINUTUZUMAB.	OBINUTUZUMAB	1	Intravenous (not otherwise specified)	(CYCLE 1 DAY 1 (C1D1): 100 MG, C1D2: 900 MG, C1 D8 AND D15 1000 MG FOLLOWED BY 1000 MG ON CYCLES 2-6							125486	100	MG	SOLUTION FOR INFUSION	/cycle
1967	20180322		US	1	PS	OBINUTUZUMAB.	OBINUTUZUMAB	1	Intravenous (not otherwise specified)	CYCLE 1 DAY 1 (C1D1): 100 MG, C2D2: 900 MG, C1 D8 AND D15 1000 MG FOLLOWED BY 1000 MG ON CYCLES 2-6							125486	100	MG	SOLUTION FOR INFUSION	/cycle
1968	20180322		US	1	PS	OBINUTUZUMAB.	OBINUTUZUMAB	1	Intravenous (not otherwise specified)	INFUSION (CYCLE 1 DAY 1 (C1D1): 100 MG, C1D2: 900 MG, C1 D8 AND D15 1000 MG FOLLOWED BY 1000 MG ON C			Y				125486	100	MG	SOLUTION FOR INFUSION
1969	20180323		US	1	PS	OBINUTUZUMAB.	OBINUTUZUMAB	1	Intravenous (not otherwise specified)	CYCLE 1 DAY 1 (C1D1): 100 MG, C2D2: 900 MG, C1 D8 AND D15 1000 MG FOLLOWED BY 1000 MG ON CYCLES 2-6			U				125486	100	MG	SOLUTION FOR INFUSION	/cycle
1970	20180323	F	US	1	PS	OBINUTUZUMAB.	OBINUTUZUMAB	1	Unknown				U				125486
1971	20180323		GB	1	PS	Gazyvaro	OBINUTUZUMAB	1	Unknown				U				125486			SOLUTION FOR INFUSION
1972	20180322	M	US	1	PS	OBINUTUZUMAB.	OBINUTUZUMAB	1	Intravenous drip	? OTHER FREQUENCY:ONCE PER MONTH;?			D	D				900	MG
1973	20180322	M	US	1	PS	OBINUTUZUMAB.	OBINUTUZUMAB	1	Intravenous drip	? OTHER FREQUENCY:ONCE PER MONTH;?			D	D				1000	MG		QM
1974	20180325	F	DK	1	PS	Gazyvaro	OBINUTUZUMAB	1	Intravenous (not otherwise specified)				U				125486	3	ML	SOLUTION FOR INFUSION
1975	20180326	F	EG	1	PS	Gazyvaro	OBINUTUZUMAB	1	Intravenous (not otherwise specified)	DAY 1: 100 MG AND DAY 2: 900 MG			U				125486			SOLUTION FOR INFUSION
1976	20180327	F	PL	1	PS	Gazyvaro	OBINUTUZUMAB	1	Intravenous (not otherwise specified)								125486	100	MG	SOLUTION FOR INFUSION
1977	20180327	M	NO	1	PS	Gazyvaro	OBINUTUZUMAB	1	Intravenous (not otherwise specified)	TOTAL DOSE: 100 MG							125486			SOLUTION FOR INFUSION
1978	20180328		US	1	PS	GAZYVA	OBINUTUZUMAB	1	Intravenous (not otherwise specified)				D				125486			SOLUTION FOR INFUSION
1979	20180330	M	IT	1	PS	OBINUTUZUMAB.	OBINUTUZUMAB	1	Intravenous (not otherwise specified)	INFUSION START TIME: 10:30 AND INFUSION STOP TIME: 14:30			D				125486	100	MG	SOLUTION FOR INFUSION
1980	20180208	F	DK	1	PS	OBINUTUZUMAB.	OBINUTUZUMAB	1	Intravenous (not otherwise specified)	DATES OF MOST RECENT DOSES PRIOR TO SAES: 13/DEC/2013 (500 ML AT CONCENTRATION 2MG/ML), 24/JAN/2014					H0003		104405				Q3W
1981	20180305	F	CN	1	PS	OBINUTUZUMAB.	OBINUTUZUMAB	1	Intravenous (not otherwise specified)	DATE OF MOST RECENT DOSE PRIOR TO SAE ONSET WITH DOSE CONCENTRATION (4MG/ML): 26/DEC/2013					H0005		104405	250	ML	SOLUTION FOR INFUSION	Q3W
1982	20180226	F	CN	1	PS	OBINUTUZUMAB.	OBINUTUZUMAB	1	Intravenous (not otherwise specified)	DATE OF MOST RECENT DOSE (250 ML, DOSE CONCENTRATION : 4MG/ML) PRIOR TO NEUTROPENIA WITH FEVER ONSET					H0005		104405			SOLUTION FOR INFUSION	Q3W
1983	20180314	F	FR	1	PS	OBINUTUZUMAB.	OBINUTUZUMAB	1	Intravenous (not otherwise specified)						1116234		104405	100	MG	SOLUTION FOR INFUSION	QD
1984	20180227	F	CN	1	PS	OBINUTUZUMAB.	OBINUTUZUMAB	1	Intravenous (not otherwise specified)	LAST VOLUME: 250 ML, LAST DOSE CONCENTRATION: 4 MG/ML ON 20/FEB/2014					H0005		104405			SOLUTION FOR INFUSION	Q3W
1985	20180111	M	CN	1	PS	OBINUTUZUMAB.	OBINUTUZUMAB	1	Intravenous (not otherwise specified)	VOLUME OF LAST GA101 TAKEN 250ML?DOSE CONCENTRATION OF LAST GA101 TAKEN 4MG/ML?DATE OF MOST RECENT D			Y		H0005		104405				Q3W
1986	20180517	M	CN	1	PS	OBINUTUZUMAB.	OBINUTUZUMAB	1	Intravenous (not otherwise specified)	ON 06/MAR/2014, THE PATIENT RECEIVED MOST RECENT DOSE OF OBINUTUZUMAB AT DOSE OF 4.0 MG/ML AT VOLUME			Y		H0015,H0016		104405			SOLUTION FOR INFUSION	Q3W
1987	20180620	M	SE	1	PS	OBINUTUZUMAB.	OBINUTUZUMAB	1	Intravenous (not otherwise specified)	LAST DOSE PRIOR TO SAE: 04/OCT/2011			D		H0001		104405	1000	MG
1988	20180515	F	PL	1	PS	OBINUTUZUMAB.	OBINUTUZUMAB	1	Intravenous (not otherwise specified)	C1D1?LAST DOSE RECEIVED PRIOR TO SAE: 29/JUL/2014			Y		1127029		104405	1000	MG	SOLUTION FOR INJECTION	QD
1989	20180425	F	FR	1	PS	OBINUTUZUMAB.	OBINUTUZUMAB	1	Unknown								125486	1000	MG
1990	20180420	M	BE	1	PS	OBINUTUZUMAB.	OBINUTUZUMAB	1	Intravenous (not otherwise specified)	LAST DOSE PRIOR TO EVENT: 11/SEP/2015							125486	900	MG	SOLUTION FOR INFUSION
1991	20180414	M	US	1	PS	OBINUTUZUMAB.	OBINUTUZUMAB	1	Intravenous (not otherwise specified)	MOST RECENT DOSE PRIOR TO SAE 900 MG ON 01/OCT/2015					1145869		125486	1000	MG	SOLUTION FOR INFUSION
1992	20180508	F	FR	1	PS	OBINUTUZUMAB.	OBINUTUZUMAB	1	Intravenous (not otherwise specified)	THE LAST DOSE PRIOR TO THE FLUID OVERLOAD WAS ADMINISTERED ON 26/OCT/2015?DATE OF LAST DOSE PRIOR TO							125486	100	MG	SOLUTION FOR INFUSION
1993	20180604	F	ES	1	PS	Gazyvaro	OBINUTUZUMAB	1	Intravenous (not otherwise specified)				D				125486	1000	MG	SOLUTION FOR INFUSION
1994	20180504	F	FR	1	PS	OBINUTUZUMAB.	OBINUTUZUMAB	1	Intravenous (not otherwise specified)	LAST ADMINISTRATION BEFORE SAE: 15/JUN/2016			Y				125486			SOLUTION FOR INFUSION
1995	20180626	M	US	1	PS	OBINUTUZUMAB.	OBINUTUZUMAB	1	Intravenous (not otherwise specified)	LAST INFUSION WAS 21/NOV/2016					HOD40		125486	100	MG	SOLUTION FOR INFUSION
1996	20180522	M	DE	1	PS	OBINUTUZUMAB.	OBINUTUZUMAB	1	Intravenous (not otherwise specified)	MOST RECENT DOSE ON 13/SEP/2016			U				125486	1000	MG	SOLUTION FOR INFUSION
1997	20180430	M	DE	1	PS	OBINUTUZUMAB.	OBINUTUZUMAB	1	Intravenous drip	INFUSION STOPPED AFTER 100 MG AND INFUSION CONTINUED WITH 900 MG ON THE NEXT DAY (11-FEB-2017)?MOST			Y				125486			SOLUTION FOR INFUSION
1998	20180411	M	FI	1	PS	Gazyvaro	OBINUTUZUMAB	1	Intravenous (not otherwise specified)								125486			SOLUTION FOR INFUSION
1999	20180606	F	FR	1	PS	OBINUTUZUMAB.	OBINUTUZUMAB	1	Intravenous (not otherwise specified)	MOST RECENT DOSE ON 16/JAN/2014 (INDUCTION TREATMENT STOPPED)			U				125486	1000	MG	SOLUTION FOR INFUSION
[truncated: 5,869 more rows]
