# Supplementary material for: Safety assessment of obinutuzumab: Real-world adverse event analysis based on the FAERS and JADER databases from 2013 to 2025
Source: PLoS One. 2025 Oct 10;20(10):e0334317. doi: 10.1371/journal.pone.0334317 (PMC12513595; doi:10.1371/journal.pone.0334317)
Supplement: S3 File — (XLSX) [file pone.0334317.s004.xlsx]

## Sheet: Sheet1
PT_NAME	HLT_NAME	HLGT_NAME	SOC_NAME	a	b	a+c	c	d	PRR	ROR	LowerCI	UpperCI	χ2	IC	IC025	ICupper	EBGM	EBGM05	EBGMupper
Trisomy 12	Autosomal chromosomal abnormalities	Chromosomal abnormalities, gene alterations and gene variants	Congenital, familial and genetic disorders	1	19757	3	2	45911009	1161.83	1161.89	105.348	12814.7	773.223	9.59785	0.870226	105.856	774.889	70.2584	8546.36	N
Type 2 diabetes mellitus	Diabetes mellitus (incl subtypes)	Glucose metabolism disorders (incl diabetes mellitus)	Metabolism and nutrition disorders	2	19756	24366	24364	45886647	0.190746	0.190664	0.0476773	0.762475	6.86972	-2.38977	FALSE	FALSE	0.190812	0.0477144	0.763068	N
B-lymphocyte count decreased	White blood cell analyses	Haematology investigations (incl blood groups)	Investigations	4	19754	1067	1063	45909948	8.74381	8.74538	3.27587	23.3469	27.3305	3.12346	1.17	8.3385	8.71478	3.26441	23.2653	Y
B-cell lymphoma	B-cell lymphomas NEC	Lymphomas non-Hodgkin's B-cell	Neoplasms benign, malignant and unspecified (incl cysts and polyps)	12	19746	2399	2387	45908624	11.6816	11.6881	6.62716	20.6139	116.626	3.53955	2.00693	6.24259	11.6282	6.59318	20.5082	Y
B-lymphocyte abnormalities	White blood cell abnormal findings NEC	White blood cell disorders	Blood and lymphatic system disorders	1	19757	125	124	45910887	18.7392	18.7401	2.61884	134.103	16.6583	4.21702	0.589308	30.1766	18.5973	2.59888	133.081	N
BK virus infection	Polyomavirus infections	Viral infectious disorders	Infections and infestations	1	19757	2664	2663	45908348	0.872575	0.872568	0.122857	6.19724	0.0186024	-0.19657	FALSE	FALSE	0.872623	0.122865	6.19762	N
Brugada syndrome	Cardiac disorders congenital NEC	Cardiac and vascular disorders congenital	Congenital, familial and genetic disorders	1	19757	667	666	45910345	3.48899	3.48912	0.490725	24.8081	1.77297	1.80127	0.253338	12.8072	3.48526	0.490182	24.7806	N
C-reactive protein increased	Protein analyses NEC	Protein and chemistry analyses NEC	Investigations	27	19731	25507	25480	45885531	2.46228	2.46429	1.68918	3.59506	23.4353	1.29909	0.890479	1.8952	2.46074	1.68675	3.58989	N
CD4 lymphocytes decreased	White blood cell analyses	Haematology investigations (incl blood groups)	Investigations	12	19746	1342	1330	45909681	20.9654	20.9775	11.8809	37.0391	226.124	4.3776	2.47931	7.72933	20.7869	11.7729	36.7025	Y
COVID-19	Coronavirus infections	Viral infectious disorders	Infections and infestations	535	19223	165927	165392	45745619	7.51646	7.69782	7.06316	8.38951	3023.66	2.90601	2.66642	3.16713	7.49545	6.87747	8.16895	Y
Breakthrough COVID-19	Coronavirus infections	Viral infectious disorders	Infections and infestations	1	19757	226	225	45910786	10.3274	10.3279	1.44838	73.6443	8.387	3.36263	0.471575	23.9777	10.2861	1.44253	73.3467	N
COVID-19 pneumonia	Coronavirus infections	Viral infectious disorders	Infections and infestations	158	19600	10930	10772	45900239	34.0827	34.3494	29.3383	40.2165	5001.56	5.07058	4.33085	5.93666	33.6045	28.7021	39.3443	Y
Epstein-Barr virus infection	Epstein-Barr viral infections	Viral infectious disorders	Infections and infestations	1	19757	4435	4434	45906577	0.524057	0.524033	0.0737944	3.72129	0.432192	-0.93191	FALSE	FALSE	0.524164	0.0738129	3.72222	N
Epstein-Barr virus infection reactivation	Epstein-Barr viral infections	Viral infectious disorders	Infections and infestations	1	19757	965	964	45910047	2.41044	2.41051	0.339179	17.1313	0.824466	1.26842	0.178478	9.01455	2.40898	0.338964	17.1204	N
Gilbert's syndrome	Inborn errors of bilirubin metabolism	Metabolic and nutritional disorders congenital	Congenital, familial and genetic disorders	1	19757	252	251	45910760	9.25764	9.25806	1.29893	65.9861	7.33647	3.20553	0.449746	22.8472	9.22487	1.29428	65.7496	N
H3N2 influenza	Influenza viral infections	Viral infectious disorders	Infections and infestations	1	19757	23	22	45910989	105.621	105.627	14.2365	783.686	99.1251	6.65925	0.897544	49.4077	101.072	13.6227	749.898	N
HIV antibody positive	Virus identification and serology	Microbiology and serology investigations	Investigations	1	19757	31	30	45910981	77.4556	77.4594	10.5625	568.046	73.0341	6.22861	0.849341	45.6773	74.9893	10.2256	549.931	N
Type I hypersensitivity	Allergic conditions NEC	Allergic conditions	Immune system disorders	2	19756	2727	2725	45908286	1.70544	1.70552	0.426288	6.82352	0.583209	0.769709	0.192386	3.07949	1.70493	0.426141	6.82116	N
IgA nephropathy	Glomerulonephritis and nephrotic syndrome	Nephropathies	Renal and urinary disorders	1	19757	1178	1177	45909834	1.97423	1.97428	0.277848	14.0284	0.48036	0.980684	0.138016	6.96834	1.9734	0.277725	14.0222	N
JC virus infection	Polyomavirus infections	Viral infectious disorders	Infections and infestations	3	19755	1203	1200	45909811	5.80917	5.8099	1.87097	18.0414	11.9145	2.53535	0.816462	7.87299	5.79717	1.86687	18.0019	N
JC polyomavirus test positive	Virus identification and serology	Microbiology and serology investigations	Investigations	2	19756	1635	1633	45909378	2.84589	2.84607	0.711125	11.3906	2.3917	1.50773	0.376725	6.03427	2.84363	0.710514	11.3808	N
Richter's syndrome	Diffuse large B-cell lymphomas	Lymphomas non-Hodgkin's B-cell	Neoplasms benign, malignant and unspecified (incl cysts and polyps)	21	19737	797	776	45910235	62.8827	62.9486	40.7982	97.125	1245.2	5.93669	3.84768	9.15987	61.2522	39.6987	94.5076	Y
SARS-CoV-2 antibody test positive	Virus identification and serology	Microbiology and serology investigations	Investigations	1	19757	251	250	45910761	9.29467	9.29509	1.30411	66.2511	7.37281	3.21126	0.450543	22.8884	9.26162	1.29941	66.0125	N
SARS-CoV-2 antibody test negative	Virus identification and serology	Microbiology and serology investigations	Investigations	4	19754	471	467	45910544	19.9029	19.9068	7.43927	53.2685	71.2035	4.30323	1.60814	11.515	19.7424	7.37784	52.8287	Y
SARS-CoV-2 test positive	Virus identification and serology	Microbiology and serology investigations	Investigations	10	19748	12728	12718	45898293	1.82707	1.82749	0.982884	3.39787	3.74204	0.869018	0.467387	1.61578	1.82642	0.982309	3.39589	N
Alpha haemolytic streptococcal infection	Streptococcal infections	Bacterial infectious disorders	Infections and infestations	1	19757	565	564	45910447	4.11998	4.12013	0.57932	29.3025	2.35854	2.0407	0.286937	14.5135	4.11445	0.578521	29.2621	N
Beta 2 microglobulin increased	Protein analyses NEC	Protein and chemistry analyses NEC	Investigations	2	19756	153	151	45910860	30.777	30.7801	7.62719	124.215	56.8661	4.92542	1.2205	19.8769	30.3878	7.52999	122.632	N
Gamma-glutamyltransferase increased	Hepatobiliary function diagnostic procedures	Hepatobiliary investigations	Investigations	16	19742	12565	12549	45898462	2.96268	2.96427	1.81506	4.8411	20.7826	1.56569	0.95869	2.557	2.96018	1.81256	4.83442	N
Blindness transient	Visual impairment and blindness (excl colour blindness)	Vision disorders	Eye disorders	1	19757	5023	5022	45905989	0.462698	0.46267	0.0651551	3.28545	0.623881	-1.11153	FALSE	FALSE	0.462804	0.065174	3.2864	N
Upper respiratory tract congestion	Upper respiratory tract signs and symptoms	Respiratory tract signs and symptoms	Respiratory, thoracic and mediastinal disorders	1	19757	2100	2099	45908912	1.10704	1.10704	0.155855	7.8633	0.0103444	0.146635	0.0206441	1.04155	1.10698	0.155848	7.8629	N
Upper respiratory tract infection	Upper respiratory tract infections	Infections - pathogen unspecified	Infections and infestations	29	19729	34886	34857	45876154	1.93322	1.93459	1.34382	2.78509	13.0634	0.950429	0.660193	1.36826	1.93245	1.34233	2.782	N
Upper gastrointestinal haemorrhage	Non-site specific gastrointestinal haemorrhages	Gastrointestinal haemorrhages NEC	Gastrointestinal disorders	4	19754	13429	13425	45897586	0.69234	0.692278	0.259756	1.845	0.546864	-0.530256	FALSE	FALSE	0.692432	0.259814	1.84541	N
Upper limb fracture	Limb fractures and dislocations	Bone and joint injuries	Injury, poisoning and procedural complications	1	19757	15194	15193	45895818	0.152943	0.1529	0.0215348	1.08561	4.69256	-2.70841	FALSE	FALSE	0.152999	0.0215487	1.08631	N
Superior vena cava syndrome	Site specific necrosis and vascular insufficiency NEC	Arteriosclerosis, stenosis, vascular insufficiency and necrosis	Vascular disorders	1	19757	512	511	45910500	4.54729	4.54747	0.639291	32.3475	2.76183	2.18281	0.306863	15.527	4.54037	0.638292	32.297	N
Abdominal pain upper	Gastrointestinal and abdominal pains (excl oral and throat)	Gastrointestinal signs and symptoms	Gastrointestinal disorders	23	19735	150239	150216	45760795	0.355783	0.355032	0.235863	0.534412	26.913	-1.49053	FALSE	FALSE	0.355882	0.236427	0.535691	N
Lower respiratory tract congestion	Lower respiratory tract signs and symptoms	Respiratory tract signs and symptoms	Respiratory, thoracic and mediastinal disorders	1	19757	1547	1546	45909465	1.50302	1.50304	0.211572	10.6779	0.168243	0.587551	0.0827049	4.17407	1.50269	0.211522	10.6754	N
Lower respiratory tract infection	Lower respiratory tract and lung infections	Infections - pathogen unspecified	Infections and infestations	15	19743	34850	34835	45876176	1.00057	1.00057	0.603025	1.66021	4.94513e-06	0.000827865	0.000498937	0.00137364	1.00057	0.603025	1.66021	N
Lower gastrointestinal haemorrhage	Intestinal haemorrhages	Gastrointestinal haemorrhages NEC	Gastrointestinal disorders	4	19754	6061	6057	45904954	1.53453	1.53464	0.575725	4.09071	0.744395	0.617468	0.231645	1.64591	1.53418	0.575552	4.08949	N
Lower limb fracture	Limb fractures and dislocations	Bone and joint injuries	Injury, poisoning and procedural complications	3	19755	13936	13933	45897078	0.500323	0.500247	0.161304	1.55141	1.49723	-0.998758	FALSE	FALSE	0.500431	0.161363	1.55197	N
Abdominal pain lower	Gastrointestinal and abdominal pains (excl oral and throat)	Gastrointestinal signs and symptoms	Gastrointestinal disorders	3	19755	18136	18133	45892878	0.384437	0.384344	0.123934	1.19192	2.9576	-1.3788	FALSE	FALSE	0.384539	0.123997	1.19253	N
Restless legs syndrome	Sensory abnormalities NEC	Neurological disorders NEC	Nervous system disorders	1	19757	12852	12851	45898160	0.180816	0.180775	0.0254604	1.28354	3.71205	-2.4669	FALSE	FALSE	0.18088	0.0254752	1.28429	N
Subileus	Gastrointestinal stenosis and obstruction NEC	Gastrointestinal stenosis and obstruction	Gastrointestinal disorders	1	19757	1378	1377	45909634	1.68749	1.68752	0.237521	11.9894	0.279888	0.754448	0.10619	5.36015	1.68699	0.237445	11.9856	N
Angina unstable	Ischaemic coronary artery disorders	Coronary artery disorders	Cardiac disorders	1	19757	3805	3804	45907207	0.610848	0.610829	0.0860139	4.3378	0.247871	-0.710872	FALSE	FALSE	0.610951	0.0860311	4.33867	N
Adverse reaction	Therapeutic and nontherapeutic responses	Therapeutic and nontherapeutic effects (excl toxicity)	General disorders and administration site conditions	1	19757	11145	11144	45899867	0.208513	0.208473	0.0293611	1.48022	3.00484	-2.2613	FALSE	FALSE	0.208584	0.0293767	1.48101	N
Adverse food reaction	Therapeutic and nontherapeutic responses	Therapeutic and nontherapeutic effects (excl toxicity)	General disorders and administration site conditions	1	19757	848	847	45910164	2.74341	2.7435	0.385979	19.5005	1.10663	1.45489	0.204686	10.3412	2.74135	0.385677	19.4852	N
Discomfort	Pain and discomfort NEC	General system disorders NEC	General disorders and administration site conditions	10	19748	47908	47898	45863113	0.485128	0.484867	0.260824	0.901359	5.46895	-1.04324	FALSE	FALSE	0.485236	0.261022	0.902043	N
Papule	Dermal and epidermal conditions NEC	Epidermal and dermal conditions	Skin and subcutaneous tissue disorders	2	19756	5725	5723	45905288	0.812045	0.812026	0.203017	3.24793	0.0869881	-0.300252	FALSE	FALSE	0.812111	0.203038	3.24827	N
Rash papular	Rashes, eruptions and exanthems NEC	Epidermal and dermal conditions	Skin and subcutaneous tissue disorders	2	19756	16501	16499	45894512	0.281674	0.281601	0.0704151	1.12617	3.66464	-1.82746	FALSE	FALSE	0.281761	0.070455	1.12681	N
Hepatitis C	Hepatitis virus infections	Viral infectious disorders	Infections and infestations	2	19756	9024	9022	45901989	0.515111	0.515062	0.128784	2.05996	0.912856	-0.956743	FALSE	FALSE	0.515219	0.128823	2.06058	N
Hepatitis C virus test positive	Virus identification and serology	Microbiology and serology investigations	Investigations	2	19756	493	491	45910520	9.46504	9.4659	2.36051	37.9593	15.0801	3.23736	0.8073	12.9822	9.4307	2.35173	37.8182	N
Alanine aminotransferase increased	Hepatobiliary function diagnostic procedures	Hepatobiliary investigations	Investigations	57	19701	35703	35646	45875365	3.71568	3.72353	2.87049	4.83009	113.041	1.89194	1.45851	2.45418	3.71134	2.86109	4.81427	Y
Eastern Cooperative Oncology Group performance status worsened	Physical examination procedures and organ system status	Physical examination and organ system status topics	Investigations	3	19755	1053	1050	45909961	6.63905	6.6399	2.13783	20.623	14.3284	2.72748	0.878158	8.47132	6.62298	2.13238	20.5704	Y
Severe acute respiratory syndrome	Coronavirus infections	Viral infectious disorders	Infections and infestations	1	19757	165	164	45910847	14.1687	14.1694	1.9839	101.2	12.1651	3.81649	0.53436	27.258	14.0889	1.97264	100.625	N
Epigastric discomfort	Dyspeptic signs and symptoms	Gastrointestinal signs and symptoms	Gastrointestinal disorders	1	19757	2968	2967	45908044	0.783171	0.78316	0.110273	5.56202	0.0600153	-0.352467	FALSE	FALSE	0.783244	0.110285	5.56262	N
Neutrophil Pelger-Huet anomaly present	White blood cell analyses	Haematology investigations (incl blood groups)	Investigations	1	19757	94	93	45910918	24.9857	24.9869	3.48265	179.273	22.7808	4.62822	0.645076	33.206	24.7305	3.44691	177.434	N
Neutropenic infection	Infections NEC	Infections - pathogen unspecified	Infections and infestations	5	19753	650	645	45910366	18.0129	18.0172	7.47294	43.4395	79.7253	4.16044	1.72561	10.0308	17.8821	7.41687	43.1136	Y
Neutropenic colitis	Colitis (excl infective)	Gastrointestinal inflammatory conditions	Gastrointestinal disorders	4	19754	1562	1558	45909453	5.96577	5.96677	2.23636	15.9198	16.4918	2.57363	0.964603	6.86663	5.95305	2.23122	15.8832	Y
Neutropenic sepsis	Sepsis, bacteraemia, viraemia and fungaemia NEC	Infections - pathogen unspecified	Infections and infestations	16	19742	5053	5037	45905974	7.38111	7.38629	4.52062	12.0685	87.9957	2.87988	1.76257	4.70547	7.36091	4.50509	12.0271	Y
Neutropenia	Neutropenias	White blood cell disorders	Blood and lymphatic system disorders	449	19309	104645	104196	45806815	10.0131	10.2227	9.30774	11.2276	3635.38	3.31824	3.02124	3.64442	9.97444	9.0817	10.9549	Y
Neutrophil count increased	White blood cell analyses	Haematology investigations (incl blood groups)	Investigations	4	19754	7688	7684	45903327	1.20961	1.20966	0.453836	3.22422	0.145244	0.274416	0.102955	0.731428	1.2095	0.45378	3.22381	N
Neutrophil count abnormal	White blood cell analyses	Haematology investigations (incl blood groups)	Investigations	10	19748	2132	2122	45908889	10.9504	10.9554	5.88502	20.3943	89.9969	3.44674	1.85152	6.41637	10.9037	5.85725	20.298	Y
Neutrophil count decreased	White blood cell analyses	Haematology investigations (incl blood groups)	Investigations	157	19601	30534	30377	45880634	12.0096	12.0978	10.3353	14.1608	1577.48	3.5793	3.05786	4.18966	11.953	10.2116	13.9913	Y
Central nervous system infection	Central nervous system and spinal infections	Infections - pathogen unspecified	Infections and infestations	3	19755	879	876	45910135	7.95776	7.95882	2.56165	24.7273	18.1883	2.98805	0.961744	9.2836	7.93402	2.55367	24.6503	Y
Central nervous system lymphoma	Lymphomas unspecified NEC	Lymphomas NEC	Neoplasms benign, malignant and unspecified (incl cysts and polyps)	1	19757	969	968	45910043	2.40048	2.40055	0.337779	17.0604	0.816239	1.26246	0.177639	8.97211	2.39904	0.337566	17.0496	N
Central nervous system lesion	Nervous system disorders NEC	Neurological disorders NEC	Nervous system disorders	2	19756	11174	11172	45899839	0.41598	0.415921	0.103998	1.6634	1.63998	-1.26505	FALSE	FALSE	0.416085	0.104039	1.66406	N
Central nervous system mass	Nervous system disorders NEC	Neurological disorders NEC	Nervous system disorders	1	19757	65	64	45910947	36.3073	36.3091	5.03677	261.745	33.8067	5.16044	0.715853	37.2006	35.7641	4.96117	257.816	N
Metastases to central nervous system	Metastases to specified sites	Metastases	Neoplasms benign, malignant and unspecified (incl cysts and polyps)	1	19757	9425	9424	45901587	0.246569	0.246531	0.0347206	1.75047	2.30246	-2.01947	FALSE	FALSE	0.246649	0.0347373	1.75131	N
Toxic skin eruption	Dermatitis ascribed to specific agent	Epidermal and dermal conditions	Skin and subcutaneous tissue disorders	3	19755	6719	6716	45904295	1.03797	1.03797	0.334649	3.21947	0.00416551	0.05374	0.0173261	0.166684	1.03795	0.334642	3.2194	N
Hepatitis toxic	Hepatocellular damage and hepatitis NEC	Hepatic and hepatobiliary disorders	Hepatobiliary disorders	5	19753	1601	1596	45909415	7.27966	7.28125	3.02612	17.5197	27.0015	2.85998	1.18862	6.88149	7.26005	3.01731	17.4686	Y
Nephropathy toxic	Nephropathies and tubular disorders NEC	Nephropathies	Renal and urinary disorders	1	19757	7975	7974	45903037	0.291405	0.29137	0.0410348	2.06888	1.72313	-1.77846	FALSE	FALSE	0.291494	0.0410523	2.06977	N
Otitis media	Ear infections	Infections - pathogen unspecified	Infections and infestations	3	19755	2238	2235	45908776	3.11902	3.11934	1.00518	9.6801	4.31331	1.63978	0.528405	5.08864	3.11618	1.00416	9.67029	N
Terminal state	General signs and symptoms NEC	General system disorders NEC	General disorders and administration site conditions	1	19757	5515	5514	45905497	0.421412	0.421383	0.0593418	2.99222	0.794337	-1.24634	FALSE	FALSE	0.421517	0.0593607	2.99317	N
Erysipelas	Streptococcal infections	Bacterial infectious disorders	Infections and infestations	3	19755	3788	3785	45907226	1.84174	1.84187	0.593713	5.71402	1.1533	0.88055	0.283839	2.73172	1.84108	0.593457	5.71156	N
Aortic valve stenosis	Aortic valvular disorders	Cardiac valve disorders	Cardiac disorders	1	19757	1148	1147	45909864	2.02586	2.02592	0.28511	14.3957	0.519042	1.0179	0.14325	7.23295	2.02497	0.284977	14.3889	N
Aortic disorder	Site specific vascular disorders NEC	Vascular disorders NEC	Vascular disorders	1	19757	548	547	45910464	4.24802	4.24818	0.597292	30.2148	2.47892	2.08478	0.293118	14.8278	4.24209	0.596436	30.1715	N
Aortic aneurysm	Aortic aneurysms and dissections	Aneurysms and artery dissections	Vascular disorders	1	19757	5745	5744	45905267	0.404538	0.404508	0.0569658	2.87237	0.87645	-1.30528	FALSE	FALSE	0.404642	0.0569846	2.87332	N
Aortic arteriosclerosis	Aortic necrosis and vascular insufficiency	Arteriosclerosis, stenosis, vascular insufficiency and necrosis	Vascular disorders	1	19757	2066	2065	45908946	1.12526	1.12527	0.158421	7.99284	0.0139379	0.170184	0.0239593	1.20882	1.1252	0.158411	7.99236	N
Hepatitis B	Hepatitis virus infections	Viral infectious disorders	Infections and infestations	5	19753	3975	3970	45907041	2.92653	2.92702	1.21748	7.03703	6.33374	1.548	0.643882	3.72164	2.92411	1.21627	7.03003	N
Hepatitis B reactivation	Hepatitis virus infections	Viral infectious disorders	Infections and infestations	10	19748	2815	2805	45908206	8.28402	8.28771	4.45357	15.4227	63.8237	3.04582	1.63673	5.668	8.25814	4.43768	15.3677	Y
Hepatitis B virus test positive	Virus identification and serology	Microbiology and serology investigations	Investigations	1	19757	335	334	45910677	6.95709	6.95739	0.977089	49.5403	5.08564	2.79479	0.392498	19.9004	6.9393	0.974549	49.4115	N
Hepatitis B surface antibody positive	Virus identification and serology	Microbiology and serology investigations	Investigations	1	19757	238	237	45910774	9.8045	9.80495	1.37535	69.9001	7.87332	3.28799	0.461209	23.4403	9.76751	1.3701	69.6332	N
Hepatitis B surface antigen positive	Virus identification and serology	Microbiology and serology investigations	Investigations	1	19757	158	157	45910854	14.8004	14.8011	2.07181	105.74	12.7866	3.87903	0.542972	27.712	14.7131	2.05948	105.111	N
Breast neoplasm	Breast neoplasms unspecified malignancy	Breast neoplasms malignant and unspecified (incl nipple)	Neoplasms benign, malignant and unspecified (incl cysts and polyps)	1	19757	738	737	45910274	3.15287	3.15298	0.443512	22.4149	1.46808	1.65533	0.232846	11.768	3.14996	0.443086	22.3934	N
Breast abscess	Breast infections	Infections - pathogen unspecified	Infections and infestations	1	19757	771	770	45910241	3.01775	3.01785	0.424528	21.4531	1.34739	1.59222	0.223981	11.3187	3.01513	0.424146	21.4337	N
Mastoiditis	Ear infections	Infections - pathogen unspecified	Infections and infestations	1	19757	663	662	45910349	3.51007	3.5102	0.493685	24.9582	1.79228	1.80994	0.254556	12.869	3.50628	0.493135	24.9304	N
Chylothorax	Pneumothorax and pleural effusions NEC	Pleural disorders	Respiratory, thoracic and mediastinal disorders	3	19755	521	518	45910493	13.4575	13.4594	4.32631	41.8731	34.3967	3.74263	1.20301	11.6436	13.3858	4.30264	41.6441	Y
Breast hyperplasia	Benign and malignant breast neoplasms	Breast disorders	Reproductive system and breast disorders	1	19757	211	210	45910801	11.0651	11.0656	1.55136	78.9292	9.11211	3.46171	0.485319	24.6918	11.0174	1.5446	78.5853	N
Intraductal proliferative breast lesion	Breast and nipple neoplasms malignant	Breast neoplasms malignant and unspecified (incl nipple)	Neoplasms benign, malignant and unspecified (incl cysts and polyps)	1	19757	1146	1145	45909866	2.0294	2.02946	0.285607	14.4208	0.521716	1.02042	0.143604	7.25084	2.02851	0.285473	14.4141	N
Mastitis	Breast infections	Infections - pathogen unspecified	Infections and infestations	1	19757	1489	1488	45909523	1.5616	1.56163	0.219813	11.0944	0.201842	0.64268	0.0904628	4.56583	1.56123	0.219756	11.0915	N
Breast cancer	Breast and nipple neoplasms malignant	Breast neoplasms malignant and unspecified (incl nipple)	Neoplasms benign, malignant and unspecified (incl cysts and polyps)	4	19754	71102	71098	45839913	0.13073	0.130554	0.0489923	0.3479	23.1548	-2.93479	FALSE	FALSE	0.130779	0.0490767	0.3485	N
Lactic acidosis	Metabolic acidoses (excl diabetic acidoses)	Acid-base disorders	Metabolism and nutrition disorders	1	19757	23462	23461	45887550	0.0990438	0.0989982	0.0139435	0.702885	8.19942	-3.33523	FALSE	FALSE	0.0990822	0.0139553	0.703481	N
Mitral valve disease	Mitral valvular disorders	Cardiac valve disorders	Cardiac disorders	2	19756	1076	1074	45909937	4.32713	4.32746	1.08079	17.3271	5.10706	2.11135	0.527312	8.45379	4.32094	1.07916	17.301	N
Atrioventricular block second degree	Cardiac conduction disorders	Cardiac arrhythmias	Cardiac disorders	1	19757	1936	1935	45909076	1.20086	1.20087	0.169059	8.53012	0.033581	0.263945	0.0371582	1.87487	1.20076	0.169043	8.52931	N
Communication disorder	Communications disorders	Communication disorders and disturbances	Psychiatric disorders	1	19757	2593	2592	45908419	0.896476	0.896471	0.126222	6.36706	0.0119508	-0.157598	FALSE	FALSE	0.896516	0.126228	6.36739	N
Wrong technique in product usage process	Medication errors, product use errors and issues NEC	Medication errors and other product use errors and issues	Injury, poisoning and procedural complications	5	19753	201511	201506	45709505	0.0576575	0.057419	0.0238961	0.13797	77.3447	-4.11576	FALSE	FALSE	0.0576809	0.0240051	0.138599	N
Product use issue	Medication errors, product use errors and issues NEC	Medication errors and other product use errors and issues	Injury, poisoning and procedural complications	6	19752	164790	164784	45746227	0.0846077	0.0843297	0.0378803	0.187736	59.6349	-3.5625	FALSE	FALSE	0.0846411	0.0380202	0.188429	N
Product preparation error	Product preparation errors and issues	Medication errors and other product use errors and issues	Injury, poisoning and procedural complications	9	19749	18101	18092	45892919	1.15593	1.156	0.601288	2.22244	0.189279	0.208952	0.108685	0.401717	1.15585	0.60121	2.22216	N
Product preparation issue	Product preparation errors and issues	Medication errors and other product use errors and issues	Injury, poisoning and procedural complications	4	19754	4546	4542	45906469	2.04638	2.04659	0.767702	5.45595	2.13853	1.03243	0.387276	2.75231	2.04546	0.767277	5.45294	N
Product prescribing error	Product prescribing errors and issues	Medication errors and other product use errors and issues	Injury, poisoning and procedural complications	13	19745	35820	35807	45875204	0.843625	0.843522	0.489655	1.45312	0.376974	-0.24523	FALSE	FALSE	0.843681	0.489748	1.4534	N
Product prescribing issue	Product prescribing errors and issues	Medication errors and other product use errors and issues	Injury, poisoning and procedural complications	1	19757	14299	14298	45896713	0.162517	0.162475	0.0228832	1.1536	4.31676	-2.62082	FALSE	FALSE	0.162575	0.0228974	1.15431	N
Product storage error	Product storage errors and issues in the product use system	Medication errors and other product use errors and issues	Injury, poisoning and procedural complications	44	19714	85504	85460	45825551	1.19636	1.1968	0.890268	1.60888	1.42005	0.258536	0.192317	0.347554	1.19626	0.889867	1.60816	N
Incorrect disposal of product	Medication errors, product use errors and issues NEC	Medication errors and other product use errors and issues	Injury, poisoning and procedural complications	1	19757	2808	2807	45908204	0.827812	0.827803	0.116557	5.87919	0.0358054	-0.272519	FALSE	FALSE	0.827873	0.116566	5.87968	N
Product label confusion	Product confusion errors and issues	Medication errors and other product use errors and issues	Injury, poisoning and procedural complications	1	19757	4964	4963	45906048	0.468198	0.468171	0.0659296	3.32452	0.60399	-1.09448	FALSE	FALSE	0.468305	0.0659484	3.32547	N
Product communication issue	Product transcribing errors and communication issues	Medication errors and other product use errors and issues	Injury, poisoning and procedural complications	1	19757	6433	6432	45904579	0.361267	0.361234	0.0508726	2.56504	1.12929	-1.46847	FALSE	FALSE	0.361366	0.0508912	2.56597	N
Product temperature excursion issue	Product distribution and storage issues	Product quality, supply, distribution, manufacturing and quality system issues	Product issues	1	19757	3290	3289	45907722	0.706496	0.706482	0.0994793	5.01729	0.121903	-0.501064	FALSE	FALSE	0.706586	0.099494	5.01803	N
Product dose omission issue	Product administration errors and issues	Medication errors and other product use errors and issues	Injury, poisoning and procedural complications	8	19750	426102	426094	45484917	0.0436273	0.0432399	0.0216207	0.0864768	169.288	-4.51803	FALSE	FALSE	0.0436453	0.0218234	0.0872874	N
Product use in unapproved indication	Medication errors, product use errors and issues NEC	Medication errors and other product use errors and issues	Injury, poisoning and procedural complications	6	19752	207280	207274	45703737	0.0672636	0.0669803	0.0300872	0.149112	77.9544	-3.89345	FALSE	FALSE	0.0672906	0.0302266	0.149803	N
Product physical issue	Product physical issues	Product quality, supply, distribution, manufacturing and quality system issues	Product issues	1	19757	17629	17628	45893383	0.131817	0.131773	0.0185594	0.935597	5.71997	-2.92285	FALSE	FALSE	0.131866	0.0185725	0.936259	N
Product monitoring error	Product monitoring errors and issues	Medication errors and other product use errors and issues	Injury, poisoning and procedural complications	1	19757	1589	1588	45909423	1.46327	1.46329	0.205979	10.3953	0.146582	0.548905	0.0772664	3.89945	1.46297	0.205935	10.3931	N
Incorrect product administration duration	Product administration errors and issues	Medication errors and other product use errors and issues	Injury, poisoning and procedural complications	2	19756	38926	38924	45872087	0.119395	0.119306	0.0298342	0.4771	13.0003	-3.06564	FALSE	FALSE	0.11944	0.0298678	0.477637	N
Inappropriate schedule of product administration	Product administration errors and issues	Medication errors and other product use errors and issues	Injury, poisoning and procedural complications	9	19749	208921	208912	45702099	0.100104	0.0996943	0.0518633	0.191637	73.1366	-3.31986	FALSE	FALSE	0.100143	0.0520968	0.1925	N
Product administration error	Product administration errors and issues	Medication errors and other product use errors and issues	Injury, poisoning and procedural complications	7	19751	39394	39387	45871624	0.41297	0.412762	0.196736	0.865995	5.84513	-1.27553	FALSE	FALSE	0.413075	0.196885	0.866651	N
Product quality issue	Product quality issues NEC	Product quality, supply, distribution, manufacturing and quality system issues	Product issues	5	19753	104726	104721	45806290	0.110946	0.110721	0.0460782	0.266049	35.7016	-3.17152	FALSE	FALSE	0.110988	0.0461895	0.266692	N
Product dispensing error	Product dispensing errors and issues	Medication errors and other product use errors and issues	Injury, poisoning and procedural complications	2	19756	29129	29127	45881884	0.159554	0.159469	0.0398771	0.637719	8.85905	-2.64736	FALSE	FALSE	0.159612	0.0399128	0.63829	N
Product colour issue	Product physical issues	Product quality, supply, distribution, manufacturing and quality system issues	Product issues	1	19757	4147	4146	45906865	0.56046	0.560438	0.0789198	3.97987	0.344657	-0.835044	FALSE	FALSE	0.560566	0.0789379	3.98078	N
Manual lymphatic drainage	Lymphoid tissue therapeutic procedures	Haematological and lymphoid tissue therapeutic procedures	Surgical and medical procedures	1	19757	10	9	45911002	258.185	258.198	32.7093	2038.15	230.57	7.86088	0.995839	62.0516	232.467	29.4495	1835.03	N
Human herpesvirus 6 infection	Herpes viral infections	Viral infectious disorders	Infections and infestations	3	19755	1413	1410	45909601	4.94397	4.94457	1.59264	15.3511	9.41897	2.30323	0.741867	7.15067	4.9356	1.58975	15.3232	N
Human herpesvirus 7 infection	Herpes viral infections	Viral infectious disorders	Infections and infestations	1	19757	62	61	45910950	38.0929	38.0948	5.28054	274.823	35.5366	5.22861	0.724768	37.7202	37.4946	5.19735	270.493	N
Human rhinovirus test positive	Virus identification and serology	Microbiology and serology investigations	Investigations	3	19755	301	298	45910713	23.3926	23.396	7.50217	72.9621	63.6656	4.53415	1.45392	14.1401	23.1694	7.42951	72.2555	Y
Hypermetabolism	Metabolic disorders NEC	Metabolism disorders NEC	Metabolism and nutrition disorders	1	19757	400	399	45910612	5.82373	5.82397	0.818304	41.4499	3.98548	2.53895	0.356738	18.07	5.81167	0.816575	41.3624	N
Metabolic acidosis	Metabolic acidoses (excl diabetic acidoses)	Acid-base disorders	Metabolism and nutrition disorders	6	19752	22345	22339	45888672	0.62411	0.623996	0.280269	1.38928	1.35864	-0.679894	FALSE	FALSE	0.624211	0.280365	1.38976	N
Metabolic disorder	Metabolic disorders NEC	Metabolism disorders NEC	Metabolism and nutrition disorders	4	19754	3328	3324	45907687	2.79623	2.79659	1.04887	7.45653	4.6102	1.48237	0.555966	3.95243	2.79407	1.04792	7.44981	N
Shock	Circulatory collapse and shock	Decreased and nonspecific blood pressure disorders and shock	Vascular disorders	10	19748	14444	14434	45896577	1.60986	1.61017	0.866025	2.99371	2.30943	0.686554	0.369262	1.27648	1.60943	0.865632	2.99236	N
Shock symptom	Circulatory collapse and shock	Decreased and nonspecific blood pressure disorders and shock	Vascular disorders	1	19757	315	314	45910697	7.40021	7.40054	1.03913	52.7055	5.51781	2.8836	0.404895	20.5366	7.37989	1.03623	52.5585	N
Epiglottic cyst	Laryngeal and adjacent sites disorders NEC (excl infections and neoplasms)	Upper respiratory tract disorders (excl infections)	Respiratory, thoracic and mediastinal disorders	1	19757	9	8	45911003	290.458	290.473	36.3273	2322.62	256.411	8.01288	1.00211	64.071	258.296	32.3032	2065.34	N
Molluscum contagiosum	Molluscum contagiosum viral infections	Viral infectious disorders	Infections and infestations	1	19757	386	385	45910626	6.0355	6.03575	0.847985	42.9611	4.19034	2.59035	0.363928	18.4375	6.02245	0.846116	42.8664	N
Wound haemorrhage	Non-site specific injuries NEC	Injuries NEC	Injury, poisoning and procedural complications	1	19757	2939	2938	45908073	0.790901	0.79089	0.111361	5.61694	0.0552665	-0.338301	FALSE	FALSE	0.790972	0.111372	5.61752	N
Wound secretion	Non-site specific injuries NEC	Injuries NEC	Injury, poisoning and procedural complications	1	19757	2630	2629	45908382	0.88386	0.883854	0.124446	6.27742	0.0152561	-0.178039	FALSE	FALSE	0.883904	0.124453	6.27777	N
Wound infection	Infections NEC	Infections - pathogen unspecified	Infections and infestations	2	19756	7681	7679	45903332	0.6052	0.60516	0.151307	2.42036	0.515043	-0.72427	FALSE	FALSE	0.605303	0.151343	2.42094	N
Burkitt's lymphoma	Burkitt's lymphomas	Lymphomas non-Hodgkin's B-cell	Neoplasms benign, malignant and unspecified (incl cysts and polyps)	2	19756	349	347	45910664	13.3929	13.3941	3.33619	53.7748	22.8039	3.73573	0.930488	14.9982	13.3219	3.31819	53.4847	N
Concomitant disease aggravated	General signs and symptoms NEC	General system disorders NEC	General disorders and administration site conditions	1	19757	5202	5201	45905810	0.446773	0.446745	0.0629128	3.17234	0.684992	-1.16204	FALSE	FALSE	0.446879	0.0629318	3.1733	N
Concomitant disease progression	General signs and symptoms NEC	General system disorders NEC	General disorders and administration site conditions	1	19757	1053	1052	45909959	2.20881	2.20887	0.310833	15.6969	0.660928	1.14252	0.160776	8.11907	2.20766	0.310663	15.6883	N
Hypogammaglobulinaemia	Immunodeficiency disorders NEC	Immunodeficiency syndromes	Immune system disorders	47	19711	4592	4545	45906466	24.0291	24.084	18.0625	32.1129	1026.81	4.57249	3.42928	6.09682	23.7934	17.8446	31.7254	Y
Hypouricaemia	Disorders of purine metabolism	Purine and pyrimidine metabolism disorders	Metabolism and nutrition disorders	1	19757	227	226	45910785	10.2817	10.2822	1.442	73.3171	8.3421	3.35626	0.470691	23.9318	10.2408	1.4362	73.0222	N
Hypoglobulinaemia	Haematological disorders	Haematological disorders NEC	Blood and lymphatic system disorders	1	19757	82	81	45910930	28.6872	28.6886	3.99239	206.152	26.3963	4.82526	0.671496	34.6735	28.3496	3.94521	203.715	N
Hypoalbuminaemia	Protein metabolism disorders NEC	Protein and amino acid metabolism disorders NEC	Metabolism and nutrition disorders	5	19753	5109	5104	45905907	2.27632	2.27664	0.947075	5.47275	3.57502	1.18591	0.493335	2.85077	2.27507	0.946421	5.46897	N
Hypocapnia	Conditions associated with abnormal gas exchange	Respiratory disorders NEC	Respiratory, thoracic and mediastinal disorders	1	19757	260	259	45910752	8.97169	8.97209	1.25896	63.9402	7.05595	3.16044	0.443473	22.5231	8.94103	1.2546	63.7188	N
Hypophosphataemia	Phosphorus metabolism disorders	Bone, calcium, magnesium and phosphorus metabolism disorders	Metabolism and nutrition disorders	9	19749	5405	5396	45905615	3.87565	3.87696	2.01582	7.45644	19.1733	1.95265	1.01528	3.75548	3.87086	2.01265	7.44471	Y
Hypofibrinogenaemia	Coagulation factor deficiencies	Coagulopathies and bleeding diatheses (excl thrombocytopenic)	Blood and lymphatic system disorders	1	19757	853	852	45910159	2.72731	2.7274	0.383716	19.3859	1.09271	1.44641	0.203494	10.2808	2.72528	0.383419	19.3709	N
Hypotension	Vascular hypotensive disorders	Decreased and nonspecific blood pressure disorders and shock	Vascular disorders	253	19505	142837	142584	45768427	4.1231	4.16361	3.67757	4.71388	599.309	2.04179	1.80344	2.31164	4.11757	3.6369	4.66175	Y
Hypoglycaemia	Hypoglycaemic conditions NEC	Glucose metabolism disorders (incl diabetes mellitus)	Metabolism and nutrition disorders	4	19754	31653	31649	45879362	0.29368	0.293537	0.11015	0.782242	6.79883	-1.76725	FALSE	FALSE	0.293769	0.110237	0.782861	N
Hypoglycaemic encephalopathy	Encephalopathies toxic and metabolic	Encephalopathies	Nervous system disorders	1	19757	259	258	45910753	9.00646	9.00687	1.26383	64.189	7.09005	3.166	0.444247	22.563	8.97555	1.25943	63.9658	N
Hypocalcaemia	Calcium metabolism disorders	Bone, calcium, magnesium and phosphorus metabolism disorders	Metabolism and nutrition disorders	8	19750	13547	13539	45897472	1.37302	1.37317	0.686475	2.74679	0.810497	0.457123	0.228524	0.914394	1.3728	0.686289	2.74605	N
Hyponatraemia	Sodium imbalance	Electrolyte and fluid balance conditions	Metabolism and nutrition disorders	20	19738	38672	38652	45872359	1.20235	1.20256	0.775572	1.86462	0.68133	0.265735	0.171382	0.412033	1.20225	0.775373	1.86414	N
Hypokalaemia	Potassium imbalance	Electrolyte and fluid balance conditions	Metabolism and nutrition disorders	26	19732	31918	31892	45879119	1.89437	1.89555	1.29009	2.78517	10.9772	0.921165	0.626935	1.35348	1.89364	1.28879	2.78236	N
Hypomagnesaemia	Magnesium metabolism disorders	Bone, calcium, magnesium and phosphorus metabolism disorders	Metabolism and nutrition disorders	7	19751	10126	10119	45900892	1.60744	1.60765	0.766116	3.37358	1.60607	0.684386	0.326139	1.43615	1.60702	0.765813	3.37224	N
Hospitalisation	Therapeutic procedures NEC	Therapeutic procedures and supportive care NEC	Surgical and medical procedures	1	19757	126344	126343	45784668	0.0183917	0.0183421	0.00258348	0.130224	52.5347	-5.76419	FALSE	FALSE	0.0183995	0.00259158	0.130632	N
Physical deconditioning	General signs and symptoms NEC	General system disorders NEC	General disorders and administration site conditions	3	19755	2004	2001	45909010	3.48376	3.48414	1.12264	10.8131	5.30469	1.7991	0.579696	5.58357	3.48004	1.12132	10.8004	N
Performance status decreased	General signs and symptoms NEC	General system disorders NEC	General disorders and administration site conditions	3	19755	3128	3125	45907886	2.23072	2.23091	0.719048	6.92158	2.0352	1.15675	0.372833	3.5889	2.22954	0.718607	6.91734	N
Humoral immune defect	Immunodeficiency disorders NEC	Immunodeficiency syndromes	Immune system disorders	3	19755	310	307	45910704	22.7068	22.7101	7.28344	70.8113	61.6506	4.49165	1.44053	14.0052	22.4968	7.21502	70.1461	Y
Fluid retention	Total fluid volume increased	Electrolyte and fluid balance conditions	Metabolism and nutrition disorders	1	19757	39669	39668	45871343	0.0585779	0.0585302	0.00824386	0.415556	15.1426	-4.09292	FALSE	FALSE	0.0586016	0.00825392	0.416063	N
Body temperature increased	Physical examination procedures and organ system status	Physical examination and organ system status topics	Investigations	27	19731	13722	13695	45897316	4.58116	4.58606	3.14304	6.6916	75.4589	2.19349	1.5033	3.20056	4.57412	3.13485	6.67417	Y
Body temperature abnormal	Physical examination procedures and organ system status	Physical examination and organ system status topics	Investigations	1	19757	1607	1606	45909405	1.44687	1.44689	0.203672	10.2787	0.137934	0.532654	0.0749793	3.78398	1.44659	0.20363	10.2766	N
Feeling of body temperature change	Feelings and sensations NEC	General system disorders NEC	General disorders and administration site conditions	1	19757	4419	4418	45906593	0.525954	0.52593	0.0740616	3.73477	0.427204	-0.926696	FALSE	FALSE	0.526062	0.0740801	3.7357	N
Hypothermia	Body temperature altered	Body temperature conditions	General disorders and administration site conditions	5	19753	6962	6957	45904054	1.67002	1.67019	0.694873	4.01446	1.34332	0.73945	0.307644	1.77734	1.66954	0.694602	4.01289	N
Hyperthermia	Body temperature altered	Body temperature conditions	General disorders and administration site conditions	8	19750	5071	5063	45905948	3.6716	3.67269	1.83542	7.34908	15.5289	1.87475	0.936904	3.7514	3.66739	1.83277	7.33849	N
Body temperature decreased	Physical examination procedures and organ system status	Physical examination and organ system status topics	Investigations	4	19754	7468	7464	45903547	1.24527	1.24532	0.467212	3.31929	0.193157	0.316302	0.118669	0.843078	1.24513	0.467144	3.31881	N
Weight increased	Physical examination procedures and organ system status	Physical examination and organ system status topics	Investigations	15	19743	158719	158704	45752307	0.219623	0.21903	0.132016	0.363396	41.7336	-2.18642	FALSE	FALSE	0.219696	0.132418	0.364502	N
Weight control	Therapeutic procedures NEC	Therapeutic procedures and supportive care NEC	Surgical and medical procedures	1	19757	39	38	45910973	61.1491	61.1522	8.39549	445.428	57.6485	5.89741	0.809646	42.9563	59.6068	8.18333	434.172	N
Weight decreased	Physical examination procedures and organ system status	Physical examination and organ system status topics	Investigations	36	19722	205234	205198	45705813	0.407665	0.406584	0.293183	0.563847	31.1174	-1.29418	FALSE	FALSE	0.407769	0.294037	0.565491	N
Infestation	Ectoparasitic infestations	Ectoparasitic disorders	Infections and infestations	1	19757	200	199	45910812	11.6767	11.6773	1.63669	83.3135	9.71359	3.53895	0.496021	25.2493	11.6233	1.62913	82.9288	N
Constipation	Gastrointestinal atonic and hypomotility disorders NEC	Gastrointestinal motility and defaecation conditions	Gastrointestinal disorders	29	19729	160583	160554	45750457	0.419711	0.418858	0.290984	0.602927	23.3441	-1.25217	FALSE	FALSE	0.419816	0.29165	0.604306	N
Haematochezia	Non-site specific gastrointestinal haemorrhages	Gastrointestinal haemorrhages NEC	Gastrointestinal disorders	3	19755	41686	41683	45869328	0.167238	0.167112	0.0538893	0.518219	12.4506	-2.5795	FALSE	FALSE	0.167298	0.0539494	0.518797	N
Listless	Mood disorders NEC	Mood disorders and disturbances NEC	Psychiatric disorders	2	19756	2188	2186	45908825	2.12595	2.12607	0.531337	8.50715	1.19163	1.08741	0.271761	4.35112	2.12492	0.531051	8.50258	N
Pneumonia pseudomonal	Pseudomonal infections	Bacterial infectious disorders	Infections and infestations	4	19754	1435	1431	45909580	6.49523	6.49634	2.43457	17.3346	18.5455	2.69597	1.01034	7.19385	6.47991	2.42841	17.2908	Y
Pseudomonal sepsis	Pseudomonal infections	Bacterial infectious disorders	Infections and infestations	4	19754	1151	1147	45909864	8.10346	8.1049	3.03637	21.6342	24.8215	3.01414	1.1292	8.04555	8.07877	3.02658	21.5645	Y
Pseudomonas infection	Pseudomonal infections	Bacterial infectious disorders	Infections and infestations	8	19750	5702	5694	45905317	3.26472	3.26564	1.63209	6.53418	12.5521	1.70556	0.852399	3.41263	3.26155	1.63005	6.52599	N
Pseudomonas test positive	Bacteria identification and serology (excl mycobacteria)	Microbiology and serology investigations	Investigations	2	19756	630	628	45910383	7.40021	7.40086	1.84668	29.66	11.0357	2.8836	0.719524	11.5565	7.37989	1.84145	29.576	N
Pseudomonal bacteraemia	Pseudomonal infections	Bacterial infectious disorders	Infections and infestations	1	19757	630	629	45910382	3.69422	3.69436	0.519546	26.2697	1.96182	1.8836	0.264895	13.3938	3.68995	0.518926	26.2383	N
Pseudocyst	General signs and symptoms NEC	General system disorders NEC	General disorders and administration site conditions	1	19757	183	182	45910829	12.7674	12.768	1.78875	91.1374	10.7865	3.66711	0.513748	26.1757	12.7031	1.77965	90.6742	N
Apparent death	General signs and symptoms NEC	General system disorders NEC	General disorders and administration site conditions	2	19756	2801	2799	45908212	1.66036	1.66042	0.415022	6.64302	0.524929	0.731082	0.182734	2.92491	1.65988	0.414888	6.64086	N
Pseudomembranous colitis	Clostridia infections	Bacterial infectious disorders	Infections and infestations	3	19755	1322	1319	45909692	5.28507	5.28572	1.70238	16.4116	10.3995	2.39926	0.772737	7.44945	5.27534	1.69904	16.3794	N
Migraine	Migraine headaches	Headaches	Nervous system disorders	3	19755	71607	71604	45839407	0.0973549	0.0972178	0.0313507	0.30147	25.1453	-3.36004	FALSE	FALSE	0.0973927	0.0314071	0.302012	N
Paranoia	Behaviour and socialisation disturbances	Personality disorders and disturbances in behaviour	Psychiatric disorders	1	19757	10526	10525	45900486	0.220776	0.220737	0.0310882	1.5673	2.75062	-2.17886	FALSE	FALSE	0.22085	0.0311041	1.56811	N
Hemiplegia	Paralysis and paresis (excl cranial nerve)	Movement disorders (incl parkinsonism)	Nervous system disorders	1	19757	5553	5552	45905459	0.418528	0.418498	0.0589357	2.97173	0.807807	-1.25624	FALSE	FALSE	0.418633	0.0589546	2.97268	N
Hemianopia	Neurologic visual problems NEC	Neurological disorders of the eye	Nervous system disorders	1	19757	612	611	45910400	3.80306	3.8032	0.534828	27.0448	2.06265	1.92542	0.270764	13.6918	3.79848	0.534164	27.0112	N
Metapneumovirus infection	Viral infections NEC	Viral infectious disorders	Infections and infestations	2	19756	586	584	45910427	7.95776	7.95847	1.98549	31.9	12.1255	2.98805	0.745464	11.977	7.93402	1.97939	31.802	N
Hyperaemia	Non-site specific vascular disorders NEC	Vascular disorders NEC	Vascular disorders	6	19752	1403	1397	45909614	9.97996	9.98269	4.47653	22.2615	48.2751	3.31347	1.48586	7.38906	9.94155	4.45808	22.1697	Y
Cardiac failure congestive	Heart failures NEC	Heart failures	Cardiac disorders	13	19745	52351	52338	45858673	0.577165	0.576887	0.334887	0.993763	4.03062	-0.792681	FALSE	FALSE	0.57727	0.33511	0.994423	N
Congenital aplasia	Congenital disorders NEC	Congenital and hereditary disorders NEC	Congenital, familial and genetic disorders	3	19755	1663	1660	45909351	4.1994	4.19988	1.35302	13.0367	7.29965	2.0682	0.666286	6.41983	4.19363	1.35101	13.0173	N
Actinic keratosis	Skin preneoplastic conditions NEC	Cornification and dystrophic skin disorders	Skin and subcutaneous tissue disorders	3	19755	2003	2000	45909011	3.4855	3.48588	1.1232	10.8185	5.30948	1.79982	0.579928	5.58581	3.48178	1.12188	10.8058	N
Photosensitivity reaction	Photosensitivity and photodermatosis conditions	Epidermal and dermal conditions	Skin and subcutaneous tissue disorders	1	19757	11872	11871	45899140	0.195743	0.195702	0.0275627	1.38954	3.30505	-2.35247	FALSE	FALSE	0.195811	0.027578	1.39031	N
Crohn's disease	Colitis (excl infective)	Gastrointestinal inflammatory conditions	Gastrointestinal disorders	3	19755	50335	50332	45860679	0.1385	0.13837	0.0446209	0.429085	16.0928	-2.8515	FALSE	FALSE	0.138552	0.0446796	0.42965	N
Klebsiella sepsis	Klebsiella infections	Bacterial infectious disorders	Infections and infestations	1	19757	762	761	45910250	3.05344	3.05354	0.429543	21.7071	1.37915	1.60916	0.226361	11.4392	3.05074	0.429149	21.6872	N
Klebsiella bacteraemia	Klebsiella infections	Bacterial infectious disorders	Infections and infestations	1	19757	657	656	45910355	3.54218	3.5423	0.498194	25.1868	1.82174	1.82306	0.256397	12.9625	3.53831	0.497632	25.1584	N
Immune-mediated encephalitis	Encephalitis NEC	Central nervous system infections and inflammations	Nervous system disorders	1	19757	316	315	45910696	7.37672	7.37704	1.03584	52.5377	5.49488	2.87903	0.404257	20.5038	7.35654	1.03296	52.3917	N
Immune-mediated myositis	Muscle infections and inflammations	Muscle disorders	Musculoskeletal and connective tissue disorders	1	19757	2411	2410	45908601	0.964177	0.964175	0.13575	6.84812	0.00133047	-0.0526076	FALSE	FALSE	0.964192	0.135753	6.84824	N
Immune-mediated hepatic disorder	Hepatocellular damage and hepatitis NEC	Hepatic and hepatobiliary disorders	Hepatobiliary disorders	1	19757	1416	1415	45909596	1.64217	1.6422	0.231146	11.6672	0.250949	0.715203	0.100668	5.08123	1.64171	0.231078	11.6637	N
Immune-mediated lung disease	Lower respiratory tract inflammatory and immunologic conditions	Lower respiratory tract disorders (excl obstruction and infection)	Respiratory, thoracic and mediastinal disorders	1	19757	1366	1365	45909646	1.70232	1.70236	0.239607	12.0949	0.28955	0.767067	0.107965	5.44984	1.70181	0.23953	12.091	N
Immune-mediated pancreatitis	Acute and chronic pancreatitis	Exocrine pancreas conditions	Gastrointestinal disorders	1	19757	272	271	45910740	8.57442	8.5748	1.20342	61.0987	6.66648	3.09535	0.434412	22.0555	8.54657	1.19946	60.8975	N
Immune-mediated enterocolitis	Colitis (excl infective)	Gastrointestinal inflammatory conditions	Gastrointestinal disorders	1	19757	2536	2535	45908476	0.916634	0.91663	0.129059	6.51029	0.00757942	-0.125531	FALSE	FALSE	0.916667	0.129064	6.51056	N
Immune-mediated neuropathy	Peripheral neuropathies NEC	Peripheral neuropathies	Nervous system disorders	2	19756	105	103	45910908	45.1197	45.1242	11.1343	182.876	84.6405	5.46856	1.34935	22.1626	44.2794	10.9258	179.452	N
Decreased immune responsiveness	Immune and associated conditions NEC	Immune disorders NEC	Immune system disorders	9	19749	8355	8346	45902665	2.50575	2.50644	1.30347	4.81963	8.13621	1.32431	0.688704	2.54651	2.50413	1.30227	4.81519	N
Immune thrombocytopenia	Thrombocytopenias	Platelet disorders	Blood and lymphatic system disorders	10	19748	6396	6386	45904625	3.63869	3.64003	1.95725	6.76958	19.1079	1.86178	1.00109	3.46247	3.63456	1.95432	6.75942	N
Immunosuppression	Immunodeficiency disorders NEC	Immunodeficiency syndromes	Immune system disorders	10	19748	6469	6459	45904552	3.59756	3.59888	1.93514	6.69302	18.7289	1.84541	0.992288	3.432	3.59355	1.93227	6.68311	N
Immune effector cell-associated neurotoxicity syndrome	Encephalopathies toxic and metabolic	Encephalopathies	Nervous system disorders	2	19756	4007	4005	45907006	1.16038	1.1604	0.290085	4.64183	0.0443166	0.214502	0.0536226	0.85805	1.1603	0.290061	4.64145	N
Immunoglobulins decreased	Immunoglobulin analyses	Immunology and allergy investigations	Investigations	3	19755	1069	1066	45909945	6.5394	6.54024	2.10579	20.3129	14.0378	2.70572	0.871174	8.40354	6.52385	2.10051	20.262	Y
Immune system disorder	Immune and associated conditions NEC	Immune disorders NEC	Immune system disorders	5	19753	10312	10307	45900704	1.12723	1.12726	0.469038	2.7092	0.0717807	0.1727	0.0718581	0.415058	1.12717	0.468998	2.70897	N
Immunodeficiency	Immunodeficiency disorders NEC	Immunodeficiency syndromes	Immune system disorders	20	19738	11781	11761	45899250	3.95148	3.95447	2.54972	6.13316	44.0274	1.98056	1.277	3.07174	3.94647	2.54456	6.12075	Y
Initial insomnia	Disturbances in initiating and maintaining sleep	Sleep disorders and disturbances	Psychiatric disorders	3	19755	6674	6671	45904340	1.04497	1.04498	0.336906	3.2412	0.00580427	0.0634348	0.0204517	0.196755	1.04495	0.336897	3.24111	N
Panencephalitis	Central nervous system and spinal infections	Infections - pathogen unspecified	Infections and infestations	1	19757	11	10	45911001	232.367	232.378	29.7448	1815.43	209.428	7.72338	0.988604	60.3381	211.333	27.051	1651.02	N
Pancytopenia	Marrow depression and hypoplastic anaemias	Anaemias nonhaemolytic and marrow depression	Blood and lymphatic system disorders	104	19654	38194	38090	45872921	6.34448	6.37276	5.25442	7.72913	467.332	2.66219	2.19501	3.22881	6.32993	5.2191	7.67718	Y
Full blood count	Blood counts NEC	Haematology investigations (incl blood groups)	Investigations	1	19757	57	56	45910955	41.4941	41.4961	5.74384	299.787	38.8249	5.34992	0.740529	38.6502	40.7836	5.64522	294.639	N
Full blood count decreased	Blood counts NEC	Haematology investigations (incl blood groups)	Investigations	5	19753	17408	17403	45893608	0.667605	0.667521	0.277771	1.60415	0.827558	-0.582726	FALSE	FALSE	0.667701	0.277845	1.60458	N
Full blood count abnormal	Blood counts NEC	Haematology investigations (incl blood groups)	Investigations	12	19746	22045	22033	45888978	1.26556	1.26572	0.718572	2.22948	0.668629	0.339607	0.192801	0.598196	1.26541	0.718398	2.22894	N
Dermatitis exfoliative generalised	Exfoliative conditions	Epidermal and dermal conditions	Skin and subcutaneous tissue disorders	2	19756	2818	2816	45908195	1.65033	1.6504	0.412518	6.60289	0.512209	0.722352	0.180553	2.88998	1.64987	0.412386	6.60078	N
Generalised tonic-clonic seizure	Generalised tonic-clonic seizures	Seizures (incl subtypes)	Nervous system disorders	3	19755	15835	15832	45895179	0.440311	0.440226	0.141952	1.36524	2.13463	-1.18306	FALSE	FALSE	0.440417	0.142013	1.36584	N
Systemic candida	Candida infections	Fungal infectious disorders	Infections and infestations	2	19756	1726	1724	45909287	2.69567	2.69584	0.673617	10.7889	2.13088	1.42959	0.357216	5.72128	2.6937	0.673084	10.7803	N
Generalised oedema	Oedema NEC	General system disorders NEC	General disorders and administration site conditions	3	19755	7792	7789	45903222	0.89498	0.894964	0.288551	2.7758	0.0369621	-0.160007	FALSE	FALSE	0.895021	0.28857	2.77597	N
Systemic inflammatory response syndrome	Inflammations	General system disorders NEC	General disorders and administration site conditions	2	19756	2688	2686	45908325	1.73021	1.73028	0.432474	6.92265	0.615921	0.790491	0.197579	3.16266	1.72966	0.43232	6.92018	N
Systemic viral infection	Viral infections NEC	Viral infectious disorders	Infections and infestations	1	19757	49	48	45910963	48.4097	48.4121	6.68182	350.763	45.4829	5.5681	0.768506	40.3428	47.4422	6.54794	343.735	N
Systemic infection	Infections NEC	Infections - pathogen unspecified	Infections and infestations	1	19757	1563	1562	45909449	1.48762	1.48765	0.209406	10.5684	0.159739	0.572706	0.0806159	4.06858	1.48731	0.209358	10.5661	N
General physical health deterioration	General signs and symptoms NEC	General system disorders NEC	General disorders and administration site conditions	36	19722	82304	82268	45828743	1.01682	1.01685	0.73321	1.41023	0.0100337	0.0240584	0.0173475	0.0333654	1.01682	0.733183	1.41017	N
Ataxia	Coordination and balance disturbances	Neurological disorders NEC	Nervous system disorders	3	19755	8183	8180	45902831	0.852201	0.852178	0.274759	2.64307	0.0768852	-0.230643	FALSE	FALSE	0.852255	0.274784	2.64331	N
Joint stiffness	Joint related signs and symptoms	Joint disorders	Musculoskeletal and connective tissue disorders	1	19757	19731	19730	45891281	0.117773	0.117729	0.0165814	0.835877	6.61117	-3.08537	FALSE	FALSE	0.117818	0.016594	0.836512	N
Joint effusion	Joint related signs and symptoms	Joint disorders	Musculoskeletal and connective tissue disorders	3	19755	5027	5024	45905987	1.38754	1.3876	0.447331	4.30426	0.324562	0.472289	0.152256	1.46502	1.38731	0.447238	4.30336	N
Arthritis	Arthropathies NEC	Joint disorders	Musculoskeletal and connective tissue disorders	6	19752	60642	60636	45850375	0.229929	0.229696	0.103175	0.511364	15.4935	-2.12026	FALSE	FALSE	0.230006	0.103314	0.512055	N
Arthralgia	Joint related signs and symptoms	Joint disorders	Musculoskeletal and connective tissue disorders	30	19728	316942	316912	45594099	0.219966	0.21878	0.152923	0.313	83.5521	-2.18416	FALSE	FALSE	0.22004	0.153804	0.314802	N
Joint swelling	Joint related signs and symptoms	Joint disorders	Musculoskeletal and connective tissue disorders	1	19757	91750	91749	45819262	0.0253263	0.025277	0.00356027	0.179461	37.5846	-5.30261	FALSE	FALSE	0.025337	0.00356871	0.179886	N
Visceral leishmaniasis	Leishmania infections	Protozoal infectious disorders	Infections and infestations	1	19757	524	523	45910488	4.44296	4.44313	0.624651	31.6039	2.66297	2.14939	0.302178	15.2886	4.43639	0.623702	31.556	N
Hypoplastic anaemia	Marrow depression and hypoplastic anaemias	Anaemias nonhaemolytic and marrow depression	Blood and lymphatic system disorders	1	19757	29	28	45910983	82.9881	82.9923	11.291	610.018	78.2071	6.32483	0.860485	46.4894	80.1609	10.9058	589.207	N
Aplastic anaemia	Marrow depression and hypoplastic anaemias	Anaemias nonhaemolytic and marrow depression	Blood and lymphatic system disorders	5	19753	3548	3543	45907468	3.27924	3.27981	1.36413	7.88573	7.91038	1.71195	0.712029	4.11607	3.27602	1.36256	7.87662	N
Coronary artery insufficiency	Coronary artery disorders NEC	Coronary artery disorders	Cardiac disorders	1	19757	180	179	45910832	12.9814	12.982	1.81856	92.6732	10.997	3.69096	0.517042	26.3483	12.9148	1.80915	92.1937	N
Coronary artery bypass	Arterial therapeutic procedures (excl aortic)	Vascular therapeutic procedures	Surgical and medical procedures	1	19757	3675	3674	45907337	0.632462	0.632444	0.0890569	4.49135	0.213543	-0.66072	FALSE	FALSE	0.632562	0.0890736	4.49219	N
Coronary artery disease	Coronary artery disorders NEC	Coronary artery disorders	Cardiac disorders	4	19754	16643	16639	45894372	0.558607	0.558518	0.209573	1.48847	1.39526	-0.83982	FALSE	FALSE	0.558713	0.209646	1.48899	N
Arteriospasm coronary	Ischaemic coronary artery disorders	Coronary artery disorders	Cardiac disorders	1	19757	2537	2536	45908475	0.916272	0.916268	0.129008	6.50772	0.0076483	-0.126099	FALSE	FALSE	0.916305	0.129013	6.50799	N
Coronavirus infection	Coronavirus infections	Viral infectious disorders	Infections and infestations	48	19710	6631	6583	45904428	16.943	16.9819	12.7799	22.5655	714.989	4.07276	3.065	5.41187	16.8276	12.6638	22.3605	Y
Coronavirus pneumonia	Coronavirus infections	Viral infectious disorders	Infections and infestations	3	19755	119	116	45910895	60.0948	60.1038	19.1029	189.105	169.94	5.87295	1.86662	18.4781	58.605	18.6266	184.39	Y
Impulse-control disorder	Impulse control disorders	Impulse control disorders NEC	Psychiatric disorders	1	19757	1407	1406	45909605	1.65268	1.65271	0.232625	11.7419	0.257582	0.724402	0.101962	5.14661	1.65222	0.232555	11.7384	N
Cold sweat	Apocrine and eccrine gland disorders	Skin appendage conditions	Skin and subcutaneous tissue disorders	21	19737	12001	11980	45899031	4.07321	4.07648	2.65627	6.25601	48.6205	2.02426	1.31903	3.10655	4.06783	2.65064	6.24273	Y
Cryoglobulinaemia	Vasculitides NEC	Vascular infections and inflammations	Vascular disorders	2	19756	507	505	45910506	9.20264	9.20347	2.29525	36.9041	14.5651	3.19697	0.797288	12.8192	9.17028	2.28697	36.771	N
Abnormal clotting factor	Coagulopathies	Coagulopathies and bleeding diatheses (excl thrombocytopenic)	Blood and lymphatic system disorders	1	19757	127	126	45910885	18.4418	18.4427	2.57759	131.957	16.3662	4.19412	0.586181	30.009	18.3045	2.55827	130.968	N
Prothrombin time prolonged	Coagulation and bleeding analyses	Haematology investigations (incl blood groups)	Investigations	3	19755	2624	2621	45908390	2.65967	2.65992	0.857236	8.2535	3.1036	1.41022	0.454483	4.37578	2.65777	0.856543	8.24683	N
Prothrombin time ratio decreased	Coagulation and bleeding analyses	Haematology investigations (incl blood groups)	Investigations	1	19757	376	375	45910636	6.19645	6.19671	0.870539	44.1097	4.34627	2.62822	0.369223	18.7083	6.18262	0.86856	44.0094	N
Prothrombin time shortened	Coagulation and bleeding analyses	Haematology investigations (incl blood groups)	Investigations	2	19756	748	746	45910265	6.22967	6.2302	1.55512	24.9597	8.75705	2.63591	0.65795	10.5601	6.21569	1.5515	24.9016	N
Coagulopathy	Coagulopathies	Coagulopathies and bleeding diatheses (excl thrombocytopenic)	Blood and lymphatic system disorders	5	19753	11074	11069	45899942	1.04963	1.04964	0.436748	2.52261	0.0117301	0.0698476	0.0290631	0.167866	1.04961	0.436733	2.52253	N
Haemorrhage	Haemorrhages NEC	Vascular haemorrhagic disorders	Vascular disorders	42	19716	78364	78322	45832689	1.24606	1.24659	0.920876	1.6875	2.04317	0.317222	0.234338	0.429422	1.24593	0.920392	1.68661	N
Haemorrhagic diathesis	Bleeding tendencies	Coagulopathies and bleeding diatheses (excl thrombocytopenic)	Blood and lymphatic system disorders	4	19754	2601	2597	45908414	3.579	3.57952	1.34229	9.54563	7.42263	1.83796	0.689217	4.90134	3.57504	1.34061	9.53366	N
Shock haemorrhagic	Circulatory collapse and shock	Decreased and nonspecific blood pressure disorders and shock	Vascular disorders	2	19756	6123	6121	45904890	0.759244	0.75922	0.189818	3.03667	0.152657	-0.397215	FALSE	FALSE	0.759323	0.189844	3.03708	N
Haemorrhagic stroke	Central nervous system haemorrhages and cerebrovascular accidents	Central nervous system vascular disorders	Nervous system disorders	1	19757	5930	5929	45905082	0.391915	0.391885	0.0551884	2.78272	0.943449	-1.35101	FALSE	FALSE	0.392018	0.0552072	2.78366	N
Haemorrhagic cyst	Mass conditions NEC	Tissue disorders NEC	General disorders and administration site conditions	1	19757	282	281	45910730	8.26928	8.26965	1.16074	58.9168	6.36759	3.04326	0.427156	21.6816	8.2435	1.15707	58.7305	N
Haemorrhagic disorder	Bleeding tendencies	Coagulopathies and bleeding diatheses (excl thrombocytopenic)	Blood and lymphatic system disorders	2	19756	792	790	45910221	5.8827	5.8832	1.46866	23.5671	8.08505	2.55345	0.637433	10.2287	5.87037	1.46545	23.5158	N
Gastritis haemorrhagic	Gastritis (excl infective)	Gastrointestinal inflammatory conditions	Gastrointestinal disorders	1	19757	1047	1046	45909965	2.22148	2.22154	0.312614	15.787	0.671003	1.15076	0.161935	8.1777	2.22031	0.312441	15.7783	N
Diarrhoea haemorrhagic	Diarrhoea (excl infective)	Gastrointestinal motility and defaecation conditions	Gastrointestinal disorders	1	19757	6718	6717	45904294	0.345938	0.345905	0.0487141	2.45617	1.23662	-1.53101	FALSE	FALSE	0.346036	0.0487325	2.4571	N
Cystitis haemorrhagic	Bladder infections and inflammations	Bladder and bladder neck disorders (excl calculi)	Renal and urinary disorders	4	19754	2940	2936	45908075	3.16576	3.1662	1.1874	8.44266	5.91887	1.66121	0.622992	4.42961	3.16281	1.18613	8.43364	N
Distributive shock	Circulatory collapse and shock	Decreased and nonspecific blood pressure disorders and shock	Vascular disorders	1	19757	1540	1539	45909472	1.50986	1.50988	0.212534	10.7265	0.172064	0.594094	0.0836257	4.22056	1.50952	0.212483	10.724	N
Mycobacterial infection	Atypical mycobacterial infections	Mycobacterial infectious disorders	Infections and infestations	1	19757	1265	1264	45909747	1.83834	1.83839	0.258739	13.0621	0.38202	0.877887	0.123556	6.23755	1.83768	0.258639	13.0571	N
Secretion discharge	General signs and symptoms NEC	General system disorders NEC	General disorders and administration site conditions	1	19757	9791	9790	45901221	0.237351	0.237312	0.0334225	1.68501	2.45079	-2.07443	FALSE	FALSE	0.237429	0.0334389	1.68584	N
Wrong dosage formulation	Medication errors, product use errors and issues NEC	Medication errors and other product use errors and issues	Injury, poisoning and procedural complications	1	19757	106	105	45910906	22.1302	22.1312	3.08833	158.594	19.9851	4.45489	0.621662	31.9241	21.9308	3.06036	157.158	N
Unresponsive to stimuli	Neurological signs and symptoms NEC	Neurological disorders NEC	Nervous system disorders	9	19749	17164	17155	45893856	1.21906	1.21916	0.634137	2.3439	0.354229	0.285635	0.148571	0.549148	1.21895	0.634025	2.34349	N
Prostatectomy	Prostatic therapeutic procedures	Male genital tract therapeutic procedures	Surgical and medical procedures	1	19757	383	382	45910629	6.0829	6.08315	0.854627	43.2993	4.23624	2.60161	0.365502	18.518	6.06963	0.852727	43.203	N
Prostate infection	Male reproductive tract infections	Infections - pathogen unspecified	Infections and infestations	1	19757	727	726	45910285	3.20064	3.20075	0.450223	22.755	1.51102	1.677	0.235889	11.9222	3.19762	0.449781	22.7327	N
Prostatitis	Prostate and seminal vesicles infections and inflammations	Male reproductive tract infections and inflammations	Reproductive system and breast disorders	1	19757	2105	2104	45908907	1.1044	1.10441	0.155485	7.84461	0.00986559	0.143204	0.0201611	1.01717	1.10435	0.155478	7.84422	N
Prostatic specific antigen increased	Cell marker analyses	Cytogenetic investigations and genetic analyses	Investigations	1	19757	11421	11420	45899591	0.203473	0.203433	0.0286514	1.44443	3.11862	-2.29659	FALSE	FALSE	0.203543	0.0286669	1.44522	N
Prostate cancer	Prostatic neoplasms malignant	Reproductive neoplasms male malignant and unspecified	Neoplasms benign, malignant and unspecified (incl cysts and polyps)	11	19747	74769	74758	45836253	0.341908	0.341541	0.189104	0.616858	13.9541	-1.54791	FALSE	FALSE	0.342005	0.189361	0.617695	N
Prostatomegaly	Prostatic signs, symptoms and disorders NEC	Prostatic disorders (excl infections and inflammations)	Reproductive system and breast disorders	1	19757	3032	3031	45907980	0.766634	0.766622	0.107945	5.44453	0.0710188	-0.383246	FALSE	FALSE	0.766711	0.107957	5.44516	N
Prostate cancer metastatic	Prostatic neoplasms malignant	Reproductive neoplasms male malignant and unspecified	Neoplasms benign, malignant and unspecified (incl cysts and polyps)	2	19756	2663	2661	45908350	1.74646	1.74654	0.436536	6.98773	0.637653	0.803972	0.200948	3.21661	1.7459	0.436377	6.98518	N
Anterior chamber cleavage syndrome	Anterior and posterior chamber disorders congenital	Eye disorders congenital	Congenital, familial and genetic disorders	1	19757	33	32	45910979	72.6146	72.6182	9.92223	531.474	68.4882	6.13841	0.838725	44.9255	70.4445	9.62521	515.565	N
Dermatitis exfoliative	Exfoliative conditions	Epidermal and dermal conditions	Skin and subcutaneous tissue disorders	4	19754	2430	2426	45908585	3.83127	3.83185	1.43683	10.219	8.3558	1.93607	0.725969	5.16325	3.82661	1.43487	10.2051	N
Parainfluenzae virus infection	Parainfluenzae viral infections	Viral infectious disorders	Infections and infestations	2	19756	1260	1258	45909753	3.69422	3.6945	0.92288	14.7899	3.9237	1.8836	0.470521	7.54048	3.68995	0.921743	14.7717	N
Paraneoplastic pemphigus	Bullous conditions	Epidermal and dermal conditions	Skin and subcutaneous tissue disorders	1	19757	101	100	45910911	23.2367	23.2378	3.24124	166.602	21.0691	4.5246	0.631096	32.4387	23.0165	3.21037	165.015	N
Paranasal sinus mucosal hypertrophy	Paranasal sinus disorders (excl infections and neoplasms)	Upper respiratory tract disorders (excl infections)	Respiratory, thoracic and mediastinal disorders	1	19757	88	87	45910924	26.7088	26.7101	3.72014	191.775	24.4651	4.72338	0.657864	33.9132	26.4167	3.67927	189.668	N
Functional gastrointestinal disorder	Gastrointestinal disorders NEC	Gastrointestinal conditions NEC	Gastrointestinal disorders	1	19757	2956	2955	45908056	0.786351	0.78634	0.11072	5.58461	0.0580319	-0.346622	FALSE	FALSE	0.786423	0.110732	5.5852	N
Arteriosclerosis	Non-site specific necrosis and vascular insufficiency NEC	Arteriosclerosis, stenosis, vascular insufficiency and necrosis	Vascular disorders	2	19756	5555	5553	45905458	0.836905	0.836889	0.209232	3.3474	0.0635522	-0.256763	FALSE	FALSE	0.836964	0.20925	3.3477	N
Dyspnoea exertional	Breathing abnormalities	Respiratory disorders NEC	Respiratory, thoracic and mediastinal disorders	7	19751	28704	28697	45882314	0.566807	0.566654	0.27008	1.1889	2.31841	-0.818801	FALSE	FALSE	0.566913	0.270203	1.18944	N
Erectile dysfunction	Erection and ejaculation conditions and disorders	Sexual function and fertility disorders	Reproductive system and breast disorders	2	19756	16785	16783	45894228	0.276907	0.276834	0.0692232	1.1071	3.77738	-1.85208	FALSE	FALSE	0.276993	0.069263	1.10774	N
Contraindication to medical treatment	Social issues NEC	Lifestyle issues	Social circumstances	1	19757	1051	1050	45909961	2.21302	2.21308	0.311424	15.7268	0.664271	1.14526	0.161161	8.13858	2.21186	0.311253	15.7182	N
Medical device site joint infection	Bone and joint infections	Infections - pathogen unspecified	Infections and infestations	1	19757	143	142	45910869	16.3639	16.3646	2.28916	116.987	14.3241	4.02294	0.562746	28.759	16.2564	2.27402	116.213	N
Duodenitis	Gastrointestinal inflammatory disorders NEC	Gastrointestinal inflammatory conditions	Gastrointestinal disorders	2	19756	1955	1953	45909058	2.37959	2.37973	0.594685	9.52285	1.59809	1.24986	0.312334	5.00149	2.37818	0.594298	9.51665	N
Coordination abnormal	Coordination and balance disturbances	Neurological disorders NEC	Nervous system disorders	3	19755	8058	8055	45902956	0.865425	0.865405	0.279023	2.6841	0.0627672	-0.208435	FALSE	FALSE	0.865475	0.279046	2.68432	N
Blindness unilateral	Visual impairment and blindness (excl colour blindness)	Vision disorders	Eye disorders	3	19755	9623	9620	45901391	0.724636	0.724594	0.233631	2.24729	0.313885	-0.4645	FALSE	FALSE	0.724722	0.233672	2.24769	N
Deafness unilateral	Hearing losses	Hearing disorders	Ear and labyrinth disorders	1	19757	3701	3700	45907311	0.628018	0.627999	0.0884312	4.45977	0.220287	-0.670891	FALSE	FALSE	0.628119	0.088448	4.46062	N
Hemiparesis	Paralysis and paresis (excl cranial nerve)	Movement disorders (incl parkinsonism)	Nervous system disorders	5	19753	11438	11433	45899578	1.01621	1.01621	0.422842	2.44226	0.0012927	0.0231892	0.00964892	0.0557305	1.0162	0.422837	2.44224	N
Monocyte count increased	White blood cell analyses	Haematology investigations (incl blood groups)	Investigations	3	19755	2728	2725	45908286	2.55817	2.5584	0.824538	7.93829	2.84425	1.35414	0.436422	4.20168	2.55645	0.823909	7.93224	N
Monocyte count decreased	White blood cell analyses	Haematology investigations (incl blood groups)	Investigations	2	19756	908	906	45910105	5.12951	5.12993	1.2809	20.545	6.6344	2.35626	0.588339	9.43668	5.12041	1.27852	20.5069	N
Herpes simplex	Herpes viral infections	Viral infectious disorders	Infections and infestations	5	19753	3596	3591	45907420	3.2354	3.23597	1.34591	7.78025	7.71229	1.69256	0.703971	4.06942	3.2323	1.34438	7.77141	N
Herpes simplex pneumonia	Herpes viral infections	Viral infectious disorders	Infections and infestations	1	19757	68	67	45910944	34.6816	34.6833	4.81452	249.855	32.2294	5.09535	0.707304	36.7063	34.1863	4.74553	246.274	N
Herpes simplex encephalitis	Herpes viral infections	Viral infectious disorders	Infections and infestations	1	19757	400	399	45910612	5.82373	5.82397	0.818304	41.4499	3.98548	2.53895	0.356738	18.07	5.81167	0.816575	41.3624	N
Aplasia pure red cell	Marrow depression and hypoplastic anaemias	Anaemias nonhaemolytic and marrow depression	Blood and lymphatic system disorders	15	19743	1969	1954	45909057	17.8378	17.8506	10.7385	29.6729	236.601	4.14645	2.49441	6.89263	17.7095	10.6536	29.4384	Y
Porphyria	Inborn errors of porphyrin metabolism	Metabolic and nutritional disorders congenital	Congenital, familial and genetic disorders	1	19757	214	213	45910798	10.9092	10.9097	1.52961	77.8124	8.95888	3.44134	0.482495	24.545	10.8629	1.52304	77.4785	N
Catarrh	Upper respiratory tract signs and symptoms	Respiratory tract signs and symptoms	Respiratory, thoracic and mediastinal disorders	1	19757	788	787	45910224	2.95256	2.95266	0.415369	20.9891	1.28964	1.56076	0.219561	11.0947	2.95008	0.415007	20.9707	N
Bedridden	Disability issues	Lifestyle issues	Social circumstances	1	19757	9435	9434	45901577	0.246308	0.24627	0.0346838	1.74862	2.3065	-2.021	FALSE	FALSE	0.246388	0.0347004	1.74945	N
Ovarian cancer	Ovarian neoplasms malignant (excl germ cell)	Reproductive neoplasms female malignant and unspecified	Neoplasms benign, malignant and unspecified (incl cysts and polyps)	2	19756	6757	6755	45904256	0.687984	0.687953	0.172004	2.75156	0.28297	-0.539359	FALSE	FALSE	0.688077	0.172035	2.75206	N
Ovarian failure	Ovarian and fallopian tube disorders NEC	Ovarian and fallopian tube disorders	Reproductive system and breast disorders	1	19757	381	380	45910631	6.11491	6.11517	0.859114	43.5278	4.26725	2.60916	0.366558	18.572	6.10149	0.857191	43.4304	N
Compression fracture	Fractures and dislocations NEC	Bone and joint injuries	Injury, poisoning and procedural complications	1	19757	3043	3042	45907969	0.763862	0.76385	0.107555	5.42483	0.0729801	-0.38847	FALSE	FALSE	0.763939	0.107567	5.42547	N
Malignant melanoma in situ	Skin melanomas (excl ocular)	Skin neoplasms malignant and unspecified	Neoplasms benign, malignant and unspecified (incl cysts and polyps)	1	19757	1127	1126	45909885	2.06365	2.0637	0.290422	14.6644	0.547753	1.04454	0.146997	7.42233	2.0627	0.290282	14.6573	N
Primary adrenal insufficiency	Adrenal cortical hypofunctions	Adrenal gland disorders	Endocrine disorders	1	19757	223	222	45910789	10.467	10.4674	1.46787	74.6439	8.52415	3.38191	0.474251	24.1166	10.4245	1.46185	74.3378	N
Essential thrombocythaemia	Myeloproliferative disorders (excl leukaemias)	Haematopoietic neoplasms (excl leukaemias and lymphomas)	Neoplasms benign, malignant and unspecified (incl cysts and polyps)	1	19757	254	253	45910758	9.18445	9.18487	1.28871	65.4624	7.26466	3.19412	0.448159	22.7652	9.15223	1.28413	65.2298	N
Primary myelofibrosis	Myeloproliferative disorders (excl leukaemias)	Haematopoietic neoplasms (excl leukaemias and lymphomas)	Neoplasms benign, malignant and unspecified (incl cysts and polyps)	1	19757	293	292	45910719	7.95776	7.95812	1.11716	56.6898	6.0627	2.98805	0.419462	21.2855	7.93402	1.11378	56.5182	N
Deafness bilateral	Hearing losses	Hearing disorders	Ear and labyrinth disorders	1	19757	1205	1204	45909807	1.92996	1.93	0.271623	13.7136	0.447742	0.947991	0.133417	6.73591	1.92918	0.271507	13.7077	N
Bicytopenia	Marrow depression and hypoplastic anaemias	Anaemias nonhaemolytic and marrow depression	Blood and lymphatic system disorders	2	19756	1474	1472	45909539	3.15716	3.15737	0.788834	12.6377	2.94389	1.65729	0.414054	6.63344	3.15423	0.788048	12.6251	N
Areflexia	Abnormal reflexes	Neurological disorders NEC	Nervous system disorders	1	19757	1491	1490	45909521	1.55951	1.55954	0.219519	11.0795	0.200608	0.640744	0.0901903	4.55207	1.55913	0.219462	11.0766	N
Arthritis reactive	Spondyloarthropathies	Joint disorders	Musculoskeletal and connective tissue disorders	2	19756	518	516	45910495	9.00646	9.00727	2.24645	36.1152	14.1802	3.166	0.789612	12.6943	8.97555	2.23853	35.988	N
Reactive gastropathy	Chemical injuries	Exposures, chemical injuries and poisoning	Injury, poisoning and procedural complications	1	19757	335	334	45910677	6.95709	6.95739	0.977089	49.5403	5.08564	2.79479	0.392498	19.9004	6.9393	0.974549	49.4115	N
Dysphonia	Upper respiratory tract signs and symptoms	Respiratory tract signs and symptoms	Respiratory, thoracic and mediastinal disorders	16	19742	44143	44127	45866884	0.842538	0.84241	0.515934	1.37548	0.471132	-0.247089	FALSE	FALSE	0.842595	0.516048	1.37578	N
Pyrexia	Febrile disorders	Body temperature conditions	General disorders and administration site conditions	523	19235	247304	246781	45664230	4.92452	5.03123	4.61223	5.48829	1641.1	2.29755	2.10621	2.50627	4.91622	4.5068	5.36283	Y
Febrile neutropenia	Neutropenias	White blood cell disorders	Blood and lymphatic system disorders	335	19423	48734	48399	45862612	16.0836	16.3437	14.6651	18.2145	4711.25	3.99818	3.58754	4.45583	15.9799	14.3386	17.809	Y
Febrile infection	Infections NEC	Infections - pathogen unspecified	Infections and infestations	5	19753	858	853	45910158	13.6206	13.6238	5.65534	32.8197	58.1302	3.7599	1.56077	9.05763	13.547	5.62348	32.6348	Y
Febrile bone marrow aplasia	Marrow depression and hypoplastic anaemias	Anaemias nonhaemolytic and marrow depression	Blood and lymphatic system disorders	9	19749	3074	3065	45907946	6.82317	6.82582	3.5476	13.1333	44.5996	2.76683	1.43801	5.32357	6.80612	3.53736	13.0954	Y
Cyanosis	Peripheral vascular disorders NEC	Vascular disorders NEC	Vascular disorders	11	19747	9442	9431	45901580	2.71025	2.7112	1.50068	4.89817	11.86	1.43736	0.795598	2.5968	2.70825	1.49905	4.89285	N
Dysplasia	Trophic disorders	Tissue disorders NEC	General disorders and administration site conditions	1	19757	835	834	45910177	2.78617	2.78626	0.391988	19.8048	1.14374	1.47718	0.207818	10.4998	2.78403	0.391675	19.789	N
Failure to thrive	General nutritional disorders NEC	Appetite and general nutritional disorders	Metabolism and nutrition disorders	1	19757	3268	3267	45907744	0.711254	0.711239	0.100149	5.05109	0.117194	-0.491384	FALSE	FALSE	0.711342	0.100164	5.05182	N
Prinzmetal angina	Ischaemic coronary artery disorders	Coronary artery disorders	Cardiac disorders	1	19757	683	682	45910329	3.40714	3.40726	0.479228	24.2252	1.69817	1.76707	0.248537	12.5636	3.40361	0.478715	24.1993	N
Proteus infection	Proteus infections	Bacterial infectious disorders	Infections and infestations	1	19757	452	451	45910560	5.15225	5.15246	0.724158	36.6604	3.33897	2.36263	0.332058	16.8104	5.14307	0.722837	36.5935	N
Dysphemia	Speech articulation and rhythm disturbances	Communication disorders and disturbances	Psychiatric disorders	1	19757	3050	3049	45907962	0.762108	0.762096	0.107308	5.41238	0.0742387	-0.391785	FALSE	FALSE	0.762186	0.10732	5.41301	N
Perioral dermatitis	Dermatitis and eczema	Epidermal and dermal conditions	Skin and subcutaneous tissue disorders	1	19757	468	467	45910544	4.97573	4.97593	0.699399	35.4017	3.16995	2.31244	0.325029	16.4521	4.96724	0.698177	35.3398	N
Oropharyngeal discomfort	Upper respiratory tract signs and symptoms	Respiratory tract signs and symptoms	Respiratory, thoracic and mediastinal disorders	4	19754	7041	7037	45903974	1.32083	1.32089	0.495559	3.52079	0.311586	0.401244	0.150534	1.0695	1.32065	0.495466	3.52013	N
Oropharyngeal candidiasis	Candida infections	Fungal infectious disorders	Infections and infestations	1	19757	680	679	45910332	3.42219	3.42231	0.481343	24.3324	1.7119	1.77342	0.249428	12.6089	3.41863	0.480824	24.3062	N
Oropharyngeal pain	Upper respiratory tract signs and symptoms	Respiratory tract signs and symptoms	Respiratory, thoracic and mediastinal disorders	16	19742	72979	72963	45838048	0.509555	0.509158	0.311845	0.831316	7.56318	-0.972385	FALSE	FALSE	0.509663	0.312154	0.832141	N
Oropharyngeal spasm	Pharyngeal disorders (excl infections and neoplasms)	Upper respiratory tract disorders (excl infections)	Respiratory, thoracic and mediastinal disorders	1	19757	270	269	45910742	8.63817	8.63855	1.21233	61.5546	6.72896	3.10599	0.435894	22.132	8.60988	1.20831	61.3503	N
Dry mouth	Oral dryness and saliva altered	Salivary gland conditions	Gastrointestinal disorders	10	19748	57465	57455	45853556	0.404432	0.404131	0.217396	0.751263	8.77979	-1.30566	FALSE	FALSE	0.404536	0.217614	0.752017	N
Oral candidiasis	Candida infections	Fungal infectious disorders	Infections and infestations	2	19756	8914	8912	45902099	0.521469	0.521421	0.130373	2.08539	0.878229	-0.939049	FALSE	FALSE	0.521577	0.130412	2.08602	N
Hypoaesthesia oral	Oral soft tissue signs and symptoms	Oral soft tissue conditions	Gastrointestinal disorders	6	19752	10413	10407	45900604	1.33968	1.33978	0.601689	2.98328	0.516569	0.421673	0.189371	0.938937	1.33948	0.601555	2.98261	N
Oral lichen planus	Oral soft tissue disorders NEC	Oral soft tissue conditions	Gastrointestinal disorders	1	19757	360	359	45910652	6.47261	6.47289	0.909232	46.081	4.61429	2.69096	0.377992	19.1571	6.45741	0.907057	45.9708	N
Mouth ulceration	Stomatitis and ulceration	Oral soft tissue conditions	Gastrointestinal disorders	7	19751	14903	14896	45896115	1.09195	1.09198	0.520419	2.29128	0.0541906	0.126848	0.0604535	0.266162	1.09191	0.520382	2.29112	N
Oral herpes	Herpes viral infections	Viral infectious disorders	Infections and infestations	3	19755	15361	15358	45895653	0.4539	0.453817	0.146334	1.4074	1.97136	-1.13921	FALSE	FALSE	0.454007	0.146395	1.40799	N
Oral pain	Oral soft tissue signs and symptoms	Oral soft tissue conditions	Gastrointestinal disorders	1	19757	16984	16983	45894028	0.136823	0.136779	0.0192645	0.971146	5.44722	-2.86908	FALSE	FALSE	0.136874	0.0192778	0.971817	N
Oral disorder	Oral soft tissue disorders NEC	Oral soft tissue conditions	Gastrointestinal disorders	3	19755	5347	5344	45905667	1.30445	1.3045	0.420551	4.04641	0.21308	0.383257	0.123556	1.18882	1.30428	0.420481	4.04574	N
Oral pruritus	Oral soft tissue signs and symptoms	Oral soft tissue conditions	Gastrointestinal disorders	1	19757	1671	1670	45909341	1.39142	1.39144	0.195871	9.88456	0.110047	0.476312	0.0670499	3.38365	1.39118	0.195835	9.88275	N
Oral fungal infection	Fungal infections NEC	Fungal infectious disorders	Infections and infestations	1	19757	1928	1927	45909084	1.20585	1.20586	0.16976	8.56555	0.0351228	0.269919	0.0379991	1.91731	1.20574	0.169744	8.56472	N
Oral mucosal eruption	Oral soft tissue signs and symptoms	Oral soft tissue conditions	Gastrointestinal disorders	2	19756	1242	1240	45909771	3.74785	3.74813	0.936262	15.0048	4.02296	1.90436	0.475698	7.6237	3.74342	0.935087	14.986	N
Oral mucosal roughening	Oral soft tissue signs and symptoms	Oral soft tissue conditions	Gastrointestinal disorders	1	19757	145	144	45910867	16.1366	16.1373	2.25758	115.351	14.1007	4.0029	0.559997	28.613	16.0322	2.24287	114.599	N
Stomatitis	Stomatitis and ulceration	Oral soft tissue conditions	Gastrointestinal disorders	18	19740	46172	46154	45864857	0.906227	0.906142	0.570731	1.43867	0.174766	-0.141997	FALSE	FALSE	0.906264	0.570808	1.43886	N
Paraesthesia oral	Oral soft tissue signs and symptoms	Oral soft tissue conditions	Gastrointestinal disorders	1	19757	10358	10357	45900654	0.224357	0.224318	0.0315925	1.59274	2.68188	-2.15565	FALSE	FALSE	0.224432	0.0316086	1.59355	N
Percussion test abnormal	Physical examination procedures and organ system status	Physical examination and organ system status topics	Investigations	1	19757	22	21	45910990	110.651	110.656	14.8836	822.708	103.721	6.72338	0.904311	49.987	105.667	14.2124	785.611	N
Circumstance or information capable of leading to medication error	Medication errors, product use errors and issues NEC	Medication errors and other product use errors and issues	Injury, poisoning and procedural complications	6	19752	28324	28318	45882693	0.492337	0.492183	0.22107	1.09578	3.14207	-1.02197	FALSE	FALSE	0.492445	0.221187	1.09636	N
Posterior reversible encephalopathy syndrome	Encephalopathies NEC	Encephalopathies	Nervous system disorders	2	19756	7775	7773	45903238	0.597882	0.597841	0.149478	2.39108	0.540859	-0.741819	FALSE	FALSE	0.597985	0.149514	2.39166	N
Stevens-Johnson syndrome	Bullous conditions	Epidermal and dermal conditions	Skin and subcutaneous tissue disorders	7	19751	12089	12082	45898929	1.34627	1.3464	0.641642	2.82522	0.623253	0.428756	0.204329	0.899684	1.34607	0.641488	2.82454	N
Right ventricular failure	Right ventricular failures	Heart failures	Cardiac disorders	1	19757	5227	5226	45905785	0.444636	0.444608	0.0626119	3.15716	0.693614	-1.16896	FALSE	FALSE	0.444742	0.0626308	3.15812	N
Bundle branch block right	Cardiac conduction disorders	Cardiac arrhythmias	Cardiac disorders	1	19757	2678	2677	45908334	0.868012	0.868005	0.122215	6.16481	0.0200636	-0.204132	FALSE	FALSE	0.868061	0.122223	6.16521	N
Anaemia folate deficiency	Anaemia deficiencies	Anaemias nonhaemolytic and marrow depression	Blood and lymphatic system disorders	1	19757	125	124	45910887	18.7392	18.7401	2.61884	134.103	16.6583	4.21702	0.589308	30.1766	18.5973	2.59888	133.081	N
Folate deficiency	Water soluble vitamin deficiencies	Vitamin related disorders	Metabolism and nutrition disorders	2	19756	847	845	45910166	5.4998	5.50026	1.37322	22.0306	7.346	2.45659	0.613323	9.83958	5.48918	1.37045	21.9862	N
Toxicity to various agents	Poisoning and toxicity	Exposures, chemical injuries and poisoning	Injury, poisoning and procedural complications	10	19748	139921	139911	45771100	0.166082	0.16566	0.0891169	0.307945	41.9971	-2.58952	FALSE	FALSE	0.166141	0.0893761	0.30884	N
Allogenic stem cell transplantation	Blood and blood product treatment	Haematological and lymphoid tissue therapeutic procedures	Surgical and medical procedures	3	19755	124	121	45910890	57.6116	57.6202	18.3245	181.183	162.85	5.81357	1.84885	18.2804	56.2419	17.8862	176.849	Y
Dysphagia	Gastrointestinal signs and symptoms NEC	Gastrointestinal signs and symptoms	Gastrointestinal disorders	9	19749	69566	69557	45841454	0.30066	0.300341	0.15624	0.577347	14.6604	-1.73336	FALSE	FALSE	0.30075	0.156453	0.578134	N
Odynophagia	Gastrointestinal signs and symptoms NEC	Gastrointestinal signs and symptoms	Gastrointestinal disorders	2	19756	3969	3967	45907044	1.1715	1.17152	0.292863	4.68632	0.0501911	0.228248	0.057059	0.913044	1.17141	0.292837	4.6859	N
Dependence on oxygen therapy	Disability issues	Lifestyle issues	Social circumstances	2	19756	389	387	45910624	12.0086	12.0097	2.9926	48.1968	20.0802	3.57918	0.891864	14.3638	11.952	2.97821	47.9652	N
Hiccups	Lower respiratory tract signs and symptoms	Respiratory tract signs and symptoms	Respiratory, thoracic and mediastinal disorders	3	19755	5476	5473	45905538	1.27371	1.27375	0.41064	3.95099	0.176376	0.348864	0.112469	1.08213	1.27356	0.410578	3.9504	N
Vomiting	Nausea and vomiting symptoms	Gastrointestinal signs and symptoms	Gastrointestinal disorders	191	19567	329773	329582	45581429	1.34662	1.35	1.17064	1.55684	17.154	0.429123	0.372111	0.494871	1.34642	1.16753	1.5527	N
Haematemesis	Non-site specific gastrointestinal haemorrhages	Gastrointestinal haemorrhages NEC	Gastrointestinal disorders	1	19757	17145	17144	45893867	0.135538	0.135494	0.0190835	0.962022	5.51527	-2.88269	FALSE	FALSE	0.135589	0.0190968	0.962691	N
Choking	Upper respiratory tract signs and symptoms	Respiratory tract signs and symptoms	Respiratory, thoracic and mediastinal disorders	1	19757	14557	14556	45896455	0.159636	0.159594	0.0224775	1.13314	4.42497	-2.64662	FALSE	FALSE	0.159694	0.0224916	1.13385	N
Choking sensation	Upper respiratory tract signs and symptoms	Respiratory tract signs and symptoms	Respiratory, thoracic and mediastinal disorders	1	19757	3906	3905	45907106	0.595049	0.595029	0.0837896	4.22557	0.275535	-0.748668	FALSE	FALSE	0.595153	0.0838071	4.22645	N
Neuropathy peripheral	Peripheral neuropathies NEC	Peripheral neuropathies	Nervous system disorders	24	19734	72560	72536	45838475	0.768832	0.768551	0.514973	1.14699	1.67024	-0.379116	FALSE	FALSE	0.768909	0.515212	1.14753	N
Ageusia	Sensory abnormalities NEC	Neurological disorders NEC	Nervous system disorders	2	19756	16859	16857	45894154	0.275692	0.275618	0.0689192	1.10224	3.80681	-1.85842	FALSE	FALSE	0.275778	0.0689591	1.10288	N
Dysgeusia	Sensory abnormalities NEC	Neurological disorders NEC	Nervous system disorders	2	19756	52468	52466	45858545	0.088578	0.0884857	0.0221274	0.353848	18.7769	-3.49634	FALSE	FALSE	0.0886128	0.0221591	0.354356	N
Taste disorder	Sensory abnormalities NEC	Neurological disorders NEC	Nervous system disorders	3	19755	16505	16502	45894509	0.422434	0.422346	0.136187	1.30979	2.36943	-1.24284	FALSE	FALSE	0.422539	0.136249	1.31039	N
Moaning	General signs and symptoms NEC	General system disorders NEC	General disorders and administration site conditions	1	19757	761	760	45910251	3.05746	3.05756	0.430107	21.7357	1.38273	1.61106	0.226627	11.4527	3.05475	0.429712	21.7157	N
Hypopnoea	Breathing abnormalities	Respiratory disorders NEC	Respiratory, thoracic and mediastinal disorders	1	19757	2788	2787	45908224	0.833752	0.833744	0.117393	5.92139	0.0331395	-0.262207	FALSE	FALSE	0.833812	0.117402	5.92188	N
Respiratory arrest	Breathing abnormalities	Respiratory disorders NEC	Respiratory, thoracic and mediastinal disorders	2	19756	15159	15157	45895854	0.306613	0.306543	0.0766513	1.22592	3.13673	-1.70508	FALSE	FALSE	0.306705	0.0766917	1.22657	N
Dyspnoea	Breathing abnormalities	Respiratory disorders NEC	Respiratory, thoracic and mediastinal disorders	358	19400	414582	414224	45496787	2.00827	2.02687	1.8256	2.25034	182.716	1.00533	0.905495	1.11616	2.0074	1.80806	2.22871	N
Tachypnoea	Breathing abnormalities	Respiratory disorders NEC	Respiratory, thoracic and mediastinal disorders	35	19723	9307	9272	45901739	8.77139	8.78518	6.30188	12.247	240.131	3.12799	2.2438	4.3606	8.74217	6.27102	12.1871	Y
Respiratory alkalosis	Conditions associated with abnormal gas exchange	Respiratory disorders NEC	Respiratory, thoracic and mediastinal disorders	1	19757	1061	1060	45909951	2.19214	2.1922	0.308489	15.5783	0.647718	1.1316	0.15924	8.04142	2.19102	0.308322	15.5699	N
Respiratory depression	Breathing abnormalities	Respiratory disorders NEC	Respiratory, thoracic and mediastinal disorders	1	19757	8259	8258	45902753	0.281384	0.281347	0.0396235	1.99771	1.83536	-1.82894	FALSE	FALSE	0.281471	0.0396409	1.99859	N
Apnoea	Breathing abnormalities	Respiratory disorders NEC	Respiratory, thoracic and mediastinal disorders	1	19757	4854	4853	45906158	0.47881	0.478784	0.0674238	3.3999	0.567263	-1.06215	FALSE	FALSE	0.478918	0.0674426	3.40085	N
Respiratory rate increased	Physical examination procedures and organ system status	Physical examination and organ system status topics	Investigations	8	19750	5445	5437	45905574	3.41904	3.42002	1.70921	6.84324	13.6737	1.77209	0.885632	3.54584	3.41549	1.70695	6.83417	N
Respiratory rate decreased	Physical examination procedures and organ system status	Physical examination and organ system status topics	Investigations	2	19756	1970	1968	45909043	2.36145	2.36159	0.590155	9.45022	1.56831	1.23883	0.30958	4.95734	2.36007	0.589776	9.44413	N
Respiratory distress	Breathing abnormalities	Respiratory disorders NEC	Respiratory, thoracic and mediastinal disorders	27	19731	18209	18182	45892829	3.45061	3.45396	2.36738	5.03928	46.9401	1.78533	1.22368	2.60477	3.44698	2.36259	5.02908	Y
Respiratory disorder	Respiratory tract disorders NEC	Respiratory disorders NEC	Respiratory, thoracic and mediastinal disorders	9	19749	21076	21067	45889944	0.99269	0.992687	0.516354	1.90843	0.000484469	-0.0105802	FALSE	FALSE	0.992693	0.516358	1.90844	N
Respiratory failure	Respiratory failures (excl neonatal)	Respiratory disorders NEC	Respiratory, thoracic and mediastinal disorders	60	19698	48894	48834	45862177	2.85498	2.86063	2.21991	3.68628	72.3029	1.51233	1.1736	1.94882	2.8527	2.21376	3.67606	Y
Respiratory syncytial virus infection	Respiratory syncytial viral infections	Viral infectious disorders	Infections and infestations	2	19756	6614	6612	45904399	0.702864	0.702833	0.175723	2.81109	0.25119	-0.508499	FALSE	FALSE	0.702953	0.175753	2.81157	N
Respiratory tract infection	Infections NEC	Infections - pathogen unspecified	Infections and infestations	27	19731	19824	19797	45891214	3.16912	3.17209	2.17422	4.62791	40.0486	1.66274	1.13968	2.42585	3.16616	2.17016	4.61927	Y
Respiratory tract inflammation	Respiratory tract disorders NEC	Respiratory disorders NEC	Respiratory, thoracic and mediastinal disorders	1	19757	371	370	45910641	6.28018	6.28045	0.882272	44.7073	4.42748	2.64753	0.371923	18.8465	6.26595	0.880235	44.6041	N
Respiratory tract infection viral	Viral infections NEC	Viral infectious disorders	Infections and infestations	1	19757	1792	1791	45909220	1.29741	1.29743	0.182645	9.21636	0.0681423	0.375453	0.0528542	2.66706	1.29725	0.182619	9.21508	N
Respiratory symptom	Respiratory signs and symptoms NEC	Respiratory tract signs and symptoms	Respiratory, thoracic and mediastinal disorders	2	19756	2270	2268	45908743	2.04909	2.0492	0.512137	8.19937	1.07333	1.03433	0.258501	4.13863	2.04816	0.511879	8.19525	N
Breath sounds abnormal	Physical examination procedures and organ system status	Physical examination and organ system status topics	Investigations	5	19753	3570	3565	45907446	3.259	3.25957	1.35572	7.83703	7.81885	1.70303	0.708322	4.09461	3.25584	1.35417	7.82805	N
Haemoptysis	Coughing and associated symptoms	Respiratory disorders NEC	Respiratory, thoracic and mediastinal disorders	4	19754	20192	20188	45890823	0.460406	0.460296	0.17272	1.22668	2.53023	-1.11869	FALSE	FALSE	0.460512	0.172802	1.22726	N
Cough	Coughing and associated symptoms	Respiratory disorders NEC	Respiratory, thoracic and mediastinal disorders	94	19664	215594	215500	45695511	1.01357	1.01364	0.82767	1.24139	0.0171551	0.0194397	0.0158732	0.0238075	1.01357	0.827612	1.2413	N
Throat irritation	Upper respiratory tract signs and symptoms	Respiratory tract signs and symptoms	Respiratory, thoracic and mediastinal disorders	16	19742	32676	32660	45878351	1.13835	1.13847	0.697233	1.85893	0.269109	0.186865	0.114442	0.305119	1.13829	0.697123	1.85864	N
Throat tightness	Upper respiratory tract signs and symptoms	Respiratory tract signs and symptoms	Respiratory, thoracic and mediastinal disorders	17	19741	18399	18382	45892629	2.14897	2.14996	1.33597	3.45991	10.4378	1.10293	0.685352	1.77494	2.14791	1.33469	3.45661	N
Dry throat	Upper respiratory tract signs and symptoms	Respiratory tract signs and symptoms	Respiratory, thoracic and mediastinal disorders	3	19755	7475	7472	45903539	0.93295	0.93294	0.300793	2.89361	0.0144531	-0.100087	FALSE	FALSE	0.932977	0.300805	2.89372	N
Pharyngitis	Upper respiratory tract infections	Infections - pathogen unspecified	Infections and infestations	7	19751	9034	9027	45901984	1.80189	1.80218	0.858787	3.78189	2.4966	0.849014	0.404579	1.78167	1.80127	0.858355	3.77999	N
Pharyngeal oedema	Pharyngeal disorders (excl infections and neoplasms)	Upper respiratory tract disorders (excl infections)	Respiratory, thoracic and mediastinal disorders	4	19754	9651	9647	45901364	0.963478	0.96347	0.361492	2.5679	0.00553669	-0.0536544	FALSE	FALSE	0.963493	0.3615	2.56796	N
Pharyngeal disorder	Pharyngeal disorders (excl infections and neoplasms)	Upper respiratory tract disorders (excl infections)	Respiratory, thoracic and mediastinal disorders	1	19757	2210	2209	45908802	1.05191	1.05191	0.148098	7.47155	0.00256054	0.0729777	0.0102744	0.518348	1.05189	0.148094	7.47136	N
Pharyngeal mass	Pharyngeal disorders (excl infections and neoplasms)	Upper respiratory tract disorders (excl infections)	Respiratory, thoracic and mediastinal disorders	1	19757	404	403	45910608	5.76592	5.76616	0.810201	41.0375	3.92964	2.5246	0.35473	17.9674	5.75413	0.80851	40.9519	N
Pharyngeal swelling	Pharyngeal disorders (excl infections and neoplasms)	Upper respiratory tract disorders (excl infections)	Respiratory, thoracic and mediastinal disorders	1	19757	8047	8046	45902965	0.288798	0.288762	0.0406676	2.05037	1.75152	-1.79143	FALSE	FALSE	0.288886	0.0406851	2.05125	N
Crying	General signs and symptoms NEC	General system disorders NEC	General disorders and administration site conditions	2	19756	24427	24425	45886586	0.19027	0.190188	0.0475582	0.760569	6.89505	-2.39338	FALSE	FALSE	0.190336	0.0475953	0.761162	N
Asthma	Bronchospasm and obstruction	Bronchial disorders (excl neoplasms)	Respiratory, thoracic and mediastinal disorders	6	19752	80682	80676	45830335	0.172815	0.172563	0.0775131	0.384169	23.7962	-2.53219	FALSE	FALSE	0.172876	0.0776536	0.384866	N
Asthmatic crisis	Bronchospasm and obstruction	Bronchial disorders (excl neoplasms)	Respiratory, thoracic and mediastinal disorders	1	19757	3289	3288	45907723	0.706711	0.706697	0.0995096	5.01881	0.121688	-0.500625	FALSE	FALSE	0.706801	0.0995242	5.01955	N
Wheezing	Bronchospasm and obstruction	Bronchial disorders (excl neoplasms)	Respiratory, thoracic and mediastinal disorders	22	19736	43187	43165	45867846	1.18431	1.18451	0.779673	1.79957	0.631299	0.24393	0.16056	0.37059	1.18421	0.779476	1.79911	N
Lip injury	Abdominal and gastrointestinal injuries NEC	Injuries NEC	Injury, poisoning and procedural complications	1	19757	1087	1086	45909925	2.13966	2.13971	0.30111	15.205	0.606477	1.09667	0.154329	7.79305	2.13861	0.300954	15.1971	N
Lip dry	Oral dryness and saliva altered	Salivary gland conditions	Gastrointestinal disorders	1	19757	6087	6086	45904925	0.381805	0.381774	0.0537648	2.71091	1.00091	-1.38871	FALSE	FALSE	0.381907	0.0537835	2.71185	N
Lip swelling	Oral soft tissue swelling and oedema	Oral soft tissue conditions	Gastrointestinal disorders	3	19755	24165	24162	45886849	0.288511	0.288403	0.0929996	0.894371	5.26587	-1.79286	FALSE	FALSE	0.288599	0.093063	0.89498	N
Salivary hyposecretion	Oral dryness and saliva altered	Salivary gland conditions	Gastrointestinal disorders	1	19757	663	662	45910349	3.51007	3.5102	0.493685	24.9582	1.79228	1.80994	0.254556	12.869	3.50628	0.493135	24.9304	N
Rales	Lower respiratory tract signs and symptoms	Respiratory tract signs and symptoms	Respiratory, thoracic and mediastinal disorders	1	19757	3902	3901	45907110	0.595659	0.595639	0.0838755	4.22991	0.274424	-0.74719	FALSE	FALSE	0.595763	0.083893	4.23079	N
Feeding disorder	General nutritional disorders NEC	Appetite and general nutritional disorders	Metabolism and nutrition disorders	1	19757	16244	16243	45894768	0.143057	0.143013	0.0201424	1.01541	5.1348	-2.80481	FALSE	FALSE	0.143109	0.0201559	1.01609	N
Laryngeal oedema	Laryngeal spasm, oedema and obstruction	Upper respiratory tract disorders (excl infections)	Respiratory, thoracic and mediastinal disorders	5	19753	4010	4005	45907006	2.90096	2.90144	1.20685	6.97549	6.22113	1.53535	0.638625	3.69121	2.89859	1.20566	6.96864	N
Laryngitis	Upper respiratory tract infections	Infections - pathogen unspecified	Infections and infestations	3	19755	7943	7940	45903071	0.87796	0.877941	0.283064	2.72299	0.0508819	-0.187697	FALSE	FALSE	0.878006	0.283085	2.72319	N
Laryngospasm	Laryngeal spasm, oedema and obstruction	Upper respiratory tract disorders (excl infections)	Respiratory, thoracic and mediastinal disorders	1	19757	1746	1745	45909266	1.33161	1.33163	0.187457	9.45946	0.0825383	0.41297	0.0581348	2.9336	1.33142	0.187428	9.458	N
Laryngeal discomfort	Upper respiratory tract signs and symptoms	Respiratory tract signs and symptoms	Respiratory, thoracic and mediastinal disorders	1	19757	546	545	45910466	4.26361	4.26377	0.59948	30.3259	2.49361	2.09005	0.293858	14.8654	4.25763	0.598617	30.2822	N
Laryngeal squamous cell carcinoma	Laryngeal neoplasms malignant	Respiratory and mediastinal neoplasms malignant and unspecified	Neoplasms benign, malignant and unspecified (incl cysts and polyps)	1	19757	98	97	45910914	23.9553	23.9565	3.34047	171.806	21.7727	4.5681	0.636972	32.7605	23.7211	3.30765	170.118	N
Stridor	Laryngeal spasm, oedema and obstruction	Upper respiratory tract disorders (excl infections)	Respiratory, thoracic and mediastinal disorders	2	19756	1793	1791	45909220	2.59483	2.59499	0.648436	10.3849	1.95831	1.37465	0.343498	5.50123	2.59305	0.647952	10.3772	N
Sneezing	Upper respiratory tract signs and symptoms	Respiratory tract signs and symptoms	Respiratory, thoracic and mediastinal disorders	3	19755	17025	17022	45893989	0.409529	0.409439	0.132026	1.26976	2.55457	-1.2876	FALSE	FALSE	0.409633	0.132088	1.27036	N
Vomiting projectile	Nausea and vomiting symptoms	Gastrointestinal signs and symptoms	Gastrointestinal disorders	1	19757	1971	1970	45909041	1.17953	1.17954	0.166057	8.37849	0.0273116	0.238096	0.0335195	1.69125	1.17944	0.166043	8.37778	N
Parosmia	Olfactory nerve disorders	Cranial nerve disorders (excl neoplasms)	Nervous system disorders	1	19757	5128	5127	45905884	0.453222	0.453194	0.0638208	3.21815	0.659593	-1.14137	FALSE	FALSE	0.453328	0.0638397	3.2191	N
Somnolence	Disturbances in consciousness NEC	Neurological disorders NEC	Nervous system disorders	23	19735	144085	144062	45766949	0.370982	0.370248	0.245971	0.557316	24.6035	-1.43019	FALSE	FALSE	0.371082	0.246525	0.558571	N
Basophil count increased	White blood cell analyses	Haematology investigations (incl blood groups)	Investigations	2	19756	599	597	45910414	7.78448	7.78517	1.94236	31.2038	11.7865	2.9564	0.737604	11.8496	7.76183	1.93653	31.1102	N
Basophil count decreased	White blood cell analyses	Haematology investigations (incl blood groups)	Investigations	1	19757	209	208	45910803	11.1715	11.172	1.5662	79.6917	9.21672	3.47545	0.487224	24.791	11.1228	1.55931	79.3409	N
Pneumonia haemophilus	Haemophilus infections	Bacterial infectious disorders	Infections and infestations	4	19754	358	354	45910657	26.2561	26.2612	9.8009	70.3663	96.0918	4.69899	1.7537	12.5908	25.9739	9.69367	69.5964	Y
Haemophilus infection	Haemophilus infections	Bacterial infectious disorders	Infections and infestations	4	19754	652	648	45910363	14.3436	14.3463	5.36757	38.3446	49.3494	3.83408	1.43449	10.2477	14.2618	5.33593	38.1185	Y
Haemophilus test positive	Bacteria identification and serology (excl mycobacteria)	Microbiology and serology investigations	Investigations	2	19756	99	97	45910914	47.9107	47.9154	11.8133	194.348	90.0074	5.55345	1.36917	22.5252	46.963	11.5784	190.485	N
Eosinophilia	Eosinophilic disorders	White blood cell disorders	Blood and lymphatic system disorders	5	19753	12078	12073	45898938	0.96234	0.962331	0.400425	2.31274	0.00736765	-0.0553576	FALSE	FALSE	0.962356	0.400436	2.3128	N
Eosinophilic pneumonia	Lower respiratory tract inflammatory and immunologic conditions	Lower respiratory tract disorders (excl obstruction and infection)	Respiratory, thoracic and mediastinal disorders	2	19756	2124	2122	45908889	2.19007	2.19019	0.547352	8.76391	1.2922	1.13024	0.282459	4.52258	2.18895	0.547042	8.75894	N
Eosinophil count increased	White blood cell analyses	Haematology investigations (incl blood groups)	Investigations	1	19757	5909	5908	45905103	0.393309	0.393278	0.0553846	2.79261	0.935804	-1.34589	FALSE	FALSE	0.393411	0.0554033	2.79356	N
Eosinophil count decreased	White blood cell analyses	Haematology investigations (incl blood groups)	Investigations	1	19757	1662	1661	45909350	1.39896	1.39898	0.196932	9.93815	0.113711	0.484104	0.0681465	3.43901	1.39872	0.196895	9.9363	N
Eosinophilic colitis	Colitis (excl infective)	Gastrointestinal inflammatory conditions	Gastrointestinal disorders	1	19757	262	261	45910750	8.90294	8.90334	1.24935	63.4484	6.98852	3.14939	0.441935	22.4437	8.87277	1.24506	63.2306	N
Eructation	Dyspeptic signs and symptoms	Gastrointestinal signs and symptoms	Gastrointestinal disorders	5	19753	12081	12076	45898935	0.962101	0.962092	0.400326	2.31217	0.00746335	-0.0557159	FALSE	FALSE	0.962117	0.400336	2.31223	N
Organ failure	General signs and symptoms NEC	General system disorders NEC	General disorders and administration site conditions	1	19757	2100	2099	45908912	1.10704	1.10704	0.155855	7.8633	0.0103444	0.146635	0.0206441	1.04155	1.10698	0.155848	7.8629	N
Device related thrombosis	Vascular complications associated with device	Complications associated with device	General disorders and administration site conditions	1	19757	804	803	45910208	2.89373	2.89383	0.407103	20.5703	1.23779	1.53176	0.215487	10.8883	2.89138	0.406758	20.5529	N
Organic brain syndrome	Mental disorders due to a general medical condition NEC	Psychiatric disorders NEC	Psychiatric disorders	2	19756	177	175	45910836	26.5562	26.5588	6.58941	107.046	48.6321	4.7152	1.16987	19.0047	26.2674	6.51712	105.871	N
Haemophagocytic lymphohistiocytosis	Immune and associated conditions NEC	Immune disorders NEC	Immune system disorders	7	19751	7528	7521	45903490	2.1627	2.16311	1.03072	4.53958	4.37224	1.11211	0.529922	2.33392	2.16162	1.03001	4.53645	N
Cataract subcapsular	Cataract conditions	Anterior eye structural change, deposit and degeneration	Eye disorders	1	19757	429	428	45910583	5.42913	5.42935	0.762984	38.635	3.60493	2.43797	0.342607	17.3485	5.4188	0.761502	38.5599	N
Cyst	Mass conditions NEC	Tissue disorders NEC	General disorders and administration site conditions	4	19754	9305	9301	45901710	0.999319	0.999319	0.374939	2.66347	1.85491e-06	-0.00098213	FALSE	FALSE	0.999319	0.374939	2.66347	N
Peripheral coldness	Peripheral vasoconstriction, necrosis and vascular insufficiency	Arteriosclerosis, stenosis, vascular insufficiency and necrosis	Vascular disorders	4	19754	9580	9576	45901435	0.970621	0.970615	0.364172	2.58695	0.00355624	-0.0430016	FALSE	FALSE	0.970633	0.364179	2.587	N
Quadriplegia	Paralysis and paresis (excl cranial nerve)	Movement disorders (incl parkinsonism)	Nervous system disorders	1	19757	1375	1374	45909637	1.69117	1.6912	0.238039	12.0156	0.282279	0.757592	0.106632	5.3825	1.69067	0.237963	12.0118	N
Quadriparesis	Paralysis and paresis (excl cranial nerve)	Movement disorders (incl parkinsonism)	Nervous system disorders	1	19757	1156	1155	45909856	2.01183	2.01188	0.283136	14.2959	0.508465	1.00788	0.141841	7.16172	2.01096	0.283006	14.2893	N
Relapsing fever	Borrelial infections	Bacterial infectious disorders	Infections and infestations	2	19756	211	209	45910802	22.236	22.2382	5.52452	89.5168	40.1777	4.46171	1.1084	17.96	22.0348	5.47398	88.6979	N
Ileal ulcer	Intestinal ulcers and perforation NEC	Gastrointestinal ulceration and perforation	Gastrointestinal disorders	1	19757	748	747	45910264	3.11067	3.11077	0.437582	22.1145	1.43025	1.63591	0.230119	11.6297	3.10784	0.437171	22.0936	N
Ileal perforation	Intestinal ulcers and perforation NEC	Gastrointestinal ulceration and perforation	Gastrointestinal disorders	1	19757	394	393	45910618	5.91264	5.91289	0.830766	42.0843	4.07144	2.56076	0.359789	18.2259	5.90017	0.828979	41.9938	N
Lethargy	Disturbances in consciousness NEC	Neurological disorders NEC	Nervous system disorders	9	19749	39653	39644	45871367	0.52752	0.527305	0.2743	1.01367	3.81107	-0.922409	FALSE	FALSE	0.527627	0.274468	1.01429	N
International normalised ratio increased	Coagulation and bleeding analyses	Haematology investigations (incl blood groups)	Investigations	1	19757	15280	15279	45895732	0.152082	0.152039	0.0214136	1.0795	4.72873	-2.71655	FALSE	FALSE	0.152138	0.0214275	1.0802	N
Necrosis	Necrosis NEC	Tissue disorders NEC	General disorders and administration site conditions	2	19756	3489	3487	45907524	1.33276	1.33279	0.333164	5.33172	0.166083	0.41421	0.103542	1.65701	1.33257	0.333108	5.33082	N
Necrotic lymphadenopathy	Lymphatic system disorders NEC	Spleen, lymphatic and reticuloendothelial system disorders	Blood and lymphatic system disorders	2	19756	86	84	45910927	55.3254	55.3309	13.6117	224.917	104.206	5.75654	1.41614	23.4	54.062	13.2996	219.759	N
Necrotising colitis	Colitis (excl infective)	Gastrointestinal inflammatory conditions	Gastrointestinal disorders	1	19757	850	849	45910162	2.73695	2.73703	0.385071	19.4545	1.10104	1.45149	0.204209	10.317	2.7349	0.384771	19.4393	N
Necrotising retinitis	Retinal, choroid and vitreous infections and inflammations	Ocular infections, irritations and inflammations	Eye disorders	1	19757	505	504	45910507	4.61045	4.61063	0.648153	32.7977	2.82178	2.20267	0.309647	15.6687	4.6033	0.647123	32.7455	N
Necrotising soft tissue infection	Muscle and soft tissue infections	Infections - pathogen unspecified	Infections and infestations	1	19757	188	187	45910824	12.426	12.4266	1.74117	88.6878	10.4507	3.62822	0.508372	25.8944	12.3652	1.73257	88.25	N
Gangrene	Bacterial infections NEC	Bacterial infectious disorders	Infections and infestations	1	19757	4331	4330	45906681	0.536644	0.53662	0.0755666	3.81069	0.400023	-0.897676	FALSE	FALSE	0.536751	0.075585	3.81162	N
Pyoderma gangrenosum	Skin and subcutaneous tissue ulcerations	Skin and subcutaneous tissue disorders NEC	Skin and subcutaneous tissue disorders	2	19756	2680	2678	45908333	1.73537	1.73545	0.433766	6.94334	0.62281	0.794791	0.198654	3.17987	1.73483	0.43361	6.94085	N
Sciatic nerve neuropathy	Mononeuropathies	Peripheral neuropathies	Nervous system disorders	1	19757	433	432	45910579	5.37886	5.37908	0.755935	38.2764	3.55657	2.42459	0.340733	17.2528	5.36875	0.754483	38.2029	N
Sciatica	Lumbar spinal cord and nerve root disorders	Spinal cord and nerve root disorders	Nervous system disorders	2	19756	11752	11750	45899261	0.395518	0.395457	0.0988816	1.58155	1.84786	-1.33781	FALSE	FALSE	0.395621	0.0989227	1.5822	N
Escherichia urinary tract infection	Escherichia infections	Bacterial infectious disorders	Infections and infestations	5	19753	2992	2987	45908024	3.88963	3.89036	1.61789	9.35476	10.7164	1.95784	0.814207	4.70782	3.8848	1.61557	9.34139	N
Escherichia test positive	Bacteria identification and serology (excl mycobacteria)	Microbiology and serology investigations	Investigations	1	19757	872	871	45910140	2.66782	2.6679	0.375355	18.9625	1.04148	1.41462	0.199028	10.0547	2.6659	0.375074	18.9484	N
Escherichia sepsis	Escherichia infections	Bacterial infectious disorders	Infections and infestations	8	19750	1960	1952	45909059	9.52323	9.52668	4.75679	19.0796	60.7794	3.24617	1.62085	6.50128	9.48844	4.73769	19.003	Y
Escherichia infection	Escherichia infections	Bacterial infectious disorders	Infections and infestations	1	19757	5527	5526	45905485	0.420497	0.420468	0.059213	2.98572	0.798586	-1.24947	FALSE	FALSE	0.420602	0.0592319	2.98667	N
Escherichia bacteraemia	Escherichia infections	Bacterial infectious disorders	Infections and infestations	2	19756	1682	1680	45909331	2.76627	2.76645	0.691246	11.0717	2.25294	1.46685	0.366517	5.87049	2.76417	0.690676	11.0625	N
Basal cell carcinoma	Skin neoplasms malignant and unspecified (excl melanoma)	Skin neoplasms malignant and unspecified	Neoplasms benign, malignant and unspecified (incl cysts and polyps)	39	19719	11866	11827	45899184	7.66238	7.67556	5.60334	10.5141	225.238	2.93366	2.14165	4.01859	7.64049	5.57774	10.4661	Y
Hyperplasia	Trophic disorders	Tissue disorders NEC	General disorders and administration site conditions	1	19757	551	550	45910461	4.22485	4.22501	0.59404	30.0497	2.45711	2.0769	0.292014	14.7716	4.219	0.593194	30.0069	N
Vocal cord paralysis	Vagus nerve disorders	Cranial nerve disorders (excl neoplasms)	Nervous system disorders	1	19757	1228	1227	45909784	1.89378	1.89382	0.266535	13.4563	0.421492	0.920713	0.12958	6.54199	1.89305	0.266426	13.4508	N
Relapsing multiple sclerosis	Multiple sclerosis acute and progressive	Demyelinating disorders	Nervous system disorders	1	19757	282	281	45910730	8.26928	8.26965	1.16074	58.9168	6.36759	3.04326	0.427156	21.6816	8.2435	1.15707	58.7305	N
B-cell lymphoma recurrent	B-cell lymphomas NEC	Lymphomas non-Hodgkin's B-cell	Neoplasms benign, malignant and unspecified (incl cysts and polyps)	10	19748	474	464	45910547	50.079	50.1039	26.7757	93.7567	470.847	5.61599	3.0012	10.5089	49.0436	26.209	91.7727	Y
Cervix carcinoma recurrent	Cervix neoplasms malignant	Reproductive neoplasms female malignant and unspecified	Neoplasms benign, malignant and unspecified (incl cysts and polyps)	1	19757	97	96	45910915	24.2049	24.206	3.37492	173.614	22.0169	4.5829	0.638968	32.8701	23.9656	3.3414	171.89	N
Diffuse large B-cell lymphoma recurrent	Diffuse large B-cell lymphomas	Lymphomas non-Hodgkin's B-cell	Neoplasms benign, malignant and unspecified (incl cysts and polyps)	6	19752	1620	1614	45909397	8.63817	8.64049	3.87554	19.2639	40.3749	3.10599	1.39314	6.92479	8.60988	3.86181	19.1957	Y
Chronic lymphocytic leukaemia recurrent	Leukaemias chronic lymphocytic	Leukaemias	Neoplasms benign, malignant and unspecified (incl cysts and polyps)	26	19732	543	517	45910494	116.858	117.01	78.892	173.546	2843.55	6.79844	4.58372	10.0832	111.31	75.0487	165.092	Y
Follicular lymphoma recurrent	Follicular lymphomas	Lymphomas non-Hodgkin's B-cell	Neoplasms benign, malignant and unspecified (incl cysts and polyps)	4	19754	29	25	45910986	371.787	371.862	129.404	1068.6	1275.14	8.32483	2.89695	23.9227	320.644	111.58	921.419	Y
Renal cancer recurrent	Renal neoplasms malignant	Renal and urinary tract neoplasms malignant and unspecified	Neoplasms benign, malignant and unspecified (incl cysts and polyps)	1	19757	116	115	45910896	20.2058	20.2068	2.82205	144.687	18.098	4.32483	0.604	30.9671	20.0402	2.7988	143.494	N
Gastric cancer recurrent	Gastric neoplasms malignant	Gastrointestinal neoplasms malignant and unspecified	Neoplasms benign, malignant and unspecified (incl cysts and polyps)	1	19757	93	92	45910919	25.2572	25.2585	3.5201	181.242	23.0464	4.64365	0.647153	33.3205	24.9964	3.48358	179.362	N
Non-Hodgkin's lymphoma recurrent	Non-Hodgkin's lymphomas NEC	Lymphomas non-Hodgkin's unspecified histology	Neoplasms benign, malignant and unspecified (incl cysts and polyps)	1	19757	371	370	45910641	6.28018	6.28045	0.882272	44.7073	4.42748	2.64753	0.371923	18.8465	6.26595	0.880235	44.6041	N
Recurrent cancer	Neoplasms malignant site unspecified NEC	Miscellaneous and site unspecified neoplasms malignant and unspecified	Neoplasms benign, malignant and unspecified (incl cysts and polyps)	4	19754	3172	3168	45907843	2.93392	2.93431	1.10049	7.82397	5.09298	1.55163	0.581927	4.13722	2.93148	1.09943	7.81642	N
Vitamin B complex deficiency	Water soluble vitamin deficiencies	Vitamin related disorders	Metabolism and nutrition disorders	1	19757	576	575	45910436	4.04116	4.04131	0.568256	28.741	2.28467	2.01288	0.283035	14.3152	4.03588	0.567492	28.7023	N
Resuscitation	Therapeutic procedures NEC	Therapeutic procedures and supportive care NEC	Surgical and medical procedures	1	19757	910	909	45910102	2.55629	2.55637	0.35968	18.169	0.946459	1.35309	0.190379	9.61683	2.55458	0.359429	18.1563	N
Diplopia	Visual disorders NEC	Vision disorders	Eye disorders	2	19756	17464	17462	45893549	0.26614	0.266066	0.0665307	1.06403	4.0482	-1.90929	FALSE	FALSE	0.266224	0.0665703	1.06467	N
Traumatic liver injury	Abdominal and gastrointestinal injuries NEC	Injuries NEC	Injury, poisoning and procedural complications	1	19757	166	165	45910846	14.0828	14.0835	1.97195	100.583	12.0807	3.80777	0.533159	27.1947	14.004	1.96082	100.015	N
Traumatic haematoma	Non-site specific injuries NEC	Injuries NEC	Injury, poisoning and procedural complications	2	19756	807	805	45910206	5.77309	5.77357	1.44134	23.1272	7.87318	2.52638	0.630696	10.12	5.76126	1.43826	23.0779	N
Peripheral artery thrombosis	Peripheral embolism and thrombosis	Embolism and thrombosis	Vascular disorders	1	19757	1281	1280	45909731	1.81536	1.81541	0.255507	12.8987	0.365943	0.859754	0.121005	6.10865	1.81473	0.255411	12.8939	N
Peripheral artery occlusion	Peripheral vasoconstriction, necrosis and vascular insufficiency	Arteriosclerosis, stenosis, vascular insufficiency and necrosis	Vascular disorders	1	19757	1383	1382	45909629	1.68138	1.68141	0.236662	11.946	0.275938	0.749223	0.105454	5.32301	1.68089	0.236588	11.9422	N
Poor peripheral circulation	Peripheral vasoconstriction, necrosis and vascular insufficiency	Arteriosclerosis, stenosis, vascular insufficiency and necrosis	Vascular disorders	3	19755	3038	3035	45907976	2.29687	2.29707	0.74036	7.12696	2.19471	1.19886	0.386402	3.71964	2.29559	0.739884	7.12237	N
Peripheral sensory neuropathy	Peripheral neuropathies NEC	Peripheral neuropathies	Nervous system disorders	2	19756	4262	4260	45906751	1.09092	1.09093	0.272725	4.36386	0.0151504	0.125493	0.0313724	0.501989	1.09088	0.272712	4.36366	N
Oedema peripheral	Oedema NEC	General system disorders NEC	General disorders and administration site conditions	20	19738	66041	66021	45844990	0.703918	0.703618	0.453809	1.09094	2.4936	-0.506338	FALSE	FALSE	0.704007	0.454061	1.09154	N
Peripheral swelling	General signs and symptoms NEC	General system disorders NEC	General disorders and administration site conditions	10	19748	137120	137110	45773901	0.169475	0.169054	0.090943	0.314255	40.8195	-2.56034	FALSE	FALSE	0.169535	0.0912018	0.315149	N
Peripheral pulse decreased	Heart rate and pulse investigations	Cardiac and vascular investigations (excl enzyme tests)	Investigations	1	19757	77	76	45910935	30.5746	30.5761	4.25169	219.888	28.2358	4.91602	0.683586	35.3536	30.1905	4.19807	217.115	N
Peripheral vascular disorder	Peripheral vascular disorders NEC	Vascular disorders NEC	Vascular disorders	1	19757	3122	3121	45907890	0.744526	0.744513	0.104833	5.28747	0.08764	-0.425447	FALSE	FALSE	0.744608	0.104846	5.28814	N
Peripheral motor neuropathy	Peripheral neuropathies NEC	Peripheral neuropathies	Nervous system disorders	1	19757	949	948	45910063	2.45113	2.4512	0.344898	17.4207	0.858214	1.29254	0.181869	9.18614	2.4496	0.344673	17.4093	N
Peripheral venous disease	Non-site specific necrosis and vascular insufficiency NEC	Arteriosclerosis, stenosis, vascular insufficiency and necrosis	Vascular disorders	1	19757	3178	3177	45907834	0.731403	0.731389	0.102985	5.19423	0.0986142	-0.451095	FALSE	FALSE	0.731487	0.102999	5.19493	N
Extravasation	General signs and symptoms NEC	General system disorders NEC	General disorders and administration site conditions	7	19751	2735	2728	45908283	5.96249	5.96425	2.84025	12.5243	28.8391	2.57284	1.22522	5.40271	5.94979	2.83336	12.494	Y
Otitis externa	Ear infections	Infections - pathogen unspecified	Infections and infestations	1	19757	853	852	45910159	2.72731	2.7274	0.383716	19.3859	1.09271	1.44641	0.203494	10.2808	2.72528	0.383419	19.3709	N
Vulval ulceration	Vulvovaginal disorders NEC	Vulvovaginal disorders (excl infections and inflammations)	Reproductive system and breast disorders	1	19757	192	191	45910820	12.1658	12.1664	1.70489	86.821	10.1947	3.59785	0.504172	25.6748	12.1076	1.69666	86.402	N
Vulvovaginal mycotic infection	Fungal infections NEC	Fungal infectious disorders	Infections and infestations	1	19757	2805	2804	45908207	0.828697	0.828689	0.116681	5.88548	0.0354001	-0.270977	FALSE	FALSE	0.828758	0.116691	5.88597	N
Polyarthritis	Arthropathies NEC	Joint disorders	Musculoskeletal and connective tissue disorders	2	19756	3701	3699	45907312	1.25638	1.2564	0.314075	5.02601	0.104584	0.329109	0.0822707	1.31654	1.25624	0.314034	5.02535	N
Polyneuropathy	Peripheral neuropathies NEC	Peripheral neuropathies	Nervous system disorders	7	19751	8846	8839	45902172	1.84022	1.84051	0.877051	3.86236	2.6838	0.879354	0.419034	1.84535	1.83955	0.876592	3.86034	N
Multiple organ dysfunction syndrome	General signs and symptoms NEC	General system disorders NEC	General disorders and administration site conditions	25	19733	28643	28618	45882393	2.0299	2.0312	1.37192	3.00732	13.0601	1.02077	0.689449	1.51131	2.029	1.37043	3.00405	N
Multi-organ disorder	General signs and symptoms NEC	General system disorders NEC	General disorders and administration site conditions	1	19757	1032	1031	45909980	2.2538	2.25386	0.317158	16.0169	0.696834	1.17158	0.164862	8.32576	2.25258	0.316978	16.0078	N
Erythema multiforme	Bullous conditions	Epidermal and dermal conditions	Skin and subcutaneous tissue disorders	5	19753	5901	5896	45905115	1.97055	1.97079	0.819889	4.73725	2.38838	0.977993	0.406865	2.35083	1.96972	0.819445	4.73468	N
Glioblastoma multiforme	Glial tumours malignant	Nervous system neoplasms malignant and unspecified NEC	Neoplasms benign, malignant and unspecified (incl cysts and polyps)	1	19757	470	469	45910542	4.95451	4.95471	0.696423	35.2504	3.14967	2.30629	0.324167	16.4082	4.9461	0.695212	35.1891	N
Hyperhidrosis	Apocrine and eccrine gland disorders	Skin appendage conditions	Skin and subcutaneous tissue disorders	85	19673	89806	89721	45821290	2.2014	2.20659	1.783	2.73081	55.787	1.13768	0.91928	1.40795	2.20026	1.77789	2.72298	N
Polyomavirus-associated nephropathy	Polyomavirus infections	Viral infectious disorders	Infections and infestations	1	19757	1800	1799	45909212	1.29164	1.29166	0.181833	9.17536	0.065817	0.369027	0.0519497	2.6214	1.29148	0.181808	9.1741	N
Multimorbidity	General signs and symptoms NEC	General system disorders NEC	General disorders and administration site conditions	1	19757	1037	1036	45909975	2.24292	2.24298	0.315629	15.9395	0.68812	1.16461	0.163882	8.27617	2.24172	0.315451	15.9306	N
Dermatitis bullous	Bullous conditions	Epidermal and dermal conditions	Skin and subcutaneous tissue disorders	3	19755	4830	4827	45906184	1.44417	1.44424	0.465584	4.48001	0.409614	0.529963	0.170846	1.64394	1.44389	0.465473	4.47894	N
Large intestinal haemorrhage	Intestinal haemorrhages	Gastrointestinal haemorrhages NEC	Gastrointestinal disorders	2	19756	1661	1659	45909352	2.80129	2.80147	0.699989	11.2119	2.31382	1.48497	0.371042	5.9431	2.79912	0.699401	11.2025	N
Gastroenteritis Escherichia coli	Escherichia infections	Bacterial infectious disorders	Infections and infestations	1	19757	372	371	45910640	6.26325	6.26352	0.8799	44.5865	4.41106	2.64365	0.37138	18.8187	6.2491	0.877875	44.4839	N
Large intestine polyp	Benign neoplasms gastrointestinal (excl oral cavity)	Benign neoplasms gastrointestinal	Gastrointestinal disorders	1	19757	6153	6152	45904859	0.377709	0.377678	0.053188	2.68182	1.02522	-1.40427	FALSE	FALSE	0.37781	0.0532066	2.68276	N
Large intestine infection	Abdominal and gastrointestinal infections	Infections - pathogen unspecified	Infections and infestations	2	19756	1469	1467	45909544	3.16792	3.16814	0.79152	12.6808	2.96322	1.66219	0.415278	6.65308	3.16497	0.790728	12.6681	N
Large intestinal ulcer	Intestinal ulcers and perforation NEC	Gastrointestinal ulceration and perforation	Gastrointestinal disorders	1	19757	1836	1835	45909176	1.2663	1.26632	0.178267	8.99525	0.0559753	0.340458	0.0479284	2.41843	1.26616	0.178245	8.99412	N
Large intestinal stenosis	Large intestinal stenosis and obstruction	Gastrointestinal stenosis and obstruction	Gastrointestinal disorders	1	19757	1720	1719	45909292	1.35176	1.35177	0.190291	9.60263	0.0914843	0.434615	0.0611813	3.08739	1.35155	0.190259	9.60105	N
Large intestine perforation	Intestinal ulcers and perforation NEC	Gastrointestinal ulceration and perforation	Gastrointestinal disorders	2	19756	4793	4791	45906220	0.970013	0.97001	0.242504	3.88002	0.00185342	-0.0439049	FALSE	FALSE	0.970026	0.242508	3.88008	N
Cerebral haemorrhage	Central nervous system haemorrhages and cerebrovascular accidents	Central nervous system vascular disorders	Nervous system disorders	9	19749	25893	25884	45885127	0.807951	0.807863	0.420228	1.55307	0.410938	-0.307541	FALSE	FALSE	0.808018	0.420308	1.55337	N
Cerebral artery embolism	Central nervous system haemorrhages and cerebrovascular accidents	Central nervous system vascular disorders	Nervous system disorders	1	19757	778	777	45910234	2.99056	2.99066	0.420708	21.2595	1.32327	1.57918	0.22215	11.2258	2.988	0.420334	21.2406	N
Cerebral cyst	Nervous system cysts and polyps	Nervous system neoplasms benign	Nervous system disorders	1	19757	470	469	45910542	4.95451	4.95471	0.696423	35.2504	3.14967	2.30629	0.324167	16.4082	4.9461	0.695212	35.1891	N
Cerebral infarction	Central nervous system haemorrhages and cerebrovascular accidents	Central nervous system vascular disorders	Nervous system disorders	9	19749	16874	16865	45894146	1.24002	1.24013	0.645043	2.38423	0.41807	0.310219	0.161357	0.596414	1.2399	0.64492	2.38377	N
Cerebral disorder	Nervous system disorders NEC	Neurological disorders NEC	Nervous system disorders	1	19757	5918	5917	45905094	0.39271	0.39268	0.0553003	2.78836	0.939079	-1.34809	FALSE	FALSE	0.392813	0.0553191	2.78931	N
Cerebral ischaemia	Central nervous system haemorrhages and cerebrovascular accidents	Central nervous system vascular disorders	Nervous system disorders	4	19754	2992	2988	45908023	3.11067	3.11109	1.16675	8.29563	5.72127	1.63591	0.613513	4.36211	3.10784	1.16553	8.28697	N
Large granular lymphocytosis	Leukaemias chronic T-cell	Leukaemias	Neoplasms benign, malignant and unspecified (incl cysts and polyps)	1	19757	230	229	45910782	10.147	10.1475	1.42319	72.3525	8.20976	3.33732	0.468061	23.7954	10.1072	1.41755	72.0656	N
Pemphigus	Bullous conditions	Epidermal and dermal conditions	Skin and subcutaneous tissue disorders	2	19756	8133	8131	45902880	0.571557	0.571514	0.142896	2.28577	0.642281	-0.806764	FALSE	FALSE	0.571663	0.142933	2.28637	N
Aspartate aminotransferase increased	Hepatobiliary function diagnostic procedures	Hepatobiliary investigations	Investigations	65	19693	29614	29549	45881462	5.11145	5.12502	4.01629	6.53983	214.628	2.35118	1.84254	3.00025	5.10243	3.99859	6.511	Y
Aspartate aminotransferase abnormal	Hepatobiliary function diagnostic procedures	Hepatobiliary investigations	Investigations	1	19757	1014	1013	45909998	2.29385	2.29391	0.322789	16.3018	0.729092	1.19697	0.168431	8.5063	2.29257	0.3226	16.2923	N
Amnesia	Memory loss (excl dementia)	Mental impairment disorders	Nervous system disorders	6	19752	43161	43155	45867856	0.323068	0.322862	0.145022	0.718791	8.51717	-1.62967	FALSE	FALSE	0.323162	0.145156	0.719458	N
Blindness	Visual impairment and blindness (excl colour blindness)	Vision disorders	Eye disorders	6	19752	29221	29215	45881796	0.477221	0.477062	0.214278	1.06211	3.43761	-1.06695	FALSE	FALSE	0.477328	0.214398	1.06271	N
Insomnia	Disturbances in initiating and maintaining sleep	Sleep disorders and disturbances	Psychiatric disorders	21	19737	190503	190482	45720529	0.256176	0.255385	0.16647	0.391792	45.5383	-1.96433	FALSE	FALSE	0.256258	0.167039	0.393132	N
Incontinence	Bladder and urethral symptoms	Urinary tract signs and symptoms	Renal and urinary disorders	1	19757	7359	7358	45903653	0.315801	0.315767	0.0444703	2.24214	1.48238	-1.66249	FALSE	FALSE	0.315894	0.0444883	2.24305	N
Aphasia	Cortical dysfunction NEC	Neurological disorders NEC	Nervous system disorders	4	19754	21311	21307	45889704	0.436226	0.436112	0.163646	1.16222	2.91527	-1.1965	FALSE	FALSE	0.436332	0.163729	1.16281	N
Dizziness	Neurological signs and symptoms NEC	Neurological disorders NEC	Nervous system disorders	85	19673	357484	357399	45553612	0.552636	0.550703	0.445021	0.681484	31.0164	-0.85532	FALSE	FALSE	0.552743	0.446668	0.684007	N
Headache	Headaches NEC	Headaches	Nervous system disorders	80	19678	467169	467089	45443922	0.397983	0.395535	0.317552	0.492669	73.5884	-1.32885	FALSE	FALSE	0.398086	0.3196	0.495846	N
Dandruff	Scaly conditions	Epidermal and dermal conditions	Skin and subcutaneous tissue disorders	1	19757	1838	1837	45909174	1.26492	1.26494	0.178073	8.98545	0.0554577	0.338887	0.0477073	2.40727	1.26478	0.178051	8.98433	N
Head discomfort	Neurological signs and symptoms NEC	Neurological disorders NEC	Nervous system disorders	3	19755	14538	14535	45896476	0.479601	0.479522	0.154622	1.48712	1.69419	-1.05977	FALSE	FALSE	0.479708	0.154682	1.4877	N
Head injury	Site specific injuries NEC	Injuries NEC	Injury, poisoning and procedural complications	7	19751	22762	22755	45888256	0.714817	0.714716	0.340641	1.49958	0.796583	-0.484176	FALSE	FALSE	0.714905	0.340731	1.49998	N
Magnetic resonance imaging head abnormal	Central nervous system imaging procedures	Neurological, special senses and psychiatric investigations	Investigations	1	19757	1269	1268	45909743	1.83254	1.83259	0.257923	13.0208	0.377946	0.873332	0.122915	6.20517	1.83189	0.257825	13.0159	N
Computerised tomogram head abnormal	Central nervous system imaging procedures	Neurological, special senses and psychiatric investigations	Investigations	1	19757	89	88	45910923	26.4053	26.4066	3.67833	189.572	24.1686	4.70707	0.655677	33.7919	26.1199	3.63839	187.513	N
Squamous cell carcinoma of head and neck	Neoplasms malignant site unspecified NEC	Miscellaneous and site unspecified neoplasms malignant and unspecified	Neoplasms benign, malignant and unspecified (incl cysts and polyps)	1	19757	207	206	45910805	11.2799	11.2805	1.58134	80.4691	9.32337	3.48932	0.489146	24.891	11.2303	1.5743	80.1111	N
Mantle cell lymphoma	Mantle cell lymphomas	Lymphomas non-Hodgkin's B-cell	Neoplasms benign, malignant and unspecified (incl cysts and polyps)	5	19753	1150	1145	45909866	10.147	10.1493	4.21583	24.4338	41.0496	3.33732	1.38626	8.03437	10.1072	4.19835	24.3325	Y
Delusion	Delusional symptoms	Disturbances in thinking and perception	Psychiatric disorders	1	19757	10545	10544	45900467	0.220378	0.220339	0.0310321	1.56448	2.75841	-2.18146	FALSE	FALSE	0.220452	0.0310481	1.56528	N
Pregnancy	Normal pregnancy, labour and delivery	Pregnancy, labour, delivery and postpartum conditions	Pregnancy, puerperium and perinatal conditions	1	19757	10507	10506	45900505	0.221175	0.221136	0.0311444	1.57014	2.74284	-2.17625	FALSE	FALSE	0.221249	0.0311604	1.57095	N
Paternal exposure before pregnancy	Exposures associated with pregnancy, delivery and lactation	Exposures, chemical injuries and poisoning	Injury, poisoning and procedural complications	1	19757	253	252	45910759	9.2209	9.22132	1.2938	65.7232	7.30042	3.19981	0.448951	22.8061	9.18841	1.28918	65.4887	N
Paternal exposure during pregnancy	Exposures associated with pregnancy, delivery and lactation	Exposures, chemical injuries and poisoning	Injury, poisoning and procedural complications	1	19757	716	715	45910296	3.24988	3.25	0.45714	23.1056	1.55544	1.69899	0.238978	12.0788	3.24674	0.456682	23.0824	N
Endometrial adenocarcinoma	Endometrial neoplasms malignant	Reproductive neoplasms female malignant and unspecified	Neoplasms benign, malignant and unspecified (incl cysts and polyps)	1	19757	564	563	45910448	4.12729	4.12745	0.580347	29.3546	2.36541	2.04326	0.287295	14.5317	4.12175	0.579545	29.3141	N
Uterine haemorrhage	Uterine disorders NEC	Uterine, pelvic and broad ligament disorders	Reproductive system and breast disorders	2	19756	3124	3122	45907889	1.48858	1.48863	0.372101	5.95539	0.320534	0.57363	0.143386	2.29486	1.48826	0.37201	5.95394	N
Uterine polyp	Uterine neoplasms	Uterine, pelvic and broad ligament disorders	Reproductive system and breast disorders	1	19757	1105	1104	45909907	2.10477	2.10483	0.296205	14.9569	0.579371	1.07298	0.150996	7.62456	2.10377	0.296056	14.9494	N
Uterine polypectomy	Uterine therapeutic procedures	Obstetric and gynaecological therapeutic procedures	Surgical and medical procedures	1	19757	24	23	45910988	101.029	101.034	13.6434	748.193	94.9123	6.59785	0.890956	48.8594	96.8611	13.0799	717.291	N
Metastases to uterus	Metastases to specified sites	Metastases	Neoplasms benign, malignant and unspecified (incl cysts and polyps)	1	19757	76	75	45910936	30.9822	30.9837	4.30764	222.858	28.6328	4.93488	0.686092	35.4953	30.5877	4.25258	220.01	N
Adnexa uteri pain	Pelvis and broad ligament disorders NEC	Uterine, pelvic and broad ligament disorders	Reproductive system and breast disorders	1	19757	927	926	45910085	2.50936	2.50944	0.353084	17.835	0.906907	1.32638	0.186625	9.42686	2.50773	0.352844	17.8229	N
Rhegmatogenous retinal detachment	Retinal structural change, deposit and degeneration	Ocular structural change, deposit and degeneration NEC	Eye disorders	1	19757	191	190	45910821	12.2298	12.2304	1.71382	87.2803	10.2576	3.60538	0.505214	25.7292	12.171	1.7055	86.8567	N
Atrioventricular block complete	Cardiac conduction disorders	Cardiac arrhythmias	Cardiac disorders	4	19754	4284	4280	45906731	2.17165	2.17189	0.81468	5.79013	2.5264	1.11807	0.419389	2.9807	2.17056	0.814181	5.78658	N
Disorientation	Confusion and disorientation	Deliria (incl confusion)	Psychiatric disorders	11	19747	25224	25213	45885798	1.01378	1.01378	0.561263	1.83115	0.00205945	0.0197305	0.0109234	0.0356383	1.01377	0.561255	1.83113	N
Laboratory test abnormal	Investigations NEC	Investigations, imaging and histopathology procedures NEC	Investigations	1	19757	24209	24208	45886803	0.0959876	0.0959418	0.013513	0.681184	8.51814	-3.38045	FALSE	FALSE	0.0960249	0.0135247	0.681774	N
Supraventricular tachycardia	Supraventricular arrhythmias	Cardiac arrhythmias	Cardiac disorders	10	19748	6081	6071	45904940	3.82749	3.82892	2.05877	7.12105	20.856	1.93464	1.04024	3.59807	3.82284	2.0555	7.10974	Y
Arrhythmia supraventricular	Supraventricular arrhythmias	Cardiac arrhythmias	Cardiac disorders	2	19756	617	615	45910396	7.55664	7.5573	1.88563	30.2884	11.3412	2.91368	0.726996	11.6776	7.53539	1.88016	30.2006	N
Supraventricular extrasystoles	Supraventricular arrhythmias	Cardiac arrhythmias	Cardiac disorders	2	19756	1894	1892	45909119	2.45631	2.45645	0.613845	9.83012	1.72509	1.29559	0.323755	5.18462	2.45477	0.613424	9.82337	N
Ventricular tachycardia	Ventricular arrhythmias and cardiac arrest	Cardiac arrhythmias	Cardiac disorders	7	19751	10087	10080	45900931	1.61366	1.61388	0.76908	3.38664	1.6328	0.689954	0.328792	1.44783	1.61323	0.768773	3.38529	N
Ventricular arrhythmia	Ventricular arrhythmias and cardiac arrest	Cardiac arrhythmias	Cardiac disorders	1	19757	2542	2541	45908470	0.914469	0.914465	0.128754	6.49491	0.00799699	-0.12894	FALSE	FALSE	0.914503	0.128759	6.49518	N
Ventricular extrasystoles	Ventricular arrhythmias and cardiac arrest	Cardiac arrhythmias	Cardiac disorders	4	19754	5924	5920	45905091	1.57005	1.57016	0.589045	4.18542	0.827426	0.650452	0.244017	1.73385	1.56966	0.588858	4.18409	N
Ventricular flutter	Ventricular arrhythmias and cardiac arrest	Cardiac arrhythmias	Cardiac disorders	1	19757	59	58	45910953	40.0632	40.0652	5.54909	289.276	37.4427	5.30017	0.734081	38.2679	39.4011	5.45712	284.481	N
Ventricular fibrillation	Ventricular arrhythmias and cardiac arrest	Cardiac arrhythmias	Cardiac disorders	3	19755	6533	6530	45904481	1.06753	1.06754	0.34418	3.31121	0.0128131	0.0942409	0.0303836	0.292308	1.0675	0.344167	3.31108	N
Parasitic gastroenteritis	Abdominal and gastrointestinal infections	Infections - pathogen unspecified	Infections and infestations	1	19757	155	154	45910857	15.0887	15.0895	2.11191	107.813	13.0702	3.90668	0.546777	27.913	14.9979	2.09909	107.159	N
Chills	Feelings and sensations NEC	General system disorders NEC	General disorders and administration site conditions	381	19377	84566	84185	45826826	10.5163	10.7034	9.66919	11.8483	3272.19	3.38867	3.06122	3.75113	10.4735	9.46142	11.5937	Y
Stenotrophomonas infection	Bacterial infections NEC	Bacterial infectious disorders	Infections and infestations	1	19757	906	905	45910106	2.56759	2.56767	0.361268	18.2494	0.956021	1.35944	0.191272	9.66205	2.56586	0.361014	18.2365	N
Hyporesponsive to stimuli	Neurological signs and symptoms NEC	Neurological disorders NEC	Nervous system disorders	2	19756	962	960	45910051	4.84097	4.84136	1.20895	19.3877	6.08254	2.27292	0.567577	9.1021	4.83299	1.20686	19.3542	N
Ejection fraction	Cardiac function diagnostic procedures	Cardiac and vascular investigations (excl enzyme tests)	Investigations	2	19756	407	405	45910606	11.4749	11.476	2.86004	46.0474	19.0303	3.51392	0.875742	14.0997	11.4234	2.84695	45.8366	N
Ejection fraction decreased	Cardiac function diagnostic procedures	Cardiac and vascular investigations (excl enzyme tests)	Investigations	7	19751	10911	10904	45900107	1.49172	1.49189	0.710962	3.1306	1.13413	0.576668	0.274812	1.21008	1.4914	0.710729	3.12957	N
Tubulointerstitial nephritis	Nephritis NEC	Nephropathies	Renal and urinary disorders	1	19757	15202	15201	45895810	0.152863	0.15282	0.0215235	1.08504	4.69592	-2.70917	FALSE	FALSE	0.152918	0.0215374	1.08574	N
Small cell lung cancer	Respiratory tract small cell carcinomas	Respiratory and mediastinal neoplasms malignant and unspecified	Neoplasms benign, malignant and unspecified (incl cysts and polyps)	2	19756	1193	1191	45909820	3.90204	3.90234	0.974738	15.6229	4.30951	1.96243	0.490182	7.85654	3.89718	0.973449	15.6023	N
Small intestinal haemorrhage	Intestinal haemorrhages	Gastrointestinal haemorrhages NEC	Gastrointestinal disorders	1	19757	1449	1448	45909563	1.60474	1.60477	0.225882	11.4011	0.227745	0.681966	0.095991	4.84502	1.60432	0.225819	11.3979	N
Small intestinal obstruction	Duodenal and small intestinal stenosis and obstruction	Gastrointestinal stenosis and obstruction	Gastrointestinal disorders	6	19752	8598	8592	45902419	1.62267	1.62286	0.728785	3.6138	1.43291	0.697985	0.313447	1.55428	1.62224	0.728505	3.61241	N
Small intestine ulcer	Intestinal ulcers and perforation NEC	Gastrointestinal ulceration and perforation	Gastrointestinal disorders	1	19757	433	432	45910579	5.37886	5.37908	0.755935	38.2764	3.55657	2.42459	0.340733	17.2528	5.36875	0.754483	38.2029	N
Small intestinal perforation	Intestinal ulcers and perforation NEC	Gastrointestinal ulceration and perforation	Gastrointestinal disorders	1	19757	1288	1287	45909724	1.80549	1.80553	0.254118	12.8285	0.359088	0.851891	0.119899	6.05276	1.80487	0.254024	12.8237	N
Enterocolitis	Gastrointestinal inflammatory disorders NEC	Gastrointestinal inflammatory conditions	Gastrointestinal disorders	4	19754	4127	4123	45906888	2.25435	2.2546	0.84569	6.01073	2.78928	1.17193	0.439586	3.12435	2.25313	0.845139	6.00682	N
Oliguria	Renal failure and impairment	Renal disorders (excl nephropathies)	Renal and urinary disorders	1	19757	3894	3893	45907118	0.596883	0.596863	0.0840478	4.2386	0.272206	-0.744229	FALSE	FALSE	0.596987	0.0840653	4.23948	N
Blood urine present	Urinalysis NEC	Renal and urinary tract investigations and urinalyses	Investigations	1	19757	14126	14125	45896886	0.164507	0.164465	0.0231635	1.16773	4.24427	-2.60326	FALSE	FALSE	0.164567	0.0231778	1.16845	N
Urinary incontinence	Bladder and urethral symptoms	Urinary tract signs and symptoms	Renal and urinary disorders	3	19755	20356	20353	45890658	0.342505	0.342405	0.110412	1.06185	3.78764	-1.5454	FALSE	FALSE	0.342602	0.110475	1.06246	N
Urine abnormality	Urinary abnormalities	Urinary tract signs and symptoms	Renal and urinary disorders	1	19757	3420	3419	45907592	0.679633	0.679617	0.0956976	4.82645	0.150982	-0.556972	FALSE	FALSE	0.679727	0.0957131	4.82723	N
Micturition urgency	Bladder and urethral symptoms	Urinary tract signs and symptoms	Renal and urinary disorders	1	19757	8203	8202	45902809	0.283305	0.283269	0.039894	2.01136	1.81317	-1.81913	FALSE	FALSE	0.283392	0.0399114	2.01223	N
Urge incontinence	Bladder and urethral symptoms	Urinary tract signs and symptoms	Renal and urinary disorders	2	19756	594	592	45910419	7.85023	7.85092	1.95872	31.4679	11.9151	2.96849	0.740607	11.8983	7.82716	1.95279	31.3727	N
Urinary retention	Bladder and urethral symptoms	Urinary tract signs and symptoms	Renal and urinary disorders	3	19755	23627	23624	45887387	0.295081	0.294974	0.0951185	0.914751	5.05389	-1.76038	FALSE	FALSE	0.295171	0.0951819	0.915361	N
Urosepsis	Sepsis, bacteraemia, viraemia and fungaemia NEC	Infections - pathogen unspecified	Infections and infestations	7	19751	6668	6661	45904350	2.44193	2.44244	1.16377	5.12601	5.95468	1.28712	0.613288	2.70132	2.44041	1.16281	5.12176	N
Urinary tract infection	Urinary tract infections	Infections - pathogen unspecified	Infections and infestations	63	19695	129677	129614	45781397	1.12944	1.12985	0.882228	1.44698	0.936743	0.175525	0.137056	0.224792	1.12938	0.881856	1.44637	N
Urinary tract disorder	Genital and urinary tract disorders NEC	Genitourinary tract disorders NEC	Renal and urinary disorders	1	19757	3246	3245	45907766	0.716076	0.716062	0.100828	5.08534	0.112549	-0.481639	FALSE	FALSE	0.716164	0.100842	5.08607	N
Urinary tract infection bacterial	Bacterial infections NEC	Bacterial infectious disorders	Infections and infestations	1	19757	2022	2021	45908990	1.14976	1.14977	0.161868	8.16695	0.0194982	0.201241	0.0283313	1.42944	1.14969	0.161857	8.16637	N
Urinary tract infection enterococcal	Enterococcal infections	Bacterial infectious disorders	Infections and infestations	1	19757	601	600	45910411	3.87278	3.87292	0.544617	27.5414	2.12747	1.95159	0.274435	13.8783	3.868	0.543924	27.5064	N
Urinary tract obstruction	Genital and urinary tract disorders NEC	Genitourinary tract disorders NEC	Renal and urinary disorders	3	19755	2026	2023	45908988	3.44587	3.44624	1.11044	10.6954	5.20074	1.78335	0.574626	5.53464	3.44225	1.10915	10.683	N
Urethritis	Urinary tract infections	Infections - pathogen unspecified	Infections and infestations	2	19756	356	354	45910657	13.1281	13.1293	3.27048	52.7073	22.2828	3.70707	0.923425	14.882	13.0599	3.2532	52.4289	N
Pollakiuria	Bladder and urethral symptoms	Urinary tract signs and symptoms	Renal and urinary disorders	2	19756	30052	30050	45880961	0.154653	0.154568	0.0386516	0.618117	9.24689	-2.69237	FALSE	FALSE	0.15471	0.038687	0.618685	N
Focal dyscognitive seizures	Partial complex seizures	Seizures (incl subtypes)	Nervous system disorders	1	19757	1482	1481	45909530	1.56899	1.56901	0.220852	11.1469	0.206207	0.649479	0.0914195	4.61414	1.5686	0.220794	11.1439	N
Localised infection	Infections NEC	Infections - pathogen unspecified	Infections and infestations	2	19756	19326	19324	45891687	0.240495	0.240419	0.0601181	0.96146	4.79868	-2.05545	FALSE	FALSE	0.240574	0.0601569	0.962081	N
Left ventricular dysfunction	Myocardial disorders NEC	Myocardial disorders	Cardiac disorders	1	19757	4631	4630	45906381	0.501872	0.501847	0.0706709	3.5637	0.494355	-0.9943	FALSE	FALSE	0.501979	0.0706896	3.56465	N
Left ventricular failure	Left ventricular failures	Heart failures	Cardiac disorders	1	19757	2207	2206	45908805	1.05334	1.05334	0.148299	7.48171	0.00269994	0.0749374	0.0105504	0.532268	1.05332	0.148295	7.48152	N
Cytomegalovirus enterocolitis	Cytomegaloviral infections	Viral infectious disorders	Infections and infestations	15	19743	547	532	45910479	65.5169	65.5659	39.2406	109.552	926.861	5.9943	3.58753	10.0157	63.7477	38.1524	106.514	Y
Cytomegalovirus colitis	Cytomegaloviral infections	Viral infectious disorders	Infections and infestations	4	19754	1634	1630	45909381	5.70225	5.7032	2.13769	15.2157	15.4731	2.50862	0.940287	6.6928	5.69074	2.13302	15.1825	Y
Cytomegalovirus hepatitis	Cytomegaloviral infections	Viral infectious disorders	Infections and infestations	4	19754	260	256	45910755	36.3073	36.3144	13.5243	97.5086	135.227	5.16044	1.92187	13.8564	35.7641	13.3194	96.0309	Y
Cytomegalovirus enteritis	Cytomegaloviral infections	Viral infectious disorders	Infections and infestations	1	19757	283	282	45910729	8.23995	8.24032	1.15664	58.7071	6.33887	3.03815	0.426445	21.6449	8.21437	1.153	58.5222	N
Pneumonia cytomegaloviral	Cytomegaloviral infections	Viral infectious disorders	Infections and infestations	8	19750	1291	1283	45909728	14.489	14.4944	7.2319	29.0502	99.8441	3.84854	1.9202	7.71336	14.4054	7.18747	28.8717	Y
Cytomegalovirus gastroenteritis	Cytomegaloviral infections	Viral infectious disorders	Infections and infestations	3	19755	134	131	45910880	53.2137	53.2217	16.9436	167.175	150.257	5.70168	1.81518	17.9096	52.0448	16.5689	163.478	Y
Cytomegalovirus chorioretinitis	Cytomegaloviral infections	Viral infectious disorders	Infections and infestations	35	19723	1404	1369	45909642	59.4071	59.5108	42.5363	83.259	1959.8	5.85676	4.18622	8.19395	57.9511	41.4215	81.0769	Y
Encephalitis cytomegalovirus	Cytomegaloviral infections	Viral infectious disorders	Infections and infestations	1	19757	299	298	45910713	7.79754	7.79788	1.09474	55.5447	5.90601	2.95881	0.415385	21.0757	7.77481	1.0915	55.3803	N
Cytomegalovirus oesophagitis	Cytomegaloviral infections	Viral infectious disorders	Infections and infestations	1	19757	291	290	45910721	8.01264	8.013	1.12484	57.0821	6.1164	2.99793	0.42084	21.3563	7.98855	1.12141	56.9079	N
Cytomegalovirus infection	Cytomegaloviral infections	Viral infectious disorders	Infections and infestations	80	19678	12043	11963	45899048	15.539	15.5981	12.5139	19.4425	1081.32	3.94883	3.16803	4.92207	15.4424	12.389	19.2484	Y
Cytomegalovirus infection reactivation	Cytomegaloviral infections	Viral infectious disorders	Infections and infestations	10	19748	3247	3237	45907774	7.17846	7.18159	3.85974	13.3623	53.0176	2.83984	1.52627	5.28392	7.15943	3.84783	13.3211	Y
Cytomegalovirus test positive	Virus identification and serology	Microbiology and serology investigations	Investigations	16	19742	1205	1189	45909822	31.2689	31.2934	19.1045	51.2589	462.601	4.94799	3.02073	8.10487	30.8669	18.8442	50.5604	Y
Cytomegalovirus viraemia	Cytomegaloviral infections	Viral infectious disorders	Infections and infestations	15	19743	3250	3235	45907776	10.7743	10.7818	6.49104	17.9088	132.403	3.42347	2.06106	5.68647	10.7292	6.45941	17.8215	Y
Scleral hyperaemia	Scleral infections, irritations and inflammations	Ocular infections, irritations and inflammations	Eye disorders	1	19757	497	496	45910515	4.68481	4.685	0.658587	33.3277	2.89247	2.22571	0.312875	15.833	4.6774	0.657519	33.2737	N
Scleritis	Scleral infections, irritations and inflammations	Ocular infections, irritations and inflammations	Eye disorders	1	19757	1144	1143	45909868	2.03295	2.03301	0.286107	14.4461	0.524404	1.02294	0.143959	7.26875	2.03205	0.285972	14.4393	N
Scleral disorder	Scleral structural change, deposit and degeneration	Ocular structural change, deposit and degeneration NEC	Eye disorders	1	19757	171	170	45910841	13.6686	13.6693	1.91429	97.6077	11.6732	3.76496	0.527256	26.8843	13.5945	1.90382	97.0741	N
Parkinson's disease	Parkinson's disease and parkinsonism	Movement disorders (incl parkinsonism)	Nervous system disorders	1	19757	14453	14452	45896559	0.160785	0.160743	0.0226393	1.1413	4.38134	-2.63627	FALSE	FALSE	0.160843	0.0226535	1.14201	N
Herpes zoster	Herpes viral infections	Viral infectious disorders	Infections and infestations	35	19723	44277	44242	45866769	1.83826	1.83975	1.32036	2.56345	13.3812	0.877821	0.629999	1.22313	1.8376	1.31882	2.56045	N
Bacterial disease carrier	Infectious disorders carrier	Ancillary infectious topics	Infections and infestations	1	19757	567	566	45910445	4.10542	4.10558	0.577276	29.1988	2.34489	2.0356	0.286222	14.4772	4.09994	0.576484	29.1587	N
Immunodeficiency common variable	Primary immunodeficiency syndromes	Immunodeficiency syndromes	Immune system disorders	1	19757	388	387	45910624	6.00431	6.00456	0.843613	42.7385	4.16014	2.5829	0.362885	18.3842	5.99141	0.841766	42.6449	N
Retching	Nausea and vomiting symptoms	Gastrointestinal signs and symptoms	Gastrointestinal disorders	7	19751	15249	15242	45895769	1.06716	1.06718	0.508603	2.23924	0.0295834	0.0937362	0.0446732	0.196684	1.06713	0.508577	2.23912	N
Rhonchi	Lower respiratory tract signs and symptoms	Respiratory tract signs and symptoms	Respiratory, thoracic and mediastinal disorders	1	19757	846	845	45910166	2.7499	2.74999	0.386891	19.5467	1.11226	1.45829	0.205165	10.3654	2.74783	0.386588	19.5314	N
Dry eye	Lacrimation disorders	Eye disorders NEC	Eye disorders	4	19754	35854	35850	45875161	0.259265	0.259115	0.097234	0.690508	8.47093	-1.94704	FALSE	FALSE	0.259348	0.0973212	0.691128	N
Xerophthalmia	Corneal structural change, deposit and degeneration	Anterior eye structural change, deposit and degeneration	Eye disorders	1	19757	454	453	45910558	5.12951	5.12972	0.720967	36.4982	3.31717	2.35626	0.331166	16.7649	5.12041	0.71966	36.432	N
Mean cell volume increased	Red blood cell analyses	Haematology investigations (incl blood groups)	Investigations	1	19757	1906	1905	45909106	1.21977	1.21978	0.17172	8.66453	0.0395784	0.286476	0.0403298	2.03493	1.21966	0.171702	8.66363	N
Mean cell volume abnormal	Red blood cell analyses	Haematology investigations (incl blood groups)	Investigations	1	19757	325	324	45910687	7.17181	7.17212	1.00716	51.0739	5.29494	2.83851	0.398602	20.2135	7.15282	1.00444	50.9364	N
Mean cell haemoglobin increased	Red blood cell analyses	Haematology investigations (incl blood groups)	Investigations	1	19757	1292	1291	45909720	1.7999	1.79994	0.253331	12.7887	0.355219	0.847418	0.119269	6.02096	1.79928	0.253239	12.784	N
Mean cell haemoglobin concentration increased	Red blood cell analyses	Haematology investigations (incl blood groups)	Investigations	1	19757	427	426	45910585	5.45462	5.45484	0.766558	38.8168	3.62946	2.44472	0.343551	17.3967	5.44418	0.76506	38.7409	N
Mean cell haemoglobin concentration decreased	Red blood cell analyses	Haematology investigations (incl blood groups)	Investigations	1	19757	1394	1393	45909618	1.6681	1.66814	0.234794	11.8516	0.267402	0.737793	0.103846	5.24178	1.66762	0.234722	11.8479	N
Mean cell haemoglobin decreased	Red blood cell analyses	Haematology investigations (incl blood groups)	Investigations	2	19756	1520	1518	45909493	3.06148	3.06169	0.764951	12.2543	2.77269	1.61295	0.402989	6.4558	3.05877	0.764221	12.2426	N
Mean platelet volume abnormal	Platelet analyses	Haematology investigations (incl blood groups)	Investigations	1	19757	60	59	45910952	39.3842	39.3861	5.45659	284.292	36.7861	5.27592	0.73093	38.082	38.7444	5.36769	279.661	N
Balance disorder	Coordination and balance disturbances	Neurological disorders NEC	Nervous system disorders	6	19752	63499	63493	45847518	0.219583	0.219346	0.0985265	0.488323	16.6634	-2.18668	FALSE	FALSE	0.219657	0.0986661	0.489015	N
Hallucination	Hallucinations (excl sleep-related)	Disturbances in thinking and perception	Psychiatric disorders	5	19753	52419	52414	45858597	0.221665	0.221468	0.0921655	0.532173	13.6792	-2.17307	FALSE	FALSE	0.221739	0.0922783	0.532825	N
Coombs test positive	Blood grouping and cross-matching analyses	Haematology investigations (incl blood groups)	Investigations	2	19756	130	128	45910883	36.3073	36.3109	8.98299	146.775	67.6134	5.16044	1.27665	20.8594	35.7641	8.84772	144.565	N
Coombs negative haemolytic anaemia	Anaemias haemolytic NEC	Haemolyses and related conditions	Blood and lymphatic system disorders	1	19757	131	130	45910881	17.8744	17.8752	2.49888	127.867	15.8087	4.14939	0.580066	29.6818	17.7455	2.48075	126.939	N
Stress	Anxiety symptoms	Anxiety disorders and symptoms	Psychiatric disorders	2	19756	53409	53407	45857604	0.0870173	0.0869249	0.0217371	0.347606	19.1796	-3.52199	FALSE	FALSE	0.0870515	0.0217687	0.348112	N
Stress cardiomyopathy	Cardiomyopathies	Myocardial disorders	Cardiac disorders	3	19755	4432	4429	45906582	1.57394	1.57403	0.50741	4.88279	0.627509	0.654029	0.210835	2.02885	1.57356	0.507257	4.88131	N
Paraesthesia	Paraesthesias and dysaesthesias	Neurological disorders NEC	Nervous system disorders	32	19726	112899	112867	45798144	0.658805	0.658251	0.465343	0.931131	5.66688	-0.601865	FALSE	FALSE	0.658902	0.465803	0.93205	N
Abnormal behaviour	Abnormal behaviour NEC	Psychiatric and behavioural symptoms NEC	Psychiatric disorders	3	19755	23571	23568	45887443	0.295782	0.295676	0.0953446	0.916926	5.03188	-1.75695	FALSE	FALSE	0.295872	0.095408	0.917536	N
Sensation of foreign body	Feelings and sensations NEC	General system disorders NEC	General disorders and administration site conditions	3	19755	5924	5921	45905090	1.17734	1.17736	0.379575	3.65193	0.0801025	0.235415	0.0758965	0.730207	1.17725	0.379537	3.65157	N
Toxoplasmosis	Toxoplasma infections	Protozoal infectious disorders	Infections and infestations	2	19756	767	765	45910246	6.07495	6.07546	1.51656	24.3387	8.45714	2.59973	0.648947	10.4147	6.06171	1.51313	24.2836	N
Hypotonia	Muscle tone abnormal	Neuromuscular disorders	Nervous system disorders	1	19757	6465	6464	45904547	0.359478	0.359446	0.0506208	2.55234	1.14127	-1.47563	FALSE	FALSE	0.359577	0.0506393	2.55327	N
Disseminated intravascular coagulation	Coagulopathies	Coagulopathies and bleeding diatheses (excl thrombocytopenic)	Blood and lymphatic system disorders	33	19725	8101	8068	45902943	9.50434	9.51857	6.76032	13.4022	250.136	3.24332	2.30348	4.56661	9.4697	6.72561	13.3334	Y
Diffuse large B-cell lymphoma	Diffuse large B-cell lymphomas	Lymphomas non-Hodgkin's B-cell	Neoplasms benign, malignant and unspecified (incl cysts and polyps)	22	19736	5802	5780	45905231	8.84441	8.85315	5.82333	13.4593	152.503	3.13991	2.06533	4.77356	8.81466	5.79802	13.4008	Y
Diffuse alveolar damage	Lower respiratory tract inflammatory and immunologic conditions	Lower respiratory tract disorders (excl obstruction and infection)	Respiratory, thoracic and mediastinal disorders	1	19757	704	703	45910308	3.30536	3.30548	0.464933	23.5005	1.60564	1.72338	0.242402	12.2525	3.30208	0.464456	23.4764	N
Diffuse vasculitis	Vasculitides NEC	Vascular infections and inflammations	Vascular disorders	1	19757	70	69	45910942	33.6763	33.678	4.67694	242.511	31.2531	5.05353	0.701794	36.3898	33.2095	4.61188	239.137	N
Campylobacter sepsis	Campylobacter infections	Bacterial infectious disorders	Infections and infestations	1	19757	29	28	45910983	82.9881	82.9923	11.291	610.018	78.2071	6.32483	0.860485	46.4894	80.1609	10.9058	589.207	N
Campylobacter infection	Campylobacter infections	Bacterial infectious disorders	Infections and infestations	5	19753	610	605	45910406	19.2039	19.2085	7.96524	46.3219	85.5736	4.25207	1.76322	10.254	19.0546	7.90146	45.951	Y
Campylobacter gastroenteritis	Campylobacter infections	Bacterial infectious disorders	Infections and infestations	4	19754	475	471	45910540	19.7339	19.7377	7.37635	52.8143	70.54	4.29102	1.60364	11.482	19.5761	7.31597	52.382	Y
Circulatory collapse	Circulatory collapse and shock	Decreased and nonspecific blood pressure disorders and shock	Vascular disorders	10	19748	10795	10785	45900226	2.15454	2.15512	1.15904	4.00722	6.18245	1.10666	0.595173	2.05772	2.15347	1.15815	4.00414	N
Microembolism	Non-site specific embolism and thrombosis	Embolism and thrombosis	Vascular disorders	1	19757	104	103	45910908	22.5599	22.561	3.14773	161.703	20.4061	4.48237	0.625384	32.1269	22.3526	3.11865	160.209	N
Endocarditis	Cardiac infections	Infections - pathogen unspecified	Infections and infestations	3	19755	3585	3582	45907429	1.94612	1.94626	0.627347	6.03803	1.37884	0.960013	0.309445	2.97832	1.94533	0.627046	6.03513	N
Cardiac failure	Heart failures NEC	Heart failures	Cardiac disorders	50	19708	57022	56972	45854039	2.03931	2.04194	1.54688	2.69544	26.4931	1.02743	0.778338	1.35625	2.03839	1.5442	2.69075	N
Cardiac dysfunction	Cardiac disorders NEC	Cardiac disorders, signs and symptoms NEC	Cardiac disorders	1	19757	3001	3000	45908011	0.774556	0.774544	0.10906	5.50081	0.0656009	-0.368419	FALSE	FALSE	0.774631	0.109072	5.50143	N
Bradycardia	Rate and rhythm disorders NEC	Cardiac arrhythmias	Cardiac disorders	44	19714	36362	36318	45874693	2.81517	2.81922	2.09692	3.79032	51.4755	1.4921	1.10981	2.00606	2.81297	2.09228	3.78192	Y
Tachycardia	Rate and rhythm disorders NEC	Cardiac arrhythmias	Cardiac disorders	85	19673	60483	60398	45850613	3.27017	3.27998	2.6502	4.05941	133.945	1.70796	1.38002	2.11382	3.26698	2.6397	4.04332	Y
Pericarditis	Noninfectious pericarditis	Pericardial disorders	Cardiac disorders	5	19753	10894	10889	45900122	1.06698	1.067	0.443968	2.56433	0.0210182	0.0934902	0.0389005	0.224687	1.06695	0.443948	2.56422	N
Pericardial effusion	Pericardial disorders NEC	Pericardial disorders	Cardiac disorders	7	19751	15957	15950	45895061	1.01979	1.0198	0.486023	2.13979	0.00268836	0.0282614	0.013469	0.0592995	1.01978	0.486015	2.13976	N
Depressed mood	Mood alterations with depressive symptoms	Depressed mood disorders and disturbances	Psychiatric disorders	2	19756	39964	39962	45871049	0.116294	0.116204	0.0290587	0.464697	13.4414	-3.10361	FALSE	FALSE	0.116338	0.0290921	0.465231	N
Rhythm idioventricular	Ventricular arrhythmias and cardiac arrest	Cardiac arrhythmias	Cardiac disorders	1	19757	225	224	45910787	10.3735	10.374	1.45482	73.9745	8.43231	3.36903	0.472463	24.0238	10.3319	1.44891	73.6741	N
Catheterisation cardiac	Cardiac imaging procedures	Cardiac and vascular investigations (excl enzyme tests)	Investigations	1	19757	3276	3275	45907736	0.709517	0.709502	0.0999045	5.03874	0.118899	-0.494911	FALSE	FALSE	0.709605	0.099919	5.03948	N
Arrhythmia	Rate and rhythm disorders NEC	Cardiac arrhythmias	Cardiac disorders	16	19742	30904	30888	45880123	1.20366	1.20383	0.737255	1.96566	0.551439	0.267302	0.163703	0.436464	1.20356	0.73709	1.96522	N
Palpitations	Cardiac signs and symptoms NEC	Cardiac disorders, signs and symptoms NEC	Cardiac disorders	35	19723	82144	82109	45828902	0.990492	0.990476	0.710892	1.38002	0.00319852	-0.0137763	FALSE	FALSE	0.990496	0.710907	1.38004	N
Atrial thrombosis	Cardiac disorders NEC	Cardiac disorders, signs and symptoms NEC	Cardiac disorders	1	19757	1693	1692	45909319	1.37333	1.37334	0.193326	9.75595	0.101429	0.457442	0.0643941	3.24957	1.37311	0.193292	9.75425	N
Cardiogenic shock	Heart failures NEC	Heart failures	Cardiac disorders	2	19756	9714	9712	45901299	0.478515	0.478462	0.119634	1.91356	1.13664	-1.06304	FALSE	FALSE	0.478622	0.119674	1.9142	N
Oedema due to cardiac disease	Oedema NEC	General system disorders NEC	General disorders and administration site conditions	1	19757	93	92	45910919	25.2572	25.2585	3.5201	181.242	23.0464	4.64365	0.647153	33.3205	24.9964	3.48358	179.362	N
Heart rate irregular	Heart rate and pulse investigations	Cardiac and vascular investigations (excl enzyme tests)	Investigations	4	19754	15186	15182	45895829	0.612216	0.612138	0.22969	1.63139	0.98257	-0.707646	FALSE	FALSE	0.612318	0.229757	1.63187	N
Heart rate increased	Heart rate and pulse investigations	Cardiac and vascular investigations (excl enzyme tests)	Investigations	53	19705	68277	68224	45842787	1.80515	1.80731	1.38009	2.36679	19.0468	0.851617	0.650306	1.11525	1.80452	1.37796	2.36313	N
Heart rate abnormal	Heart rate and pulse investigations	Cardiac and vascular investigations (excl enzyme tests)	Investigations	3	19755	4185	4182	45906829	1.66691	1.66701	0.53737	5.17132	0.799959	0.736759	0.237499	2.28554	1.66643	0.537183	5.16952	N
Heart rate decreased	Heart rate and pulse investigations	Cardiac and vascular investigations (excl enzyme tests)	Investigations	11	19747	26527	26516	45884495	0.963959	0.963939	0.53367	1.74111	0.0148252	-0.052934	FALSE	FALSE	0.963974	0.53369	1.74117	N
Cardiac valve disease	Cardiac valve disorders NEC	Cardiac valve disorders	Cardiac disorders	1	19757	3700	3699	45907312	0.628188	0.628169	0.0884551	4.46098	0.220027	-0.670501	FALSE	FALSE	0.628288	0.0884719	4.46183	N
Electrocardiogram QT prolonged	ECG investigations	Cardiac and vascular investigations (excl enzyme tests)	Investigations	4	19754	26470	26466	45884545	0.351193	0.351061	0.131734	0.93555	4.79657	-1.50926	FALSE	FALSE	0.351291	0.13182	0.936161	N
Electrocardiogram ST segment depression	ECG investigations	Cardiac and vascular investigations (excl enzyme tests)	Investigations	3	19755	1238	1235	45909776	5.64454	5.64524	1.81802	17.5294	11.4376	2.49398	0.803171	7.7442	5.63328	1.81417	17.4922	N
Electrocardiogram ST segment elevation	ECG investigations	Cardiac and vascular investigations (excl enzyme tests)	Investigations	1	19757	1915	1914	45909097	1.21404	1.21405	0.170913	8.62376	0.037717	0.27968	0.0393731	1.98665	1.21393	0.170896	8.62289	N
Electrocardiogram ST-T segment abnormal	ECG investigations	Cardiac and vascular investigations (excl enzyme tests)	Investigations	1	19757	287	286	45910725	8.12471	8.12507	1.14052	57.8832	6.22606	3.0179	0.423623	21.4996	8.09988	1.13698	57.7038	N
Electrocardiogram T wave inversion	ECG investigations	Cardiac and vascular investigations (excl enzyme tests)	Investigations	2	19756	1198	1196	45909815	3.88573	3.88602	0.970667	15.5575	4.27912	1.9564	0.488677	7.83234	3.88091	0.969391	15.5371	N
Electrocardiogram change	ECG investigations	Cardiac and vascular investigations (excl enzyme tests)	Investigations	1	19757	444	443	45910568	5.2453	5.24551	0.737206	37.3239	3.42824	2.38839	0.335666	16.9944	5.23574	0.735832	37.2543	N
Angina pectoris	Ischaemic coronary artery disorders	Coronary artery disorders	Cardiac disorders	15	19743	18104	18089	45892922	1.92686	1.92757	1.16159	3.19865	6.6847	0.945678	0.569883	1.56928	1.92609	1.1607	3.19621	N
Myocardial necrosis marker increased	Skeletal and cardiac muscle analyses	Enzyme investigations NEC	Investigations	2	19756	1480	1478	45909533	3.14434	3.14456	0.785634	12.5863	2.92088	1.65143	0.412592	6.60995	3.14144	0.784856	12.5738	N
Myocardial injury	Myocardial disorders NEC	Myocardial disorders	Cardiac disorders	1	19757	1542	1541	45909470	1.5079	1.50792	0.212258	10.7126	0.170966	0.592221	0.0833622	4.20726	1.50757	0.212208	10.71	N
Myocardial infarction	Ischaemic coronary artery disorders	Coronary artery disorders	Cardiac disorders	53	19705	100846	100793	45810218	1.22185	1.22245	0.933512	1.60082	2.13854	0.288934	0.220642	0.378365	1.22174	0.932967	1.59989	N
Myocarditis	Noninfectious myocarditis	Myocardial disorders	Cardiac disorders	5	19753	8216	8211	45902800	1.41497	1.41508	0.588762	3.4011	0.608237	0.500516	0.208247	1.20298	1.41472	0.588614	3.40025	N
Cardiomyopathy	Cardiomyopathies	Myocardial disorders	Cardiac disorders	5	19753	9460	9455	45901556	1.2288	1.22886	0.511303	2.95344	0.212947	0.297112	0.123622	0.714077	1.22868	0.511228	2.95301	N
Myocardial ischaemia	Ischaemic coronary artery disorders	Coronary artery disorders	Cardiac disorders	4	19754	6385	6381	45904630	1.45662	1.45671	0.546497	3.88291	0.572276	0.542337	0.203463	1.44562	1.45633	0.546355	3.8819	N
Cardiopulmonary failure	Heart failures NEC	Heart failures	Cardiac disorders	1	19757	2465	2464	45908547	0.943047	0.943044	0.132776	6.69797	0.00343837	-0.0845636	FALSE	FALSE	0.94307	0.13278	6.69816	N
Cardiac arrest	Ventricular arrhythmias and cardiac arrest	Cardiac arrhythmias	Cardiac disorders	35	19723	52649	52614	45858397	1.54575	1.54672	1.11008	2.15511	6.74733	0.627973	0.450696	0.87498	1.54539	1.10913	2.15326	N
Cardio-respiratory arrest	Ventricular arrhythmias and cardiac arrest	Cardiac arrhythmias	Cardiac disorders	14	19744	26448	26434	45884577	1.23066	1.23083	0.728716	2.07891	0.60529	0.299292	0.177197	0.505515	1.23054	0.728547	2.07842	N
Cardiac flutter	Rate and rhythm disorders NEC	Cardiac arrhythmias	Cardiac disorders	1	19757	4613	4612	45906399	0.503831	0.503806	0.0709467	3.57762	0.488568	-0.988681	FALSE	FALSE	0.503938	0.0709653	3.57856	N
Cardiac murmur	Cardiac auscultatory investigations	Cardiac and vascular investigations (excl enzyme tests)	Investigations	1	19757	4840	4839	45906172	0.480196	0.480169	0.0676188	3.40974	0.562623	-1.05798	FALSE	FALSE	0.480303	0.0676377	3.41069	N
Cardiotoxicity	Cardiac disorders NEC	Cardiac disorders, signs and symptoms NEC	Cardiac disorders	2	19756	6777	6775	45904236	0.685953	0.685922	0.171496	2.74344	0.287514	-0.543623	FALSE	FALSE	0.686046	0.171527	2.74394	N
Cardiac ablation	Cardiac therapeutic procedures NEC	Cardiac therapeutic procedures	Surgical and medical procedures	1	19757	1347	1346	45909665	1.72635	1.72639	0.242987	12.2657	0.305389	0.787274	0.110808	5.59346	1.72581	0.242906	12.2616	N
Cardiac disorder	Cardiac disorders NEC	Cardiac disorders, signs and symptoms NEC	Cardiac disorders	24	19734	65004	64980	45846031	0.858233	0.858061	0.574945	1.28059	0.562611	-0.22047	FALSE	FALSE	0.858286	0.575096	1.28092	N
Cardiac pacemaker insertion	Cardiac device therapeutic procedures	Cardiac therapeutic procedures	Surgical and medical procedures	1	19757	4021	4020	45906991	0.578027	0.578005	0.081393	4.10465	0.308001	-0.79053	FALSE	FALSE	0.578132	0.0814108	4.10555	N
Cardiac fibrillation	Rate and rhythm disorders NEC	Cardiac arrhythmias	Cardiac disorders	1	19757	961	960	45910051	2.42049	2.42056	0.340591	17.2027	0.832776	1.27442	0.17932	9.05718	2.41901	0.340373	17.1917	N
Cardiovascular disorder	Cardiac disorders NEC	Cardiac disorders, signs and symptoms NEC	Cardiac disorders	5	19753	12886	12881	45898130	0.901975	0.90195	0.375305	2.16761	0.0532606	-0.14878	FALSE	FALSE	0.902013	0.375331	2.16776	N
Candida sepsis	Candida infections	Fungal infectious disorders	Infections and infestations	1	19757	544	543	45910468	4.27931	4.27948	0.601684	30.4378	2.50841	2.09535	0.2946	14.9031	4.27328	0.600813	30.3937	N
Candida infection	Candida infections	Fungal infectious disorders	Infections and infestations	3	19755	14516	14513	45896498	0.480328	0.480249	0.154856	1.48938	1.6869	-1.05759	FALSE	FALSE	0.480435	0.154916	1.48996	N
Post-acute COVID-19 syndrome	Coronavirus infections	Viral infectious disorders	Infections and infestations	36	19722	1079	1043	45909968	80.2033	80.3478	57.6169	112.047	2721.88	6.27725	4.50138	8.75375	77.5607	55.6183	108.16	Y
Otitis media acute	Ear infections	Infections - pathogen unspecified	Infections and infestations	1	19757	564	563	45910448	4.12729	4.12745	0.580347	29.3546	2.36541	2.04326	0.287295	14.5317	4.12175	0.579545	29.3141	N
Acute hepatitis B	Hepatitis virus infections	Viral infectious disorders	Infections and infestations	1	19757	276	275	45910736	8.4497	8.45007	1.18598	60.2068	6.54429	3.07428	0.431478	21.9043	8.42271	1.18213	60.0118	N
Acute coronary syndrome	Ischaemic coronary artery disorders	Coronary artery disorders	Cardiac disorders	8	19750	5613	5605	45905406	3.31656	3.3175	1.658	6.638	12.9278	1.72825	0.863735	3.45807	3.31326	1.65588	6.62952	N
Acute febrile neutrophilic dermatosis	Dermal and epidermal conditions NEC	Epidermal and dermal conditions	Skin and subcutaneous tissue disorders	1	19757	1570	1569	45909442	1.48099	1.48101	0.208472	10.5213	0.156118	0.566259	0.0797087	4.02277	1.48068	0.208426	10.5189	N
Acute respiratory distress syndrome	Pulmonary oedemas	Lower respiratory tract disorders (excl obstruction and infection)	Respiratory, thoracic and mediastinal disorders	16	19742	11397	11381	45899630	3.26673	3.26857	2.00132	5.33823	25.1365	1.70644	1.04484	2.78696	3.26355	1.99825	5.33004	N
Acute respiratory failure	Respiratory failures (excl neonatal)	Respiratory disorders NEC	Respiratory, thoracic and mediastinal disorders	19	19739	14265	14246	45896765	3.09909	3.10111	1.97702	4.86434	26.986	1.63054	1.0395	2.55764	3.0963	1.97395	4.85679	N
Acute polyneuropathy	Acute polyneuropathies	Peripheral neuropathies	Nervous system disorders	1	19757	213	212	45910799	10.9607	10.9612	1.53679	78.1811	9.00947	3.4481	0.483432	24.5937	10.9139	1.53016	77.844	N
Cardiac failure acute	Heart failures NEC	Heart failures	Cardiac disorders	3	19755	4947	4944	45906067	1.40999	1.41005	0.454568	4.37394	0.357469	0.495433	0.159716	1.53681	1.40974	0.454468	4.37297	N
Acute myocardial infarction	Ischaemic coronary artery disorders	Coronary artery disorders	Cardiac disorders	25	19733	19482	19457	45891554	2.98564	2.98816	2.0181	4.4245	32.9861	1.57681	1.06492	2.33475	2.9831	2.01468	4.417	Y
Acute lymphocytic leukaemia	Leukaemias acute lymphocytic	Leukaemias	Neoplasms benign, malignant and unspecified (incl cysts and polyps)	4	19754	2078	2074	45908937	4.48152	4.48222	1.68047	11.9552	10.7983	2.16183	0.810512	5.76611	4.47482	1.6777	11.9354	N
Hepatitis acute	Hepatocellular damage and hepatitis NEC	Hepatic and hepatobiliary disorders	Hepatobiliary disorders	8	19750	4193	4185	45906826	4.4419	4.44329	2.22027	8.89209	21.2974	2.14904	1.07385	4.30075	4.43533	2.21629	8.87616	Y
Acute hepatic failure	Hepatic failure and associated disorders	Hepatic and hepatobiliary disorders	Hepatobiliary disorders	7	19751	9744	9737	45901274	1.6705	1.67074	0.79617	3.50599	1.88291	0.739865	0.352574	1.55258	1.67002	0.795828	3.50448	N
Acute lung injury	Pulmonary oedemas	Lower respiratory tract disorders (excl obstruction and infection)	Respiratory, thoracic and mediastinal disorders	2	19756	1021	1019	45909992	4.56068	4.56104	1.13905	18.2636	5.54913	2.18704	0.546179	8.75748	4.55371	1.13722	18.2342	N
Acute pulmonary oedema	Pulmonary oedemas	Lower respiratory tract disorders (excl obstruction and infection)	Respiratory, thoracic and mediastinal disorders	6	19752	3455	3449	45907562	4.04233	4.04326	1.81497	9.00729	13.7155	2.0133	0.903745	4.48509	4.03705	1.81218	8.99346	N
Acute kidney injury	Renal failure and impairment	Renal disorders (excl nephropathies)	Renal and urinary disorders	79	19679	147631	147552	45763459	1.2441	1.24508	0.998184	1.55305	3.79383	0.314953	0.252498	0.392855	1.24397	0.997294	1.55166	N
Cholecystitis acute	Cholecystitis and cholelithiasis	Gallbladder disorders	Hepatobiliary disorders	3	19755	3489	3486	45907525	1.99971	1.99987	0.644617	6.2044	1.49818	0.999173	0.322063	3.09984	1.99885	0.644291	6.20126	N
Cholangitis acute	Bile duct infections and inflammations	Bile duct disorders	Hepatobiliary disorders	1	19757	555	554	45910457	4.19434	4.19451	0.589759	29.8324	2.42841	2.06646	0.29055	14.6972	4.18859	0.588927	29.7903	N
Pancreatitis acute	Acute and chronic pancreatitis	Exocrine pancreas conditions	Gastrointestinal disorders	10	19748	14666	14656	45896355	1.58547	1.58577	0.852906	2.94834	2.1612	0.664549	0.357428	1.23556	1.58507	0.852532	2.94705	N
Acute myeloid leukaemia	Leukaemias acute myeloid	Leukaemias	Neoplasms benign, malignant and unspecified (incl cysts and polyps)	19	19739	10695	10676	45900335	4.13541	4.13843	2.63807	6.49211	45.0976	2.04609	1.30429	3.20977	4.12984	2.63259	6.47864	Y
Acute sinusitis	Upper respiratory tract infections	Infections - pathogen unspecified	Infections and infestations	1	19757	1103	1102	45909909	2.10859	2.10865	0.296742	14.984	0.582327	1.07559	0.151364	7.64315	2.10759	0.296593	14.9765	N
Acute abdomen	Gastrointestinal signs and symptoms NEC	Gastrointestinal signs and symptoms	Gastrointestinal disorders	1	19757	906	905	45910106	2.56759	2.56767	0.361268	18.2494	0.956021	1.35944	0.191272	9.66205	2.56586	0.361014	18.2365	N
Protein total abnormal	Protein analyses NEC	Protein and chemistry analyses NEC	Investigations	2	19756	1117	1115	45909896	4.16801	4.16833	1.0411	16.6891	4.80736	2.05739	0.513862	8.23738	4.16234	1.0396	16.6651	N
Protein total decreased	Protein analyses NEC	Protein and chemistry analyses NEC	Investigations	1	19757	2263	2262	45908749	1.02726	1.02726	0.144629	7.2964	0.000723215	0.0387874	0.0054609	0.275498	1.02725	0.144627	7.29631	N
Fear	Fear symptoms and phobic disorders (incl social phobia)	Anxiety disorders and symptoms	Psychiatric disorders	2	19756	15560	15558	45895453	0.29871	0.298639	0.0746752	1.19431	3.29356	-1.74275	FALSE	FALSE	0.2988	0.0747155	1.19496	N
Nausea	Nausea and vomiting symptoms	Gastrointestinal signs and symptoms	Gastrointestinal disorders	277	19481	568691	568414	45342597	1.13237	1.13425	1.00737	1.27711	4.33789	0.179265	0.159212	0.201844	1.13231	1.00564	1.27492	N
Neoplasm malignant	Neoplasms malignant site unspecified NEC	Miscellaneous and site unspecified neoplasms malignant and unspecified	Neoplasms benign, malignant and unspecified (incl cysts and polyps)	13	19745	50370	50357	45860654	0.59987	0.599607	0.348075	1.0329	3.47258	-0.737029	FALSE	FALSE	0.599974	0.348288	1.03354	N
Malignant neoplasm progression	Neoplasms malignant site unspecified NEC	Miscellaneous and site unspecified neoplasms malignant and unspecified	Neoplasms benign, malignant and unspecified (incl cysts and polyps)	10	19748	80344	80334	45830677	0.289251	0.288891	0.155407	0.537028	17.493	-1.78917	FALSE	FALSE	0.289339	0.155648	0.537862	N
Lentigo maligna	Skin melanomas (excl ocular)	Skin neoplasms malignant and unspecified	Neoplasms benign, malignant and unspecified (incl cysts and polyps)	1	19757	254	253	45910758	9.18445	9.18487	1.28871	65.4624	7.26466	3.19412	0.448159	22.7652	9.15223	1.28413	65.2298	N
Malignant hypertension	Accelerated and malignant hypertension	Vascular hypertensive disorders	Vascular disorders	1	19757	536	535	45910476	4.3433	4.34347	0.610665	30.8938	2.56877	2.11672	0.297598	15.0556	4.33707	0.609764	30.8482	N
Malignant melanoma	Skin melanomas (excl ocular)	Skin neoplasms malignant and unspecified	Neoplasms benign, malignant and unspecified (incl cysts and polyps)	18	19740	10313	10295	45900716	4.06275	4.06554	2.55987	6.45682	41.4968	2.02056	1.27224	3.20901	4.0574	2.55475	6.4439	Y
Cachexia	General nutritional disorders NEC	Appetite and general nutritional disorders	Metabolism and nutrition disorders	3	19755	3533	3530	45907481	1.97479	1.97494	0.636585	6.12702	1.4424	0.981093	0.316238	3.04373	1.97396	0.63627	6.124	N
Illness	General signs and symptoms NEC	General system disorders NEC	General disorders and administration site conditions	10	19748	78971	78961	45832050	0.29428	0.293923	0.158114	0.546383	16.951	-1.7643	FALSE	FALSE	0.29437	0.158354	0.547214	N
Enlarged uvula	Oral soft tissue disorders NEC	Oral soft tissue conditions	Gastrointestinal disorders	2	19756	386	384	45910627	12.1024	12.1036	3.01589	48.5747	20.2647	3.59035	0.894622	14.409	12.0449	3.00128	48.3393	N
Affective disorder	Mood disorders NEC	Mood disorders and disturbances NEC	Psychiatric disorders	1	19757	5661	5660	45905351	0.410542	0.410512	0.0578112	2.91501	0.846302	-1.28403	FALSE	FALSE	0.410646	0.0578301	2.91596	N
Emotional distress	Emotional and mood disturbances NEC	Mood disorders and disturbances NEC	Psychiatric disorders	2	19756	101533	101531	45809480	0.0457726	0.045676	0.0114222	0.182652	39.8732	-4.44878	FALSE	FALSE	0.0457914	0.0114511	0.183114	N
Emotional disorder	Emotional and mood disturbances NEC	Mood disorders and disturbances NEC	Psychiatric disorders	1	19757	22008	22007	45889004	0.105588	0.105542	0.0148651	0.74935	7.57968	-3.24293	FALSE	FALSE	0.105628	0.0148772	0.74996	N
Panic attack	Panic attacks and disorders	Anxiety disorders and symptoms	Psychiatric disorders	1	19757	24726	24725	45886286	0.0939805	0.0939346	0.0132303	0.666932	8.73884	-3.41093	FALSE	FALSE	0.0940171	0.0132419	0.667518	N
Impaired healing	Healing abnormal NEC	Tissue disorders NEC	General disorders and administration site conditions	3	19755	22124	22121	45888890	0.31513	0.315026	0.101584	0.976941	4.4668	-1.66555	FALSE	FALSE	0.315223	0.101648	0.977551	N
Accidental exposure to product	Accidental exposures to product	Medication errors and other product use errors and issues	Injury, poisoning and procedural complications	1	19757	81859	81858	45829153	0.0283866	0.0283374	0.00399131	0.201189	33.3153	-5.13805	FALSE	FALSE	0.0283984	0.00399991	0.201622	N
Loss of consciousness	Disturbances in consciousness NEC	Neurological disorders NEC	Nervous system disorders	39	19719	83849	83810	45827201	1.08129	1.08145	0.789836	1.48074	0.238671	0.112705	0.0823135	0.154316	1.08125	0.789691	1.48046	N
Confusional state	Confusion and disorientation	Deliria (incl confusion)	Psychiatric disorders	36	19722	112452	112416	45798595	0.744129	0.743662	0.536233	1.03133	3.17411	-0.426216	FALSE	FALSE	0.744211	0.536629	1.03209	N
Depressed level of consciousness	Disturbances in consciousness NEC	Neurological disorders NEC	Nervous system disorders	8	19750	24597	24589	45886422	0.756002	0.755903	0.377925	1.51191	0.630131	-0.403386	FALSE	FALSE	0.756081	0.378014	1.51227	N
Consciousness fluctuating	Disturbances in consciousness NEC	Neurological disorders NEC	Nervous system disorders	1	19757	683	682	45910329	3.40714	3.40726	0.479228	24.2252	1.69817	1.76707	0.248537	12.5636	3.40361	0.478715	24.1993	N
Altered state of consciousness	Disturbances in consciousness NEC	Neurological disorders NEC	Nervous system disorders	5	19753	15595	15590	45895421	0.745243	0.745178	0.310081	1.79079	0.435445	-0.42406	FALSE	FALSE	0.745324	0.310142	1.79114	N
Feeling cold	Feelings and sensations NEC	General system disorders NEC	General disorders and administration site conditions	18	19740	20058	20040	45890971	2.08713	2.08812	1.31504	3.31566	10.1879	1.06084	0.668091	1.68448	2.08615	1.3138	3.31254	N
Feeling abnormal	Feelings and sensations NEC	General system disorders NEC	General disorders and administration site conditions	17	19741	181105	181088	45729923	0.218139	0.217466	0.135158	0.349897	47.8245	-2.1962	FALSE	FALSE	0.218212	0.135622	0.351098	N
Infection	Infections NEC	Infections - pathogen unspecified	Infections and infestations	123	19635	109497	109374	45801637	2.61315	2.62326	2.19688	3.13239	122.642	1.38479	1.15971	1.65356	2.61134	2.1869	3.11816	Y
Infection reactivation	Infections NEC	Infections - pathogen unspecified	Infections and infestations	1	19757	968	967	45910044	2.40296	2.40304	0.338128	17.0781	0.818288	1.26395	0.177848	8.9827	2.40152	0.337914	17.0673	N
Septic shock	Sepsis, bacteraemia, viraemia and fungaemia NEC	Infections - pathogen unspecified	Infections and infestations	48	19710	30328	30280	45880731	3.68349	3.69002	2.7792	4.89935	93.7519	1.87941	1.41551	2.49534	3.67924	2.77108	4.88503	Y
Arthritis infective	Bone and joint infections	Infections - pathogen unspecified	Infections and infestations	2	19756	3583	3581	45907430	1.29778	1.29781	0.324422	5.1917	0.136584	0.375856	0.0939553	1.50356	1.29761	0.324372	5.19091	N
Infective aneurysm	Vascular infections	Infections - pathogen unspecified	Infections and infestations	1	19757	431	430	45910581	5.40388	5.4041	0.759443	38.4549	3.58064	2.43126	0.341668	17.3006	5.39366	0.757976	38.3806	N
Pneumonia aspiration	Lower respiratory tract and lung infections	Infections - pathogen unspecified	Infections and infestations	8	19750	17535	17527	45893484	1.06061	1.06064	0.530256	2.12152	0.0277083	0.0848585	0.0424243	0.169737	1.06058	0.53023	2.12141	N
Enterocolitis infectious	Abdominal and gastrointestinal infections	Infections - pathogen unspecified	Infections and infestations	3	19755	562	559	45910452	12.4705	12.4722	4.00995	38.7926	31.4834	3.63334	1.16816	11.3009	12.4093	3.98971	38.5967	Y
Infective myositis	Muscle and soft tissue infections	Infections - pathogen unspecified	Infections and infestations	1	19757	131	130	45910881	17.8744	17.8752	2.49888	127.867	15.8087	4.14939	0.580066	29.6818	17.7455	2.48075	126.939	N
Enteritis infectious	Abdominal and gastrointestinal infections	Infections - pathogen unspecified	Infections and infestations	1	19757	1325	1324	45909687	1.75504	1.75507	0.247022	12.4697	0.324589	0.811032	0.11415	5.76233	1.75447	0.246936	12.4654	N
Pneumonia	Lower respiratory tract and lung infections	Infections - pathogen unspecified	Infections and infestations	331	19427	255928	255597	45655414	3.00917	3.0434	2.72989	3.39292	445.942	1.58812	1.42452	1.7705	3.00657	2.69685	3.35185	Y
Cholecystitis infective	Hepatobiliary and spleen infections	Infections - pathogen unspecified	Infections and infestations	2	19756	1997	1995	45909016	2.32949	2.32963	0.582174	9.32223	1.51608	1.21919	0.304676	4.87871	2.32816	0.581807	9.31636	N
Infectious pleural effusion	Lower respiratory tract and lung infections	Infections - pathogen unspecified	Infections and infestations	1	19757	1234	1233	45909778	1.88456	1.88461	0.265239	13.3908	0.414865	0.913682	0.128591	6.492	1.88385	0.265132	13.3853	N
Diarrhoea infectious	Abdominal and gastrointestinal infections	Infections - pathogen unspecified	Infections and infestations	4	19754	569	565	45910446	16.4507	16.4539	6.15336	43.997	57.6388	4.03052	1.50732	10.7775	16.3421	6.11157	43.6982	Y
Infection susceptibility increased	Infections NEC	Infections - pathogen unspecified	Infections and infestations	3	19755	1779	1776	45909235	3.92511	3.92556	1.26473	12.1844	6.52887	1.97092	0.634989	6.11747	3.92018	1.263	12.1677	N
Hypoaesthesia	Paraesthesias and dysaesthesias	Neurological disorders NEC	Nervous system disorders	17	19741	108635	108618	45802393	0.363681	0.363133	0.225689	0.584281	18.9687	-1.45886	FALSE	FALSE	0.363781	0.226092	0.585323	N
Feeling hot	Feelings and sensations NEC	General system disorders NEC	General disorders and administration site conditions	47	19711	42324	42277	45868734	2.58326	2.58703	1.94277	3.44494	45.5985	1.36821	1.02748	1.82193	2.5815	1.93862	3.43757	N
Hyperaesthesia	Paraesthesias and dysaesthesias	Neurological disorders NEC	Nervous system disorders	2	19756	6069	6067	45904944	0.766002	0.765978	0.191507	3.06371	0.142935	-0.384435	FALSE	FALSE	0.766079	0.191532	3.06411	N
Sensory disturbance	Sensory abnormalities NEC	Neurological disorders NEC	Nervous system disorders	2	19756	11262	11260	45899751	0.412729	0.41267	0.103185	1.6504	1.67136	-1.27637	FALSE	FALSE	0.412834	0.103226	1.65105	N
Deafness neurosensory	Hearing losses	Hearing disorders	Ear and labyrinth disorders	1	19757	2078	2077	45908934	1.11876	1.11877	0.157506	7.94664	0.0126015	0.161828	0.022783	1.14947	1.1187	0.157497	7.94619	N
Chronic hepatitis C	Hepatitis virus infections	Viral infectious disorders	Infections and infestations	1	19757	359	358	45910653	6.49069	6.49097	0.911765	46.21	4.63185	2.69497	0.378553	19.1858	6.4754	0.909577	46.0992	N
Cardiac failure chronic	Heart failures NEC	Heart failures	Cardiac disorders	1	19757	3464	3463	45907548	0.670998	0.670982	0.094482	4.7651	0.161281	-0.575415	FALSE	FALSE	0.671093	0.0944977	4.7659	N
Bronchitis chronic	Bronchospasm and obstruction	Bronchial disorders (excl neoplasms)	Respiratory, thoracic and mediastinal disorders	1	19757	1644	1643	45909368	1.41428	1.4143	0.199088	10.0471	0.121286	0.499814	0.0703575	3.55063	1.41403	0.19905	10.0452	N
Chronic lymphocytic leukaemia transformation	Leukaemias chronic lymphocytic	Leukaemias	Neoplasms benign, malignant and unspecified (incl cysts and polyps)	1	19757	95	94	45910917	24.7199	24.7211	3.44598	177.346	22.5208	4.61295	0.64302	33.0928	24.4702	3.41101	175.546	N
Chronic lymphocytic leukaemia	Leukaemias chronic lymphocytic	Leukaemias	Neoplasms benign, malignant and unspecified (incl cysts and polyps)	21	19737	3393	3372	45907639	14.4712	14.4856	9.42993	22.2517	261.737	3.84678	2.50421	5.90914	14.3879	9.36633	22.1016	Y
Cor pulmonale chronic	Right ventricular failures	Heart failures	Cardiac disorders	1	19757	128	127	45910884	18.2966	18.2975	2.55745	130.91	16.2235	4.18281	0.584635	29.9262	18.1615	2.53844	129.937	N
Chronic kidney disease	Renal failure and impairment	Renal disorders (excl nephropathies)	Renal and urinary disorders	4	19754	75130	75126	45835885	0.123721	0.123544	0.0463615	0.329218	24.865	-3.01429	FALSE	FALSE	0.123768	0.0464456	0.329815	N
Chronic gastritis	Gastritis (excl infective)	Gastrointestinal inflammatory conditions	Gastrointestinal disorders	2	19756	1981	1979	45909032	2.34832	2.34846	0.586877	9.39765	1.54682	1.2308	0.307574	4.92518	2.34696	0.586503	9.39166	N
Infective exacerbation of chronic obstructive airways disease	Lower respiratory tract and lung infections	Infections - pathogen unspecified	Infections and infestations	3	19755	517	514	45910497	13.5623	13.5642	4.35987	42.2	34.7058	3.75375	1.20655	11.6784	13.4894	4.33582	41.9673	Y
Chronic obstructive pulmonary disease	Bronchospasm and obstruction	Bronchial disorders (excl neoplasms)	Respiratory, thoracic and mediastinal disorders	13	19745	37553	37540	45873471	0.80468	0.804551	0.467035	1.38598	0.616624	-0.313393	FALSE	FALSE	0.804747	0.467149	1.38632	N
Chronic sinusitis	Upper respiratory tract infections	Infections - pathogen unspecified	Infections and infestations	2	19756	2677	2675	45908336	1.73732	1.7374	0.434252	6.95113	0.625409	0.796407	0.199057	3.18634	1.73677	0.434096	6.94863	N
Diverticulitis	Abdominal and gastrointestinal infections	Infections - pathogen unspecified	Infections and infestations	9	19749	20519	20510	45890501	1.01965	1.01966	0.530382	1.96029	0.00340784	0.0280605	0.0145959	0.0539463	1.01964	0.530373	1.96026	N
Hepatitis E	Hepatitis virus infections	Viral infectious disorders	Infections and infestations	6	19752	1320	1314	45909697	10.6104	10.6133	4.75879	23.6702	51.9917	3.40145	1.52514	7.58607	10.5667	4.73789	23.5663	Y
Multisystem inflammatory syndrome in adults	Immune and associated conditions NEC	Immune disorders NEC	Immune system disorders	1	19757	15	14	45910997	165.976	165.985	21.825	1262.36	153.05	7.27592	0.956695	55.3353	154.978	20.3777	1178.65	N
Paraplegia	Paralysis and paresis (excl cranial nerve)	Movement disorders (incl parkinsonism)	Nervous system disorders	1	19757	1961	1960	45909051	1.18554	1.18555	0.166903	8.42126	0.0290252	0.245434	0.0345525	1.74338	1.18545	0.166889	8.42052	N
Atrioventricular block	Cardiac conduction disorders	Cardiac arrhythmias	Cardiac disorders	4	19754	5115	5111	45905900	1.81856	1.81873	0.682259	4.84826	1.4728	0.86229	0.323471	2.29864	1.81792	0.681957	4.84611	N
Atrial tachycardia	Supraventricular arrhythmias	Cardiac arrhythmias	Cardiac disorders	1	19757	1420	1419	45909592	1.63754	1.63757	0.230495	11.6343	0.248044	0.711133	0.100095	5.0523	1.63709	0.230427	11.6308	N
Atrial flutter	Supraventricular arrhythmias	Cardiac arrhythmias	Cardiac disorders	8	19750	5390	5382	45905629	3.45398	3.45498	1.72667	6.91322	13.929	1.78674	0.892947	3.57517	3.45034	1.72436	6.90394	N
Atrial fibrillation	Supraventricular arrhythmias	Cardiac arrhythmias	Cardiac disorders	163	19595	69388	69225	45841786	5.4714	5.5086	4.72078	6.42789	595.129	2.44914	2.09887	2.85786	5.4609	4.6799	6.37223	Y
Peritonsillar abscess	Upper respiratory tract infections	Infections - pathogen unspecified	Infections and infestations	2	19756	623	621	45910390	7.48363	7.48429	1.86745	29.9951	11.1986	2.89972	0.723529	11.6213	7.46282	1.8621	29.9091	N
Tonsil cancer	Oropharyngeal, nasopharyngeal and tonsillar neoplasms malignant and unspecified	Respiratory and mediastinal neoplasms malignant and unspecified	Neoplasms benign, malignant and unspecified (incl cysts and polyps)	1	19757	631	630	45910381	3.68836	3.6885	0.518723	26.2279	1.9564	1.88131	0.264574	13.3775	3.6841	0.518104	26.1966	N
Palmar erythema	Erythemas	Epidermal and dermal conditions	Skin and subcutaneous tissue disorders	2	19756	828	826	45910185	5.62631	5.62678	1.40475	22.5382	7.58986	2.48932	0.621471	9.97105	5.61514	1.40185	22.4916	N
Snoring	Upper respiratory tract signs and symptoms	Respiratory tract signs and symptoms	Respiratory, thoracic and mediastinal disorders	1	19757	2776	2775	45908236	0.837357	0.837349	0.1179	5.94701	0.0315811	-0.255984	FALSE	FALSE	0.837416	0.11791	5.94749	N
Dilated cardiomyopathy	Cardiomyopathies	Myocardial disorders	Cardiac disorders	2	19756	3376	3374	45907637	1.3774	1.37743	0.344319	5.51037	0.2067	0.461709	0.115414	1.84705	1.37717	0.344253	5.50933	N
Depression	Depressive disorders	Depressed mood disorders and disturbances	Psychiatric disorders	11	19747	153348	153337	45757674	0.166694	0.16623	0.0920399	0.300221	45.9731	-2.58421	FALSE	FALSE	0.166754	0.09233	0.301167	N
Inappropriate antidiuretic hormone secretion	Posterior pituitary disorders	Hypothalamus and pituitary gland disorders	Endocrine disorders	1	19757	6596	6595	45904416	0.352338	0.352305	0.0496153	2.50162	1.19051	-1.50457	FALSE	FALSE	0.352436	0.0496337	2.50255	N
Antimicrobial susceptibility test resistant	Microbiology and serology tests NEC	Microbiology and serology investigations	Investigations	1	19757	193	192	45910819	12.1024	12.103	1.69606	86.3665	10.1323	3.59035	0.503135	25.6206	12.0449	1.68792	85.952	N
Nail disorder	Nail and nail bed conditions (excl infections and infestations)	Skin appendage conditions	Skin and subcutaneous tissue disorders	1	19757	6207	6206	45904805	0.374423	0.374391	0.0527252	2.65848	1.04517	-1.41687	FALSE	FALSE	0.374523	0.0527438	2.65942	N
Nail infection	Skin structures and soft tissue infections	Infections - pathogen unspecified	Infections and infestations	3	19755	1075	1072	45909939	6.5028	6.50363	2.09402	20.1991	13.9311	2.69765	0.868582	8.37839	6.48744	2.08881	20.1488	Y
Contusion	Skin injuries NEC	Injuries NEC	Injury, poisoning and procedural complications	6	19752	71551	71545	45839466	0.19487	0.194626	0.0874229	0.433287	19.9884	-2.35891	FALSE	FALSE	0.194938	0.0875631	0.433982	N
Injury	Non-site specific injuries NEC	Injuries NEC	Injury, poisoning and procedural complications	2	19756	47090	47088	45863923	0.0986947	0.0986034	0.0246574	0.394309	16.4781	-3.34032	FALSE	FALSE	0.0987329	0.0246898	0.394827	N
Hyperventilation	Breathing abnormalities	Respiratory disorders NEC	Respiratory, thoracic and mediastinal disorders	1	19757	3653	3652	45907359	0.636272	0.636254	0.0895932	4.51841	0.207886	-0.652058	FALSE	FALSE	0.636372	0.0896099	4.51925	N
Palmar-plantar erythrodysaesthesia syndrome	Dermatitis ascribed to specific agent	Epidermal and dermal conditions	Skin and subcutaneous tissue disorders	1	19757	17800	17799	45893212	0.13055	0.130506	0.018381	0.926605	5.79235	-2.93678	FALSE	FALSE	0.130599	0.0183941	0.927264	N
Dysuria	Bladder and urethral symptoms	Urinary tract signs and symptoms	Renal and urinary disorders	6	19752	26033	26027	45884984	0.535675	0.535534	0.240539	1.19231	2.41569	-0.900283	FALSE	FALSE	0.535782	0.240651	1.19286	N
Micturition disorder	Bladder and urethral symptoms	Urinary tract signs and symptoms	Renal and urinary disorders	1	19757	2494	2493	45908518	0.932077	0.932073	0.131232	6.62002	0.00494808	-0.101437	FALSE	FALSE	0.932104	0.131237	6.62024	N
Productive cough	Coughing and associated symptoms	Respiratory disorders NEC	Respiratory, thoracic and mediastinal disorders	10	19748	36705	36695	45874316	0.633238	0.633052	0.340531	1.17685	2.12535	-0.658953	FALSE	FALSE	0.633338	0.340684	1.17739	N
Vaccination failure	Therapeutic and nontherapeutic responses	Therapeutic and nontherapeutic effects (excl toxicity)	General disorders and administration site conditions	9	19749	1441	1432	45909579	14.6041	14.6103	7.58515	28.1418	113.344	3.85988	2.00392	7.43477	14.5191	7.53782	27.9662	Y
Catheter site infection	Infections NEC	Infections - pathogen unspecified	Infections and infestations	1	19757	2908	2907	45908104	0.799335	0.799325	0.112548	5.67686	0.0503608	-0.323003	FALSE	FALSE	0.799404	0.112559	5.67743	N
Catheter site pain	Implant and catheter site reactions	Administration site reactions	General disorders and administration site conditions	1	19757	1965	1964	45909047	1.18313	1.18314	0.166564	8.4041	0.0283324	0.242495	0.0341387	1.72249	1.18304	0.166549	8.40337	N
Hypophagia	Appetite disorders	Appetite and general nutritional disorders	Metabolism and nutrition disorders	3	19755	18959	18956	45892055	0.367746	0.36765	0.118552	1.14015	3.26187	-1.44282	FALSE	FALSE	0.367846	0.118615	1.14076	N
Disseminated cytomegaloviral infection	Cytomegaloviral infections	Viral infectious disorders	Infections and infestations	1	19757	143	142	45910869	16.3639	16.3646	2.28916	116.987	14.3241	4.02294	0.562746	28.759	16.2564	2.27402	116.213	N
Histoplasmosis disseminated	Histoplasma infections	Fungal infectious disorders	Infections and infestations	1	19757	1108	1107	45909904	2.09907	2.09912	0.295403	14.9163	0.574963	1.06907	0.150446	7.59675	2.09807	0.295255	14.9088	N
Disseminated tuberculosis	Tuberculous infections	Mycobacterial infectious disorders	Infections and infestations	2	19756	1570	1568	45909443	2.96386	2.96406	0.740579	11.8632	2.59929	1.56626	0.391334	6.26873	2.96136	0.739904	11.8524	N
Disseminated cryptococcosis	Cryptococcal infections	Fungal infectious disorders	Infections and infestations	2	19756	573	571	45910440	8.13894	8.13966	2.03059	32.6281	12.4801	3.02042	0.753498	12.1074	8.11402	2.02419	32.5253	N
Herpes zoster disseminated	Herpes viral infections	Viral infectious disorders	Infections and infestations	1	19757	539	538	45910473	4.31908	4.31925	0.607266	30.7212	2.54591	2.10867	0.296468	14.9981	4.31293	0.606377	30.6762	N
Disseminated enteroviral infection	Enteroviral infections NEC	Viral infectious disorders	Infections and infestations	3	19755	8	5	45911006	1394.2	1394.41	333.212	5835.28	2610.38	9.76777	2.33413	40.8758	871.75	208.315	3648.07	Y
Post procedural haemorrhage	Non-site specific procedural complications	Procedural related injuries and complications NEC	Injury, poisoning and procedural complications	1	19757	7685	7684	45903327	0.302403	0.302368	0.0425835	2.14699	1.60931	-1.72502	FALSE	FALSE	0.302494	0.0426013	2.14788	N
Procedural complication	Non-site specific procedural complications	Procedural related injuries and complications NEC	Injury, poisoning and procedural complications	1	19757	4041	4040	45906971	0.575165	0.575144	0.0809901	4.08433	0.313746	-0.797688	FALSE	FALSE	0.57527	0.081008	4.08522	N
Increased bronchial secretion	Lower respiratory tract signs and symptoms	Respiratory tract signs and symptoms	Respiratory, thoracic and mediastinal disorders	1	19757	2028	2027	45908984	1.14636	1.14637	0.161389	8.14276	0.0186774	0.196966	0.0277296	1.39907	1.14629	0.161378	8.14219	N
Bronchiectasis	Bronchial conditions NEC	Bronchial disorders (excl neoplasms)	Respiratory, thoracic and mediastinal disorders	4	19754	4773	4769	45906242	1.94898	1.94917	0.731171	5.19612	1.84691	0.962128	0.360913	2.56486	1.94818	0.730801	5.19349	N
Infective exacerbation of bronchiectasis	Lower respiratory tract and lung infections	Infections - pathogen unspecified	Infections and infestations	1	19757	204	203	45910808	11.4466	11.4472	1.60459	81.664	9.4873	3.51038	0.492064	25.043	11.3954	1.59734	81.2949	N
Bronchitis	Lower respiratory tract and lung infections	Infections - pathogen unspecified	Infections and infestations	22	19736	56381	56359	45854652	0.907054	0.906951	0.59699	1.37784	0.209707	-0.140682	FALSE	FALSE	0.907091	0.597082	1.37806	N
Bronchospasm	Bronchospasm and obstruction	Bronchial disorders (excl neoplasms)	Respiratory, thoracic and mediastinal disorders	28	19730	9417	9389	45901622	6.92967	6.93809	4.78653	10.0568	141.678	2.78911	1.92419	4.04282	6.91204	4.76856	10.019	Y
Bronchopulmonary aspergillosis	Aspergillus infections	Fungal infectious disorders	Infections and infestations	13	19745	5574	5561	45905450	5.43206	5.43498	3.15325	9.36777	46.906	2.43875	1.41491	4.20345	5.42172	3.14556	9.34492	Y
Bronchopneumopathy	Respiratory tract disorders NEC	Respiratory disorders NEC	Respiratory, thoracic and mediastinal disorders	2	19756	242	240	45910771	19.3639	19.3658	4.81504	77.8877	34.5434	4.26395	1.06017	17.1493	19.2121	4.77684	77.2698	N
Metastatic bronchial carcinoma	Respiratory tract and pleural neoplasms malignant cell type unspecified NEC	Respiratory and mediastinal neoplasms malignant and unspecified	Neoplasms benign, malignant and unspecified (incl cysts and polyps)	2	19756	126	124	45910887	37.4785	37.4822	9.26955	151.562	69.8834	5.20553	1.28736	21.049	36.8995	9.12544	149.206	N
Bronchial obstruction	Bronchospasm and obstruction	Bronchial disorders (excl neoplasms)	Respiratory, thoracic and mediastinal disorders	1	19757	959	958	45910053	2.42554	2.42561	0.341302	17.2387	0.836963	1.27742	0.179743	9.07856	2.42405	0.341082	17.2276	N
Blood pressure systolic increased	Vascular tests NEC (incl blood pressure)	Cardiac and vascular investigations (excl enzyme tests)	Investigations	4	19754	14685	14681	45896330	0.633109	0.633034	0.23753	1.68708	0.850506	-0.659247	FALSE	FALSE	0.633209	0.237595	1.68755	N
Aggression	Behaviour and socialisation disturbances	Personality disorders and disturbances in behaviour	Psychiatric disorders	6	19752	30580	30574	45880437	0.456008	0.455843	0.204748	1.01487	3.89553	-1.13253	FALSE	FALSE	0.456115	0.204871	1.01548	N
Intentional product use issue	Intentional product use issues	Off label uses and intentional product misuses/use issues	Injury, poisoning and procedural complications	74	19684	77619	77545	45833466	2.21744	2.22202	1.76833	2.79211	49.4988	1.14814	0.913713	1.44271	2.21628	1.76376	2.7849	N
Rash maculo-papular	Rashes, eruptions and exanthems NEC	Epidermal and dermal conditions	Skin and subcutaneous tissue disorders	15	19743	15312	15297	45895714	2.27855	2.27952	1.37363	3.78284	10.7544	1.18732	0.715475	1.97035	2.2773	1.37229	3.77915	N
Rash macular	Rashes, eruptions and exanthems NEC	Epidermal and dermal conditions	Skin and subcutaneous tissue disorders	1	19757	25887	25886	45885125	0.0897654	0.0897193	0.0126366	0.637003	9.23476	-3.47713	FALSE	FALSE	0.0898006	0.0126481	0.637579	N
Alopecia areata	Alopecias	Skin appendage conditions	Skin and subcutaneous tissue disorders	1	19757	1427	1426	45909585	1.6295	1.62953	0.229364	11.5771	0.243022	0.704039	0.0990967	5.00188	1.62906	0.229298	11.5737	N
No adverse event	Adverse effect absent	General system disorders NEC	General disorders and administration site conditions	390	19368	143720	143330	45767681	6.32268	6.42986	5.81579	7.10877	1748.26	2.65724	2.40346	2.93781	6.30824	5.70578	6.97431	Y
Anuria	Renal failure and impairment	Renal disorders (excl nephropathies)	Renal and urinary disorders	2	19756	5415	5413	45905598	0.85855	0.858536	0.214642	3.43401	0.046597	-0.219937	FALSE	FALSE	0.858603	0.214659	3.43428	N
Unevaluable event	General signs and symptoms NEC	General system disorders NEC	General disorders and administration site conditions	10	19748	59079	59069	45851942	0.393382	0.393075	0.211449	0.730709	9.36488	-1.34562	FALSE	FALSE	0.393484	0.211669	0.731471	N
Meningitis aseptic	Central nervous system and spinal infections	Infections - pathogen unspecified	Infections and infestations	2	19756	3203	3201	45907810	1.45184	1.45188	0.362921	5.80834	0.281084	0.5376	0.134382	2.1507	1.45156	0.362839	5.80703	N
Loss of personal independence in daily activities	Disability issues	Lifestyle issues	Social circumstances	3	19755	51387	51384	45859627	0.135665	0.135534	0.0437064	0.42029	16.5379	-2.88135	FALSE	FALSE	0.135715	0.043765	0.420853	N
Wrong schedule	Medication errors, product use errors and issues NEC	Medication errors and other product use errors and issues	Injury, poisoning and procedural complications	1	19757	879	878	45910133	2.64655	2.64663	0.372366	18.8112	1.02325	1.40309	0.197407	9.9726	2.64467	0.37209	18.7973	N
Coma	Coma states	Neurological disorders NEC	Nervous system disorders	7	19751	31237	31230	45879781	0.520835	0.520665	0.248162	1.0924	3.08722	-0.940805	FALSE	FALSE	0.520942	0.248294	1.09298	N
Irritability	Emotional and mood disturbances NEC	Mood disorders and disturbances NEC	Psychiatric disorders	1	19757	41709	41708	45869303	0.0557127	0.0556649	0.0078403	0.395213	16.0191	-4.16526	FALSE	FALSE	0.0557354	0.00785022	0.395713	N
Sunburn	Radiation injuries	Injuries by physical agents	Injury, poisoning and procedural complications	2	19756	6050	6048	45904963	0.768408	0.768385	0.192109	3.07334	0.139572	-0.379911	FALSE	FALSE	0.768485	0.192134	3.07374	N
Syncope	Disturbances in consciousness NEC	Neurological disorders NEC	Nervous system disorders	75	19683	69101	69026	45841985	2.52477	2.53058	2.01693	3.17505	69.0926	1.33521	1.06419	1.67525	2.52312	2.01098	3.16569	Y
Presyncope	Neurological signs and symptoms NEC	Neurological disorders NEC	Nervous system disorders	11	19747	17881	17870	45893141	1.43035	1.43059	0.791977	2.58415	1.42395	0.5161	0.285714	0.932258	1.43008	0.791698	2.58323	N
Purpura fulminans	Purpura and related conditions	Skin vascular abnormalities	Skin and subcutaneous tissue disorders	1	19757	208	207	45910804	11.2254	11.226	1.57373	80.0785	9.26979	3.48237	0.488183	24.8409	11.1763	1.56677	79.7241	N
Sinusitis aspergillus	Aspergillus infections	Fungal infectious disorders	Infections and infestations	3	19755	103	100	45910911	69.71	69.7204	22.1083	219.869	197.256	6.08127	1.92837	19.1778	67.7087	21.4704	213.525	Y
Aspergillus infection	Aspergillus infections	Fungal infectious disorders	Infections and infestations	31	19727	5630	5599	45905412	12.8655	12.8841	9.04958	18.3434	337.412	3.67809	2.58343	5.23658	12.8001	8.9906	18.2238	Y
Aspergillus test positive	Fungus identification and serology	Microbiology and serology investigations	Investigations	1	19757	221	220	45910791	10.5621	10.5626	1.48115	75.3255	8.61767	3.39491	0.476054	24.2102	10.5189	1.47502	75.0135	N
Heavy menstrual bleeding	Menstruation with increased bleeding	Menstrual cycle and uterine bleeding disorders	Reproductive system and breast disorders	1	19757	19542	19541	45891470	0.118912	0.118868	0.0167419	0.843966	6.53091	-3.07148	FALSE	FALSE	0.118957	0.0167545	0.844602	N
Migraine with aura	Migraine headaches	Headaches	Nervous system disorders	1	19757	2003	2002	45909009	1.16067	1.16068	0.163404	8.2445	0.0222319	0.214862	0.0302488	1.5262	1.16059	0.163391	8.24387	N
Intentional product misuse	Intentional product misuses	Off label uses and intentional product misuses/use issues	Injury, poisoning and procedural complications	2	19756	85142	85140	45825871	0.0545846	0.0544889	0.013626	0.217895	32.8096	-4.19478	FALSE	FALSE	0.0546068	0.0136555	0.218366	N
Ill-defined disorder	General signs and symptoms NEC	General system disorders NEC	General disorders and administration site conditions	21	19737	47629	47608	45863403	1.02497	1.025	0.668088	1.57259	0.0127871	0.0355731	0.0231863	0.0545773	1.02496	0.668064	1.57253	N
Terminal ileitis	Colitis (excl infective)	Gastrointestinal inflammatory conditions	Gastrointestinal disorders	2	19756	449	447	45910564	10.3967	10.3977	2.59214	41.7074	16.9103	3.37224	0.8407	13.5268	10.3549	2.58147	41.5357	N
Urinary retention postoperative	Urinary tract procedural complications	Procedural related injuries and complications NEC	Injury, poisoning and procedural complications	1	19757	129	128	45910883	18.1536	18.1545	2.53762	129.88	16.0831	4.17158	0.583101	29.8441	18.0207	2.51892	128.922	N
Opportunistic infection	Infections NEC	Infections - pathogen unspecified	Infections and infestations	3	19755	1258	1255	45909756	5.55458	5.55527	1.78908	17.2496	11.1774	2.47085	0.795742	7.67224	5.54372	1.78536	17.2138	N
Organising pneumonia	Parenchymal lung disorders NEC	Lower respiratory tract disorders (excl obstruction and infection)	Respiratory, thoracic and mediastinal disorders	25	19733	3764	3739	45907272	15.5367	15.5551	10.4943	23.0564	337.796	3.94861	2.66395	5.8528	15.4401	10.4167	22.886	Y
Mechanical ventilation	Respiratory tract therapeutic procedures NEC	Respiratory tract therapeutic procedures	Surgical and medical procedures	1	19757	1188	1187	45909824	1.9576	1.95764	0.27551	13.9101	0.468045	0.968489	0.136301	6.88164	1.95679	0.275389	13.9041	N
Meningitis listeria	Listeria infections	Bacterial infectious disorders	Infections and infestations	1	19757	352	351	45910660	6.62013	6.62042	0.929897	47.1342	4.75767	2.72338	0.382523	19.3891	6.60417	0.927615	47.0185	N
Listeriosis	Listeria infections	Bacterial infectious disorders	Infections and infestations	1	19757	785	784	45910227	2.96386	2.96396	0.416957	21.0695	1.29962	1.56626	0.220334	11.1338	2.96136	0.416591	21.051	N
Listeria sepsis	Listeria infections	Bacterial infectious disorders	Infections and infestations	2	19756	186	184	45910827	25.2572	25.2597	6.26952	101.771	46.0929	4.64365	1.15256	18.7091	24.9964	6.20417	100.71	N
Bundle branch block	Cardiac conduction disorders	Cardiac arrhythmias	Cardiac disorders	1	19757	514	513	45910498	4.52957	4.52974	0.636804	32.2212	2.74502	2.17718	0.306074	15.4868	4.5227	0.635813	32.1711	N
Dysarthria	Speech and language abnormalities	Neurological disorders NEC	Nervous system disorders	6	19752	24826	24820	45886191	0.561724	0.561591	0.252242	1.25033	2.05235	-0.831793	FALSE	FALSE	0.56183	0.25235	1.25086	N
Coxsackie myocarditis	Coxsackie viral infections	Viral infectious disorders	Infections and infestations	1	19757	10	9	45911002	258.185	258.198	32.7093	2038.15	230.57	7.86088	0.995839	62.0516	232.467	29.4495	1835.03	N
Embolism	Non-site specific embolism and thrombosis	Embolism and thrombosis	Vascular disorders	7	19751	5612	5605	45905406	2.90199	2.90267	1.38296	6.09235	8.71626	1.53586	0.731754	3.22359	2.89962	1.38151	6.08596	N
Embolic stroke	Central nervous system haemorrhages and cerebrovascular accidents	Central nervous system vascular disorders	Nervous system disorders	1	19757	2692	2691	45908320	0.863496	0.863489	0.121579	6.13273	0.0215723	-0.211654	FALSE	FALSE	0.863546	0.121587	6.13314	N
Nucleic acid test positive	Microbiology and serology tests NEC	Microbiology and serology investigations	Investigations	1	19757	4	3	45911008	774.556	774.595	80.5666	7447.22	579.418	9.18281	0.955116	88.2867	581.167	60.4479	5587.54	N
Guillain-Barre syndrome	Acute polyneuropathies	Peripheral neuropathies	Nervous system disorders	3	19755	3191	3188	45907823	2.18664	2.18682	0.704845	6.78471	1.9302	1.12798	0.363565	3.49961	2.18552	0.704427	6.78069	N
Peau d'orange	Dermal and epidermal conditions NEC	Epidermal and dermal conditions	Skin and subcutaneous tissue disorders	1	19757	256	255	45910756	9.11242	9.11283	1.27864	64.947	7.19399	3.18281	0.446585	22.6838	9.08073	1.27413	64.7183	N
Infarction	Non-site specific necrosis and vascular insufficiency NEC	Arteriosclerosis, stenosis, vascular insufficiency and necrosis	Vascular disorders	5	19753	5010	5005	45906006	2.32135	2.32168	0.965802	5.58106	3.75731	1.21414	0.505074	2.91866	2.32003	0.965115	5.57708	N
Clostridial infection	Clostridia infections	Bacterial infectious disorders	Infections and infestations	2	19756	718	716	45910295	6.49069	6.49125	1.62015	26.0076	9.26378	2.69497	0.672638	10.7976	6.4754	1.6162	25.9441	N
Clostridium colitis	Clostridia infections	Bacterial infectious disorders	Infections and infestations	1	19757	331	330	45910681	7.04141	7.04172	0.988898	50.1425	5.16781	2.81212	0.394918	20.0245	7.02316	0.986292	50.0104	N
Clostridium test positive	Bacteria identification and serology (excl mycobacteria)	Microbiology and serology investigations	Investigations	1	19757	1693	1692	45909319	1.37333	1.37334	0.193326	9.75595	0.101429	0.457442	0.0643941	3.24957	1.37311	0.193292	9.75425	N
Clostridial sepsis	Clostridia infections	Bacterial infectious disorders	Infections and infestations	1	19757	257	256	45910755	9.07682	9.07723	1.27366	64.6924	7.15907	3.17718	0.445803	22.6434	9.0454	1.26919	64.4655	N
Investigation abnormal	Investigations NEC	Investigations, imaging and histopathology procedures NEC	Investigations	4	19754	1061	1057	45909954	8.79344	8.79502	3.29443	23.4797	27.5251	3.1316	1.17303	8.36031	8.76406	3.28284	23.3971	Y
Implant site inflammation	Implant and catheter site reactions	Administration site reactions	General disorders and administration site conditions	1	19757	238	237	45910774	9.8045	9.80495	1.37535	69.9001	7.87332	3.28799	0.461209	23.4403	9.76751	1.3701	69.6332	N
Implant site erythema	Implant and catheter site reactions	Administration site reactions	General disorders and administration site conditions	1	19757	863	862	45910149	2.69567	2.69576	0.37927	19.1608	1.06542	1.42959	0.201131	10.1612	2.6937	0.378981	19.1462	N
Spinal compression fracture	Spinal fractures and dislocations	Bone and joint injuries	Injury, poisoning and procedural complications	4	19754	6819	6815	45904196	1.36385	1.36393	0.511699	3.63553	0.388112	0.447464	0.167873	1.19271	1.36364	0.511592	3.63477	N
Vertebral artery occlusion	Central nervous system haemorrhages and cerebrovascular accidents	Central nervous system vascular disorders	Nervous system disorders	1	19757	147	146	45910865	15.9155	15.9163	2.22686	113.76	13.8833	3.98314	0.557284	28.4691	15.8141	2.21256	113.03	N
Vertebrobasilar insufficiency	Central nervous system vascular disorders NEC	Central nervous system vascular disorders	Nervous system disorders	1	19757	109	108	45910903	21.5154	21.5165	3.00331	154.149	19.3825	4.41462	0.616202	31.6274	21.3272	2.9769	152.793	N
Spinal stenosis	Spine and neck deformities	Musculoskeletal and connective tissue deformities (incl intervertebral disc disorders)	Musculoskeletal and connective tissue disorders	1	19757	6373	6372	45904639	0.364668	0.364636	0.0513516	2.5892	1.10687	-1.45495	FALSE	FALSE	0.364768	0.0513702	2.59013	N
Intervertebral discitis	Bone and joint infections	Infections - pathogen unspecified	Infections and infestations	1	19757	1321	1320	45909691	1.76035	1.76039	0.24777	12.5075	0.328182	0.815394	0.114764	5.79333	1.75978	0.247683	12.5031	N
Intervertebral disc protrusion	Intervertebral disc disorders NEC	Musculoskeletal and connective tissue deformities (incl intervertebral disc disorders)	Musculoskeletal and connective tissue disorders	1	19757	15785	15784	45895227	0.147217	0.147173	0.0207283	1.04495	4.94131	-2.76346	FALSE	FALSE	0.147271	0.020742	1.04564	N
Myelitis transverse	Myelitis (incl infective)	Central nervous system infections and inflammations	Nervous system disorders	1	19757	931	930	45910081	2.49857	2.49864	0.351567	17.7583	0.897849	1.32017	0.185752	9.38267	2.49696	0.35133	17.7463	N
Rhabdomyolysis	Myopathies	Muscle disorders	Musculoskeletal and connective tissue disorders	1	19757	24803	24802	45886209	0.0936887	0.0936428	0.0131892	0.66486	8.77172	-3.41542	FALSE	FALSE	0.0937252	0.0132008	0.665445	N
Positron emission tomogram abnormal	Imaging procedures NEC	Investigations, imaging and histopathology procedures NEC	Investigations	2	19756	502	500	45910511	9.29467	9.29551	2.31813	37.2741	14.7457	3.21126	0.800832	12.8769	9.26162	2.30968	37.1383	N
Gait inability	Gait disturbances	General system disorders NEC	General disorders and administration site conditions	1	19757	41821	41820	45869191	0.0555635	0.0555157	0.00781929	0.394153	16.0672	-4.16913	FALSE	FALSE	0.0555861	0.0078292	0.394653	N
Gait disturbance	Gait disturbances	General system disorders NEC	General disorders and administration site conditions	11	19747	147007	146996	45764015	0.173885	0.173424	0.0960235	0.313215	43.3085	-2.52329	FALSE	FALSE	0.173946	0.0963125	0.314158	N
Death	Death and sudden death	Fatal outcomes	General disorders and administration site conditions	235	19523	664485	664250	45246761	0.822073	0.819931	0.720953	0.932497	9.17949	-0.282552	FALSE	FALSE	0.822136	0.722891	0.935005	N
Fear of death	Fear symptoms and phobic disorders (incl social phobia)	Anxiety disorders and symptoms	Psychiatric disorders	1	19757	1462	1461	45909550	1.59046	1.59049	0.223873	11.2996	0.219068	0.669081	0.0941778	4.75345	1.59006	0.223812	11.2965	N
Hair disorder	Pilar disorders NEC	Skin appendage conditions	Skin and subcutaneous tissue disorders	1	19757	7671	7670	45903341	0.302955	0.30292	0.0426613	2.15091	1.60383	-1.72239	FALSE	FALSE	0.303046	0.042679	2.15181	N
Folliculitis	Bacterial infections NEC	Bacterial infectious disorders	Infections and infestations	3	19755	7070	7067	45903944	0.986416	0.986414	0.318029	3.05951	0.00056106	-0.0197237	FALSE	FALSE	0.986422	0.318032	3.05953	N
Capillary leak syndrome	Vascular hypotensive disorders	Decreased and nonspecific blood pressure disorders and shock	Vascular disorders	3	19755	1370	1367	45909644	5.09949	5.10011	1.64268	15.8346	9.8654	2.34781	0.756199	7.28937	5.09051	1.63959	15.8048	N
Mucormycosis	Fungal infections NEC	Fungal infectious disorders	Infections and infestations	2	19756	2298	2296	45908715	2.0241	2.0242	0.505895	8.09931	1.03544	1.01665	0.254083	4.06784	2.02321	0.505646	8.09533	N
Endotracheal intubation	Tracheal therapeutic procedures	Respiratory tract therapeutic procedures	Surgical and medical procedures	2	19756	2013	2011	45909000	2.31096	2.31109	0.577545	9.248	1.48594	1.20768	0.3018	4.83261	2.30965	0.577186	9.24226	N
Tracheobronchitis	Lower respiratory tract and lung infections	Infections - pathogen unspecified	Infections and infestations	1	19757	512	511	45910500	4.54729	4.54747	0.639291	32.3475	2.76183	2.18281	0.306863	15.527	4.54037	0.638292	32.297	N
Tracheal stenosis	Tracheal disorders (excl infections and neoplasms)	Upper respiratory tract disorders (excl infections)	Respiratory, thoracic and mediastinal disorders	2	19756	358	356	45910655	13.0543	13.0555	3.25218	52.4101	22.1376	3.69899	0.921432	14.8492	12.987	3.2351	52.1348	N
Tracheal disorder	Tracheal disorders (excl infections and neoplasms)	Upper respiratory tract disorders (excl infections)	Respiratory, thoracic and mediastinal disorders	1	19757	369	368	45910643	6.31431	6.31458	0.887054	44.951	4.4606	2.65533	0.373013	18.9022	6.29991	0.884993	44.8465	N
Pneumothorax	Pneumothorax and pleural effusions NEC	Pleural disorders	Respiratory, thoracic and mediastinal disorders	5	19753	11764	11759	45899252	0.988038	0.988035	0.411119	2.37453	0.000724031	-0.0173547	FALSE	FALSE	0.988043	0.411122	2.37455	N
Oxygen therapy	Respiratory tract therapeutic procedures NEC	Respiratory tract therapeutic procedures	Surgical and medical procedures	1	19757	1901	1900	45909111	1.22298	1.22299	0.172172	8.68734	0.040636	0.290265	0.0408632	2.06185	1.22287	0.172154	8.68643	N
Rash vesicular	Rashes, eruptions and exanthems NEC	Epidermal and dermal conditions	Skin and subcutaneous tissue disorders	2	19756	3451	3449	45907562	1.34744	1.34748	0.336834	5.39049	0.179089	0.43001	0.107491	1.72022	1.34724	0.336775	5.38955	N
Blister	Bullous conditions	Epidermal and dermal conditions	Skin and subcutaneous tissue disorders	1	19757	41042	41041	45869970	0.0566182	0.0565704	0.00796784	0.401642	15.7325	-4.14201	FALSE	FALSE	0.0566412	0.0079778	0.402144	N
Varicella	Herpes viral infections	Viral infectious disorders	Infections and infestations	1	19757	1646	1645	45909366	1.41256	1.41258	0.198846	10.0349	0.120427	0.49806	0.0701106	3.53817	1.41231	0.198808	10.0329	N
Varicella zoster virus infection	Herpes viral infections	Viral infectious disorders	Infections and infestations	4	19754	1803	1799	45909212	5.16657	5.16742	1.93709	13.7847	13.4112	2.36662	0.887166	6.31326	5.15733	1.93331	13.7578	N
Varicella zoster pneumonia	Herpes viral infections	Viral infectious disorders	Infections and infestations	1	19757	128	127	45910884	18.2966	18.2975	2.55745	130.91	16.2235	4.18281	0.584635	29.9262	18.1615	2.53844	129.937	N
Oedema	Oedema NEC	General system disorders NEC	General disorders and administration site conditions	8	19750	37539	37531	45873480	0.495306	0.495102	0.247543	0.990235	4.11656	-1.01329	FALSE	FALSE	0.495414	0.247699	0.990859	N
Salmonella sepsis	Salmonella infections	Bacterial infectious disorders	Infections and infestations	1	19757	147	146	45910865	15.9155	15.9163	2.22686	113.76	13.8833	3.98314	0.557284	28.4691	15.8141	2.21256	113.03	N
Treatment noncompliance	Therapeutic and nontherapeutic responses	Therapeutic and nontherapeutic effects (excl toxicity)	General disorders and administration site conditions	3	19755	38508	38505	45872506	0.181041	0.180917	0.0583408	0.561031	11.1224	-2.4651	FALSE	FALSE	0.181105	0.0584015	0.561614	N
Therapy interrupted	Therapeutic procedures NEC	Therapeutic procedures and supportive care NEC	Surgical and medical procedures	3	19755	54187	54184	45856827	0.128654	0.128522	0.0414453	0.398546	17.7242	-2.95789	FALSE	FALSE	0.128702	0.0415036	0.399106	N
Therapeutic product effect decreased	Therapeutic and nontherapeutic responses	Therapeutic and nontherapeutic effects (excl toxicity)	General disorders and administration site conditions	6	19752	75887	75881	45835130	0.183735	0.183487	0.0824197	0.408489	21.7924	-2.44379	FALSE	FALSE	0.1838	0.0825601	0.409184	N
Therapeutic product effect incomplete	Therapeutic and nontherapeutic responses	Therapeutic and nontherapeutic effects (excl toxicity)	General disorders and administration site conditions	8	19750	96746	96738	45814273	0.192162	0.191834	0.0959185	0.383664	27.224	-2.37911	FALSE	FALSE	0.192228	0.0961155	0.384452	N
Therapeutic response decreased	Therapeutic and nontherapeutic responses	Therapeutic and nontherapeutic effects (excl toxicity)	General disorders and administration site conditions	4	19754	43495	43491	45867520	0.213715	0.213556	0.0801382	0.569091	11.5813	-2.22575	FALSE	FALSE	0.213787	0.0802251	0.569708	N
Treatment failure	Therapeutic and nontherapeutic responses	Therapeutic and nontherapeutic effects (excl toxicity)	General disorders and administration site conditions	6	19752	69098	69092	45841919	0.201789	0.201546	0.0905314	0.448695	18.9717	-2.30859	FALSE	FALSE	0.201858	0.0906715	0.449389	N
Therapeutic response shortened	Therapeutic and nontherapeutic responses	Therapeutic and nontherapeutic effects (excl toxicity)	General disorders and administration site conditions	1	19757	24143	24142	45886869	0.09625	0.0962042	0.01355	0.683047	8.48997	-3.37651	FALSE	FALSE	0.0962874	0.0135617	0.683637	N
Therapy non-responder	Therapeutic and nontherapeutic responses	Therapeutic and nontherapeutic effects (excl toxicity)	General disorders and administration site conditions	11	19747	42191	42180	45868831	0.605982	0.605763	0.335387	1.09411	2.82001	-0.722408	FALSE	FALSE	0.606085	0.335565	1.09469	N
Therapy cessation	Therapeutic procedures NEC	Therapeutic procedures and supportive care NEC	Surgical and medical procedures	1	19757	45469	45468	45865543	0.0511055	0.0510575	0.00719137	0.3625	17.6355	-4.28979	FALSE	FALSE	0.0511264	0.00720107	0.362989	N
Therapy partial responder	Therapeutic and nontherapeutic responses	Therapeutic and nontherapeutic effects (excl toxicity)	General disorders and administration site conditions	9	19749	11116	11107	45899904	1.88287	1.88327	0.979476	3.62102	3.72363	0.912383	0.474524	1.75427	1.88215	0.978895	3.61887	N
Injection related reaction	Non-site specific procedural complications	Procedural related injuries and complications NEC	Injury, poisoning and procedural complications	1	19757	1315	1314	45909697	1.76839	1.76843	0.2489	12.5647	0.333633	0.821961	0.115688	5.84001	1.76781	0.248813	12.5602	N
Injection site reaction	Injection site reactions	Administration site reactions	General disorders and administration site conditions	6	19752	48257	48251	45862760	0.288947	0.288731	0.129692	0.642801	10.5084	-1.79068	FALSE	FALSE	0.289036	0.129828	0.643478	N
Injection site warmth	Injection site reactions	Administration site reactions	General disorders and administration site conditions	1	19757	13335	13334	45897677	0.174266	0.174225	0.024538	1.23703	3.91345	-2.52012	FALSE	FALSE	0.174328	0.0245526	1.23777	N
Injection site extravasation	Injection site reactions	Administration site reactions	General disorders and administration site conditions	15	19743	9729	9714	45901297	3.58812	3.59009	2.16306	5.95856	27.965	1.84162	1.10959	3.05659	3.58413	2.15947	5.94867	Y
Injection site pain	Injection site reactions	Administration site reactions	General disorders and administration site conditions	1	19757	221746	221745	45689266	0.010479	0.0104289	0.00146892	0.0740423	93.8923	-6.57574	FALSE	FALSE	0.0104835	0.0014766	0.0744296	N
Injection site rash	Injection site reactions	Administration site reactions	General disorders and administration site conditions	1	19757	21761	21760	45889251	0.106786	0.106741	0.0150339	0.757861	7.47449	-3.22665	FALSE	FALSE	0.106827	0.0150461	0.758473	N
Injection site erythema	Injection site reactions	Administration site reactions	General disorders and administration site conditions	1	19757	83867	83866	45827145	0.0277069	0.0276577	0.00389558	0.196363	34.1818	-5.17301	FALSE	FALSE	0.0277185	0.00390414	0.196795	N
Injection site swelling	Injection site reactions	Administration site reactions	General disorders and administration site conditions	1	19757	53203	53202	45857809	0.0436763	0.0436279	0.00614494	0.30975	20.9633	-4.51641	FALSE	FALSE	0.0436943	0.00615429	0.310221	N
Disturbance in attention	Mental impairment (excl dementia and memory loss)	Mental impairment disorders	Nervous system disorders	6	19752	38925	38919	45872092	0.358231	0.358036	0.16082	0.797103	6.90313	-1.48064	FALSE	FALSE	0.35833	0.160952	0.797758	N
Mobility decreased	Musculoskeletal and connective tissue conditions NEC	Musculoskeletal and connective tissue disorders NEC	Musculoskeletal and connective tissue disorders	1	19757	55578	55577	45855434	0.0418099	0.0417614	0.00588204	0.296498	21.9858	-4.57942	FALSE	FALSE	0.0418271	0.0058913	0.296964	N
Activated partial thromboplastin time prolonged	Coagulation and bleeding analyses	Haematology investigations (incl blood groups)	Investigations	2	19756	2402	2400	45908611	1.93639	1.93648	0.483984	7.74812	0.904922	0.952788	0.23813	3.81223	1.93561	0.483766	7.74462	N
Pneumonia influenzal	Influenza viral infections	Viral infectious disorders	Infections and infestations	2	19756	922	920	45910091	5.05145	5.05186	1.26144	20.2319	6.48486	2.33419	0.58284	9.34805	5.04266	1.25914	20.1951	N
Influenza like illness	General signs and symptoms NEC	General system disorders NEC	General disorders and administration site conditions	2	19756	58561	58559	45852452	0.0793616	0.0792684	0.0198225	0.316987	21.3864	-3.65484	FALSE	FALSE	0.079393	0.0198536	0.317486	N
Lacrimation increased	Lacrimation disorders	Eye disorders NEC	Eye disorders	1	19757	22637	22636	45888375	0.102654	0.102608	0.0144519	0.728517	7.84767	-3.28359	FALSE	FALSE	0.102693	0.0144639	0.729121	N
Rhinorrhoea	Upper respiratory tract signs and symptoms	Respiratory tract signs and symptoms	Respiratory, thoracic and mediastinal disorders	13	19745	50783	50770	45860241	0.594991	0.594724	0.345241	1.02449	3.58701	-0.74881	FALSE	FALSE	0.595094	0.345456	1.02513	N
Influenza	Influenza viral infections	Viral infectious disorders	Infections and infestations	28	19730	89525	89497	45821514	0.726982	0.726594	0.501519	1.05268	2.87561	-0.45984	FALSE	FALSE	0.727067	0.501846	1.05336	N
Superficial vein thrombosis	Peripheral embolism and thrombosis	Embolism and thrombosis	Vascular disorders	1	19757	2642	2641	45908370	0.879844	0.879838	0.12388	6.24888	0.016404	-0.184606	FALSE	FALSE	0.879889	0.123888	6.24925	N
Plasmablastic lymphoma	Non-Hodgkin's lymphomas NEC	Lymphomas non-Hodgkin's unspecified histology	Neoplasms benign, malignant and unspecified (incl cysts and polyps)	1	19757	257	256	45910755	9.07682	9.07723	1.27366	64.6924	7.15907	3.17718	0.445803	22.6434	9.0454	1.26919	64.4655	N
Plasma cell myeloma	Plasma cell myelomas	Plasma cell neoplasms	Neoplasms benign, malignant and unspecified (incl cysts and polyps)	2	19756	35488	35486	45875525	0.130962	0.130874	0.032727	0.523364	11.5417	-2.93224	FALSE	FALSE	0.131011	0.0327612	0.523912	N
Dyspepsia	Dyspeptic signs and symptoms	Gastrointestinal signs and symptoms	Gastrointestinal disorders	9	19749	68414	68405	45842606	0.305723	0.305407	0.158875	0.587085	14.2092	-1.70927	FALSE	FALSE	0.305815	0.159087	0.587869	N
Marasmus	General nutritional disorders NEC	Appetite and general nutritional disorders	Metabolism and nutrition disorders	2	19756	1173	1171	45909840	3.96869	3.96899	0.991366	15.8901	4.43386	1.98682	0.496264	7.95435	3.96363	0.990027	15.8686	N
Sialoadenitis	Dental and oral soft tissue infections	Infections - pathogen unspecified	Infections and infestations	2	19756	975	973	45910038	4.77629	4.77668	1.19282	19.1283	5.9592	2.25355	0.562752	9.02438	4.76855	1.19079	19.0957	N
Fluid intake reduced	Fluid intake decreased	Electrolyte and fluid balance conditions	Metabolism and nutrition disorders	1	19757	3352	3351	45907660	0.693425	0.693409	0.0976392	4.92442	0.135512	-0.527998	FALSE	FALSE	0.693516	0.0976542	4.92518	N
Amylase increased	Digestive enzymes	Gastrointestinal investigations	Investigations	3	19755	3000	2997	45908014	2.32599	2.32619	0.749743	7.21738	2.26563	1.21702	0.392252	3.77601	2.32467	0.749251	7.21264	N
Lymphatic duct injury	Cardiac and vascular procedural complications	Procedural related injuries and complications NEC	Injury, poisoning and procedural complications	1	19757	20	19	45910992	122.298	122.304	16.3716	913.679	114.291	6.86088	0.918393	51.2544	116.233	15.5589	868.325	N
Lymphoedema	Lymphoedemas	Lymphatic vessel disorders	Vascular disorders	3	19755	5138	5135	45905876	1.35755	1.3576	0.437664	4.21118	0.282375	0.44078	0.142099	1.36727	1.35734	0.437579	4.21036	N
Lymphoma	Lymphomas unspecified NEC	Lymphomas NEC	Neoplasms benign, malignant and unspecified (incl cysts and polyps)	20	19738	11309	11289	45899722	4.11669	4.11985	2.65631	6.38976	47.1203	2.03955	1.31502	3.16328	4.11118	2.65072	6.37631	Y
Lymphoma transformation	Lymphomas unspecified NEC	Lymphomas NEC	Neoplasms benign, malignant and unspecified (incl cysts and polyps)	16	19742	268	252	45910759	147.534	147.653	89.0642	244.784	2189.65	7.11672	4.2928	11.7983	138.786	83.7156	230.084	Y
Lymphopenia	Leukopenias NEC	White blood cell disorders	Blood and lymphatic system disorders	26	19732	10597	10571	45900440	5.7152	5.72141	3.8927	8.40922	100.92	2.51188	1.70902	3.69191	5.70363	3.8806	8.38308	Y
Lymphocytosis	Leukocytoses NEC	White blood cell disorders	Blood and lymphatic system disorders	8	19750	1462	1454	45909557	12.785	12.7897	6.38298	25.6271	86.4326	3.66908	1.83113	7.35183	12.7205	6.34841	25.4883	Y
Lymphocytic leukaemia	Leukaemias lymphocytic NEC	Leukaemias	Neoplasms benign, malignant and unspecified (incl cysts and polyps)	6	19752	283	277	45910734	50.3321	50.3471	22.4218	113.052	283.963	5.62311	2.50422	12.6264	49.2862	21.9494	110.67	Y
Lymphocyte count increased	White blood cell analyses	Haematology investigations (incl blood groups)	Investigations	20	19738	2393	2373	45908638	19.5842	19.603	12.6209	30.4479	349.776	4.28013	2.75564	6.64801	19.4289	12.5087	30.1774	Y
Lymphocyte count abnormal	White blood cell analyses	Haematology investigations (incl blood groups)	Investigations	5	19753	887	882	45910129	13.1727	13.1758	5.46985	31.7379	55.9272	3.71195	1.54099	8.94135	13.1041	5.44008	31.5652	Y
Lymphocyte count decreased	White blood cell analyses	Haematology investigations (incl blood groups)	Investigations	104	19654	14507	14403	45896608	16.7785	16.862	13.897	20.4597	1532.59	4.05879	3.34508	4.92477	16.6654	13.735	20.2211	Y
Lymphadenectomy	Lymphoid tissue therapeutic procedures	Haematological and lymphoid tissue therapeutic procedures	Surgical and medical procedures	1	19757	687	686	45910325	3.38727	3.38739	0.476438	24.0838	1.68007	1.75864	0.247354	12.5036	3.38379	0.475932	24.0582	N
Lymphatic disorder	Lymphatic system disorders NEC	Spleen, lymphatic and reticuloendothelial system disorders	Blood and lymphatic system disorders	3	19755	427	424	45910587	16.441	16.4434	5.28163	51.1935	43.2003	4.02968	1.29434	12.5457	16.3326	5.24603	50.8484	Y
Lymph nodes scan abnormal	Bone marrow and immune tissue imaging procedures	Haematology investigations (incl blood groups)	Investigations	1	19757	98	97	45910914	23.9553	23.9565	3.34047	171.806	21.7727	4.5681	0.636972	32.7605	23.7211	3.30765	170.118	N
Lymph node pain	Lymphatic system disorders NEC	Spleen, lymphatic and reticuloendothelial system disorders	Blood and lymphatic system disorders	2	19756	1346	1344	45909667	3.45784	3.45809	0.863886	13.8425	3.48898	1.78835	0.446758	7.15865	3.45419	0.862911	13.8269	N
Lymphadenopathy	Lymphatic system disorders NEC	Spleen, lymphatic and reticuloendothelial system disorders	Blood and lymphatic system disorders	46	19712	24737	24691	45886320	4.32905	4.33682	3.24641	5.79349	117.607	2.11199	1.58097	2.82137	4.32286	3.23596	5.77484	Y
Metastases to lymph nodes	Metastases to specified sites	Metastases	Neoplasms benign, malignant and unspecified (incl cysts and polyps)	2	19756	4859	4857	45906154	0.956832	0.956828	0.239209	3.82727	0.00389387	-0.0636354	FALSE	FALSE	0.95685	0.239215	3.82736	N
Ecthyma	Skin structures and soft tissue infections	Infections - pathogen unspecified	Infections and infestations	2	19756	286	284	45910727	16.3639	16.3654	4.07267	65.7619	28.6484	4.02294	1.00114	16.1656	16.2564	4.04555	65.3239	N
Deep vein thrombosis	Peripheral embolism and thrombosis	Embolism and thrombosis	Vascular disorders	13	19745	41780	41767	45869244	0.723243	0.72306	0.419735	1.24559	1.37758	-0.467277	FALSE	FALSE	0.723329	0.41989	1.24605	N
Mixed liver injury	Hepatocellular damage and hepatitis NEC	Hepatic and hepatobiliary disorders	Hepatobiliary disorders	2	19756	2126	2124	45908887	2.18801	2.18813	0.546837	8.75565	1.28894	1.12888	0.28212	4.51714	2.18689	0.546528	8.7507	N
Dental cleaning	Dental and gingival therapeutic procedures	Head and neck therapeutic procedures	Surgical and medical procedures	1	19757	115	114	45910897	20.383	20.384	2.8466	145.967	18.2719	4.33732	0.6057	31.0588	20.2145	2.82292	144.753	N
Temperature intolerance	Feelings and sensations NEC	General system disorders NEC	General disorders and administration site conditions	42	19716	7775	7733	45903278	12.6205	12.6452	9.33437	17.1304	447.035	3.6505	2.6947	4.94531	12.5577	9.26975	17.0118	Y
Eczema	Dermatitis and eczema	Epidermal and dermal conditions	Skin and subcutaneous tissue disorders	5	19753	34076	34071	45876940	0.341004	0.340837	0.141839	0.819028	6.37141	-1.55173	FALSE	FALSE	0.3411	0.141948	0.819661	N
Ulcer	Ulcers NEC	Tissue disorders NEC	General disorders and administration site conditions	2	19756	10945	10943	45900068	0.424686	0.424627	0.106175	1.69822	1.55882	-1.23518	FALSE	FALSE	0.424791	0.106216	1.69888	N
Colitis ulcerative	Colitis (excl infective)	Gastrointestinal inflammatory conditions	Gastrointestinal disorders	1	19757	34159	34158	45876853	0.068027	0.0679798	0.00957478	0.482649	12.7772	-3.87717	FALSE	FALSE	0.0680543	0.00958527	0.483178	N
Ulcerative keratitis	Corneal infections, oedemas and inflammations	Ocular infections, irritations and inflammations	Eye disorders	1	19757	1894	1893	45909118	1.2275	1.22752	0.172808	8.71949	0.0421451	0.295588	0.0416124	2.09966	1.22738	0.172789	8.71855	N
Haemolytic anaemia	Anaemias haemolytic NEC	Haemolyses and related conditions	Blood and lymphatic system disorders	7	19751	5734	5727	45905284	2.84017	2.84082	1.35351	5.96249	8.3367	1.50484	0.716978	3.15844	2.83793	1.35213	5.95641	N
Haemolysis	Haemolyses NEC	Haemolyses and related conditions	Blood and lymphatic system disorders	9	19749	5412	5403	45905608	3.87063	3.87194	2.01321	7.44677	19.1312	1.95079	1.01431	3.75189	3.86585	2.01004	7.43508	Y
Follicular lymphoma	Follicular lymphomas	Lymphomas non-Hodgkin's B-cell	Neoplasms benign, malignant and unspecified (incl cysts and polyps)	46	19712	617	571	45910440	187.196	187.63	138.899	253.458	7884.2	7.43724	5.50565	10.0465	173.314	128.301	234.119	Y
Follicular lymphoma stage IV	Follicular lymphomas	Lymphomas non-Hodgkin's B-cell	Neoplasms benign, malignant and unspecified (incl cysts and polyps)	2	19756	34	32	45910979	145.229	145.244	34.805	606.112	269.621	7.09535	1.70027	29.6094	136.745	32.7685	570.647	N
Guttate psoriasis	Psoriatic conditions	Epidermal and dermal conditions	Skin and subcutaneous tissue disorders	1	19757	624	623	45910388	3.7298	3.72994	0.524542	26.5231	1.99474	1.89741	0.266832	13.4922	3.72543	0.523907	26.491	N
Latent tuberculosis	Tuberculous infections	Mycobacterial infectious disorders	Infections and infestations	1	19757	1706	1705	45909306	1.36285	1.36287	0.191852	9.68152	0.0965555	0.446406	0.0628409	3.17116	1.36264	0.19182	9.67988	N
Occult blood positive	Faecal analyses NEC	Gastrointestinal investigations	Investigations	2	19756	1223	1221	45909790	3.80617	3.80645	0.950815	15.2386	4.13115	1.9266	0.481246	7.71287	3.80158	0.949598	15.2191	N
Hot flush	Peripheral vascular disorders NEC	Vascular disorders NEC	Vascular disorders	12	19746	55941	55929	45855082	0.498561	0.498256	0.282896	0.877564	6.05809	-1.00385	FALSE	FALSE	0.498668	0.28313	0.87829	N
Flushing	Peripheral vascular disorders NEC	Vascular disorders NEC	Vascular disorders	100	19658	64821	64721	45846290	3.59028	3.60346	2.96017	4.38655	186.857	1.84249	1.51357	2.2429	3.58629	2.94606	4.36565	Y
Agitation	Anxiety symptoms	Anxiety disorders and symptoms	Psychiatric disorders	9	19749	47572	47563	45863448	0.439691	0.439435	0.228594	0.844745	6.4316	-1.18509	FALSE	FALSE	0.439797	0.228782	0.845439	N
Inflammatory pseudotumour	Soft tissue neoplasms benign NEC	Soft tissue neoplasms benign	Neoplasms benign, malignant and unspecified (incl cysts and polyps)	1	19757	47	46	45910965	50.5145	50.517	6.96621	366.335	47.5017	5.62822	0.776122	40.8143	49.461	6.82059	358.677	N
Inflammation	Inflammations	General system disorders NEC	General disorders and administration site conditions	2	19756	38480	38478	45872533	0.120779	0.12069	0.0301803	0.482635	12.8108	-3.04901	FALSE	FALSE	0.120825	0.030214	0.483174	N
Inflammatory bowel disease	Colitis (excl infective)	Gastrointestinal inflammatory conditions	Gastrointestinal disorders	4	19754	5719	5715	45905296	1.62636	1.62649	0.61017	4.33563	0.964374	0.701261	0.263075	1.86931	1.62593	0.609958	4.33412	N
Inflammatory marker increased	Chemistry analyses NEC	Protein and chemistry analyses NEC	Investigations	2	19756	4071	4069	45906942	1.14213	1.14215	0.285523	4.56879	0.0353607	0.191641	0.047908	0.766598	1.14206	0.285502	4.56846	N
Polydipsia	Fluid intake increased	Electrolyte and fluid balance conditions	Metabolism and nutrition disorders	1	19757	2490	2489	45908522	0.933574	0.933571	0.131443	6.63067	0.00472465	-0.0991217	FALSE	FALSE	0.933601	0.131447	6.63088	N
Burning sensation	Paraesthesias and dysaesthesias	Neurological disorders NEC	Nervous system disorders	4	19754	50460	50456	45860555	0.184213	0.184048	0.0690658	0.490456	14.4656	-2.44004	FALSE	FALSE	0.184278	0.069152	0.491068	N
Anxiety	Anxiety symptoms	Anxiety disorders and symptoms	Psychiatric disorders	24	19734	204198	204174	45706837	0.27314	0.272256	0.182435	0.4063	46.6243	-1.87184	FALSE	FALSE	0.273225	0.183084	0.407747	N
Tumour flare	Oncologic complications and emergencies	Neoplasm related morbidities	Neoplasms benign, malignant and unspecified (incl cysts and polyps)	6	19752	463	457	45910554	30.5077	30.5166	13.6365	68.2921	169.025	4.9129	2.19535	10.9944	30.1253	13.4616	67.4163	Y
Trismus	Muscle tone abnormalities	Muscle disorders	Musculoskeletal and connective tissue disorders	1	19757	3506	3505	45907506	0.662958	0.662941	0.09335	4.70798	0.171314	-0.592802	FALSE	FALSE	0.663054	0.093366	4.70879	N
Periodontitis	Dental and oral soft tissue infections	Infections - pathogen unspecified	Infections and infestations	1	19757	1311	1310	45909701	1.77379	1.77383	0.24966	12.6031	0.337308	0.826356	0.116306	5.87125	1.7732	0.249571	12.5986	N
Toothache	Dental pain and sensation disorders	Dental and gingival conditions	Gastrointestinal disorders	4	19754	13018	13014	45897997	0.714205	0.714147	0.26796	1.90329	0.457441	-0.485412	FALSE	FALSE	0.714293	0.268015	1.90368	N
Tooth disorder	Dental disorders NEC	Dental and gingival conditions	Gastrointestinal disorders	2	19756	17224	17222	45893789	0.269849	0.269775	0.0674582	1.07887	3.95228	-1.88932	FALSE	FALSE	0.269933	0.0674978	1.0795	N
Tooth abscess	Dental and oral soft tissue infections	Infections - pathogen unspecified	Infections and infestations	1	19757	7402	7401	45903610	0.313967	0.313932	0.0442119	2.22911	1.49906	-1.67089	FALSE	FALSE	0.314059	0.0442298	2.23002	N
Pulpitis dental	Dental and oral soft tissue infections	Infections - pathogen unspecified	Infections and infestations	1	19757	701	700	45910311	3.31952	3.31964	0.466922	23.6014	1.61848	1.72954	0.243267	12.2964	3.31622	0.46644	23.577	N
Tooth infection	Dental and oral soft tissue infections	Infections - pathogen unspecified	Infections and infestations	3	19755	10132	10129	45900882	0.688222	0.688175	0.22189	2.13432	0.423693	-0.538861	FALSE	FALSE	0.688314	0.221935	2.13475	N
Loose tooth	Dental disorders NEC	Dental and gingival conditions	Gastrointestinal disorders	2	19756	2267	2265	45908746	2.0518	2.05191	0.512815	8.21024	1.07746	1.03624	0.258978	4.14627	2.05088	0.512556	8.2061	N
Gingival bleeding	Gingival haemorrhages	Dental and gingival conditions	Gastrointestinal disorders	1	19757	10057	10056	45900955	0.231073	0.231034	0.0325383	1.64043	2.55902	-2.1131	FALSE	FALSE	0.231149	0.0325545	1.64124	N
Gingival ulceration	Gingival disorders, signs and symptoms NEC	Dental and gingival conditions	Gastrointestinal disorders	1	19757	464	463	45910548	5.01872	5.01892	0.705429	35.7082	3.21107	2.32483	0.326763	16.5405	5.01006	0.704183	35.6451	N
Gingival pain	Gingival disorders, signs and symptoms NEC	Dental and gingival conditions	Gastrointestinal disorders	1	19757	5564	5563	45905448	0.4177	0.417671	0.0588192	2.96585	0.811714	-1.2591	FALSE	FALSE	0.417805	0.0588381	2.9668	N
Gingival disorder	Gingival disorders, signs and symptoms NEC	Dental and gingival conditions	Gastrointestinal disorders	1	19757	2523	2522	45908489	0.921359	0.921355	0.129724	6.54387	0.00671001	-0.118116	FALSE	FALSE	0.92139	0.129729	6.54412	N
Idiopathic interstitial pneumonia	Parenchymal lung disorders NEC	Lower respiratory tract disorders (excl obstruction and infection)	Respiratory, thoracic and mediastinal disorders	1	19757	242	241	45910770	9.64177	9.64221	1.35261	68.7352	7.71352	3.26395	0.457868	23.2673	9.60606	1.34754	68.4776	N
Dermatitis atopic	Dermatitis and eczema	Epidermal and dermal conditions	Skin and subcutaneous tissue disorders	1	19757	30045	30044	45880967	0.0773421	0.0772954	0.0108868	0.548791	11.0137	-3.69203	FALSE	FALSE	0.0773728	0.0108977	0.54934	N
Atopy	Atopic disorders	Allergic conditions	Immune system disorders	1	19757	209	208	45910803	11.1715	11.172	1.5662	79.6917	9.21672	3.47545	0.487224	24.791	11.1228	1.55931	79.3409	N
Pericarditis lupus	Noninfectious pericarditis	Pericardial disorders	Cardiac disorders	2	19756	20	18	45910993	258.185	258.211	59.9082	1112.92	461.141	7.86088	1.82382	33.8813	232.467	53.9352	1001.96	N
Lupus pneumonitis	Lower respiratory tract inflammatory and immunologic conditions	Lower respiratory tract disorders (excl obstruction and infection)	Respiratory, thoracic and mediastinal disorders	1	19757	87	86	45910925	27.0194	27.0207	3.76291	194.03	24.7684	4.73986	0.660074	34.0361	26.7203	3.72107	191.873	N
Lupus nephritis	Nephritis NEC	Nephropathies	Renal and urinary disorders	1	19757	1303	1302	45909709	1.78469	1.78473	0.251193	12.6806	0.344757	0.835187	0.117549	5.93402	1.78409	0.251102	12.676	N
Sudden death	Death and sudden death	Fatal outcomes	General disorders and administration site conditions	6	19752	5867	5861	45905150	2.37878	2.37919	1.0683	5.29869	4.79067	1.24936	0.560984	2.78245	2.37737	1.06747	5.29462	N
Monkeypox	Orthopox viral infections	Viral infectious disorders	Infections and infestations	1	19757	217	216	45910795	10.7577	10.7582	1.50846	76.7268	8.80993	3.42126	0.47971	24.4002	10.7128	1.50208	76.4025	N
Vitreous haemorrhage	Choroid and vitreous haemorrhages and vascular disorders	Retina, choroid and vitreous haemorrhages and vascular disorders	Eye disorders	1	19757	1881	1880	45909131	1.23599	1.236	0.174002	8.77981	0.045037	0.305524	0.0430111	2.17025	1.23587	0.173983	8.77884	N
Vital functions abnormal	Physical examination procedures and organ system status	Physical examination and organ system status topics	Investigations	1	19757	667	666	45910345	3.48899	3.48912	0.490725	24.8081	1.77297	1.80127	0.253338	12.8072	3.48526	0.490182	24.7806	N
Genital haemorrhage	Reproductive tract disorders NEC (excl neoplasms)	Reproductive tract disorders NEC	Reproductive system and breast disorders	1	19757	9834	9833	45901178	0.236313	0.236274	0.0332763	1.67764	2.46826	-2.08075	FALSE	FALSE	0.236391	0.0332927	1.67847	N
Oedema genital	Reproductive tract signs and symptoms NEC	Reproductive tract disorders NEC	Reproductive system and breast disorders	1	19757	352	351	45910660	6.62013	6.62042	0.929897	47.1342	4.75767	2.72338	0.382523	19.3891	6.60417	0.927615	47.0185	N
Genital ulceration	Reproductive tract disorders NEC (excl neoplasms)	Reproductive tract disorders NEC	Reproductive system and breast disorders	1	19757	496	495	45910516	4.69428	4.69446	0.659915	33.3952	2.90147	2.22861	0.313283	15.8538	4.68683	0.658842	33.3409	N
Genital herpes	Herpes viral infections	Viral infectious disorders	Infections and infestations	1	19757	1113	1112	45909899	2.08963	2.08968	0.294076	14.8492	0.567686	1.06257	0.149533	7.55056	2.08865	0.29393	14.8418	N
Genital rash	Reproductive tract signs and symptoms NEC	Reproductive tract disorders NEC	Reproductive system and breast disorders	1	19757	1012	1011	45910000	2.29838	2.29845	0.323426	16.3341	0.732764	1.19981	0.168832	8.52656	2.2971	0.323237	16.3245	N
Genital prolapse	Pelvic prolapse conditions	Uterine, pelvic and broad ligament disorders	Reproductive system and breast disorders	1	19757	39	38	45910973	61.1491	61.1522	8.39549	445.428	57.6485	5.89741	0.809646	42.9563	59.6068	8.18333	434.172	N
Quality of life decreased	Investigations NEC	Investigations, imaging and histopathology procedures NEC	Investigations	1	19757	9040	9039	45901972	0.257071	0.257034	0.0361996	1.82505	2.14723	-1.9593	FALSE	FALSE	0.257153	0.0362165	1.8259	N
Underdose	Underdoses NEC	Overdoses and underdoses NEC	Injury, poisoning and procedural complications	5	19753	63257	63252	45847759	0.183683	0.183477	0.0763557	0.44088	18.1628	-2.4442	FALSE	FALSE	0.183748	0.0764686	0.441531	N
Administration related reaction	Non-site specific procedural complications	Procedural related injuries and complications NEC	Injury, poisoning and procedural complications	1	19757	135	134	45910877	17.3408	17.3416	2.42483	124.022	15.2844	4.10599	0.574129	29.3648	17.2198	2.40779	123.15	N
Overdose	Overdoses NEC	Overdoses and underdoses NEC	Injury, poisoning and procedural complications	2	19756	172623	172621	45738390	0.0269222	0.0268237	0.00670784	0.107264	70.6066	-5.21446	FALSE	FALSE	0.0269335	0.0067353	0.107703	N
Medication error	Medication errors, product use errors and issues NEC	Medication errors and other product use errors and issues	Injury, poisoning and procedural complications	8	19750	30957	30949	45880062	0.600644	0.600482	0.300227	1.20102	2.12507	-0.73517	FALSE	FALSE	0.600747	0.300359	1.20155	N
Influenza A virus test positive	Virus identification and serology	Microbiology and serology investigations	Investigations	1	19757	324	323	45910688	7.19402	7.19433	1.01026	51.2325	5.3166	2.84296	0.399223	20.2454	7.1749	1.00754	51.0941	N
Hyperparathyroidism	Hyperparathyroid disorders	Parathyroid gland disorders	Endocrine disorders	1	19757	1330	1329	45909682	1.74843	1.74847	0.246093	12.4227	0.320142	0.805598	0.113386	5.7237	1.74787	0.246009	12.4185	N
Papillary thyroid cancer	Thyroid neoplasms malignant	Endocrine neoplasms malignant and unspecified	Neoplasms benign, malignant and unspecified (incl cysts and polyps)	2	19756	1395	1393	45909618	3.33621	3.33644	0.833527	13.3551	3.2673	1.73676	0.433886	6.9519	3.33286	0.832631	13.3408	N
Thyroidectomy	Thyroid therapeutic procedures	Endocrine gland therapeutic procedures	Surgical and medical procedures	1	19757	1262	1261	45909750	1.84272	1.84276	0.259354	13.0932	0.3851	0.881312	0.124038	6.2619	1.84205	0.259254	13.0881	N
Hypothyroidism	Thyroid hypofunction disorders	Thyroid gland disorders	Endocrine disorders	2	19756	22676	22674	45888337	0.204963	0.204883	0.0512326	0.819339	6.17028	-2.28607	FALSE	FALSE	0.205033	0.0512703	0.819941	N
Thyroiditis	Acute and chronic thyroiditis	Thyroid gland disorders	Endocrine disorders	1	19757	2232	2231	45908780	1.04154	1.04154	0.146638	7.39784	0.00165578	0.058687	0.00826252	0.416842	1.04152	0.146635	7.39769	N
Thyroid neoplasm	Endocrine neoplasms malignant and unspecified NEC	Endocrine neoplasms malignant and unspecified	Neoplasms benign, malignant and unspecified (incl cysts and polyps)	1	19757	1591	1590	45909421	1.46143	1.46145	0.20572	10.3822	0.145603	0.54709	0.077011	3.88656	1.46114	0.205676	10.38	N
Thyroid cancer	Thyroid neoplasms malignant	Endocrine neoplasms malignant and unspecified	Neoplasms benign, malignant and unspecified (incl cysts and polyps)	2	19756	10284	10282	45900729	0.451987	0.451932	0.113001	1.80744	1.32892	-1.14531	FALSE	FALSE	0.452094	0.113042	1.80809	N
Goitre	Thyroid disorders NEC	Thyroid gland disorders	Endocrine disorders	1	19757	2774	2773	45908238	0.837961	0.837953	0.117985	5.9513	0.0313244	-0.254944	FALSE	FALSE	0.83802	0.117995	5.95177	N
Thyroid gland abscess	Infections NEC	Infections - pathogen unspecified	Infections and infestations	1	19757	38	37	45910974	62.8018	62.8049	8.61646	457.782	59.2173	5.93488	0.81423	43.259	61.1754	8.39291	445.904	N
Thyroid adenoma	Thyroid neoplasms benign	Endocrine neoplasms benign	Neoplasms benign, malignant and unspecified (incl cysts and polyps)	1	19757	126	125	45910886	18.5893	18.5902	2.59805	133.021	16.5111	4.20553	0.587738	30.0924	18.4497	2.57842	132.016	N
Nail operation	Nail therapeutic procedures	Skin and subcutaneous tissue therapeutic procedures	Surgical and medical procedures	1	19757	312	311	45910700	7.4716	7.47193	1.04912	53.2156	5.58751	2.89741	0.406821	20.6355	7.45086	1.04616	53.0655	N
Electrolyte imbalance	Electrolyte imbalance NEC	Electrolyte and fluid balance conditions	Metabolism and nutrition disorders	4	19754	7968	7964	45903047	1.16709	1.16712	0.437882	3.11081	0.0956514	0.222806	0.0835928	0.593863	1.167	0.437837	3.1105	N
Photophobia	Ocular sensation disorders	Ocular sensory symptoms NEC	Eye disorders	1	19757	13236	13235	45897776	0.17557	0.175528	0.0247216	1.24629	3.87213	-2.50937	FALSE	FALSE	0.175632	0.0247362	1.24702	N
Suspected COVID-19	Coronavirus infections	Viral infectious disorders	Infections and infestations	4	19754	3179	3175	45907836	2.92745	2.92784	1.09807	7.8067	5.07016	1.54845	0.580735	4.12874	2.92503	1.09701	7.7992	N
Furuncle	Staphylococcal infections	Bacterial infectious disorders	Infections and infestations	1	19757	6067	6066	45904945	0.383064	0.383033	0.053942	2.71985	0.993561	-1.38396	FALSE	FALSE	0.383166	0.0539607	2.72079	N
Hernia repair	Hernia repairs	Gastrointestinal therapeutic procedures	Surgical and medical procedures	1	19757	1846	1845	45909166	1.25944	1.25945	0.177302	8.94646	0.0534169	0.332621	0.0468253	2.36276	1.2593	0.17728	8.94537	N
Hernia	Hernias NEC	General system disorders NEC	General disorders and administration site conditions	2	19756	14772	14770	45896241	0.314647	0.314577	0.0786602	1.25806	2.98618	-1.66777	FALSE	FALSE	0.31474	0.0787007	1.25871	N
Hernia pain	Pain and discomfort NEC	General system disorders NEC	General disorders and administration site conditions	1	19757	358	357	45910654	6.50887	6.50915	0.914312	46.3398	4.64952	2.69899	0.379116	19.2146	6.49348	0.912111	46.2283	N
Vaccine interaction	Interactions	Therapeutic and nontherapeutic effects (excl toxicity)	General disorders and administration site conditions	2	19756	276	274	45910737	16.9611	16.9627	4.22056	68.1741	29.8226	4.07428	1.01374	16.3748	16.8454	4.19138	67.7027	N
Herpes pharyngitis	Herpes viral infections	Viral infectious disorders	Infections and infestations	1	19757	41	40	45910971	58.0917	58.0946	7.98587	422.618	54.7404	5.82526	0.800759	42.3768	56.6992	7.79406	412.468	N
Encephalitis herpes	Herpes viral infections	Viral infectious disorders	Infections and infestations	1	19757	458	457	45910554	5.08461	5.08482	0.71467	36.178	3.27415	2.3436	0.329393	16.6745	5.07569	0.713388	36.1131	N
Herpes virus infection	Herpes viral infections	Viral infectious disorders	Infections and infestations	2	19756	4071	4069	45906942	1.14213	1.14215	0.285523	4.56879	0.0353607	0.191641	0.047908	0.766598	1.14206	0.285502	4.56846	N
Fatigue	Asthenic conditions	General system disorders NEC	General disorders and administration site conditions	117	19641	603411	603294	45307717	0.450641	0.447369	0.373017	0.53654	79.3828	-1.14961	FALSE	FALSE	0.450748	0.375834	0.540593	N
Pain	Pain and discomfort NEC	General system disorders NEC	General disorders and administration site conditions	54	19704	478123	478069	45432942	0.262468	0.260447	0.199397	0.340189	113.077	-1.92933	FALSE	FALSE	0.262552	0.201008	0.342938	N
Disease recurrence	General signs and symptoms NEC	General system disorders NEC	General disorders and administration site conditions	15	19743	39801	39786	45871225	0.876062	0.875968	0.527934	1.45344	0.263135	-0.190818	FALSE	FALSE	0.876109	0.528019	1.45367	N
Disease progression	General signs and symptoms NEC	General system disorders NEC	General disorders and administration site conditions	193	19565	88988	88795	45822216	5.0506	5.09055	4.41698	5.86685	626.833	2.33394	2.02512	2.68986	5.04181	4.37469	5.81067	Y
Scab	Dermal and epidermal conditions NEC	Epidermal and dermal conditions	Skin and subcutaneous tissue disorders	1	19757	8734	8733	45902278	0.266079	0.266042	0.0374682	1.88902	2.02452	-1.90962	FALSE	FALSE	0.266163	0.0374852	1.88988	N
Condition aggravated	General signs and symptoms NEC	General system disorders NEC	General disorders and administration site conditions	12	19746	228391	228379	45682632	0.122095	0.121562	0.0690225	0.214093	76.1236	-3.03338	FALSE	FALSE	0.122141	0.0693516	0.215114	N
Hepatitis viral	Viral infections NEC	Viral infectious disorders	Infections and infestations	3	19755	435	432	45910579	16.1366	16.1389	5.1842	50.2417	42.3023	4.0029	1.28583	12.4614	16.0322	5.14993	49.9096	Y
Pneumonia viral	Viral infections NEC	Viral infectious disorders	Infections and infestations	7	19751	2406	2399	45908612	6.78019	6.78224	3.22936	14.2439	34.3952	2.75774	1.3131	5.79175	6.76337	3.22038	14.2043	Y
Gastroenteritis viral	Viral infections NEC	Viral infectious disorders	Infections and infestations	3	19755	13984	13981	45897030	0.498605	0.498529	0.16075	1.54608	1.51274	-1.00372	FALSE	FALSE	0.498713	0.160809	1.54665	N
Encephalitis viral	Viral infections NEC	Viral infectious disorders	Infections and infestations	4	19754	791	787	45910224	11.8103	11.8124	4.42189	31.5552	39.3802	3.55527	1.33089	9.4974	11.7556	4.40061	31.4034	Y
Meningitis viral	Viral infections NEC	Viral infectious disorders	Infections and infestations	1	19757	896	895	45910116	2.59628	2.59636	0.3653	18.4535	0.980367	1.37545	0.193523	9.77597	2.59449	0.365038	18.4403	N
Viral diarrhoea	Viral infections NEC	Viral infectious disorders	Infections and infestations	1	19757	262	261	45910750	8.90294	8.90334	1.24935	63.4484	6.98852	3.14939	0.441935	22.4437	8.87277	1.24506	63.2306	N
Retinitis viral	Viral infections NEC	Viral infectious disorders	Infections and infestations	1	19757	97	96	45910915	24.2049	24.206	3.37492	173.614	22.0169	4.5829	0.638968	32.8701	23.9656	3.3414	171.89	N
Viral infection	Viral infections NEC	Viral infectious disorders	Infections and infestations	10	19748	24189	24179	45886832	0.961027	0.961007	0.516921	1.78661	0.0158068	-0.0573271	FALSE	FALSE	0.961043	0.51694	1.78667	N
Viral test positive	Virus identification and serology	Microbiology and serology investigations	Investigations	2	19756	274	272	45910739	17.0858	17.0874	4.25144	68.6779	30.0677	4.08478	1.01631	16.4176	16.9684	4.22182	68.1994	N
Viraemia	Sepsis, bacteraemia, viraemia and fungaemia NEC	Infections - pathogen unspecified	Infections and infestations	1	19757	1114	1113	45909898	2.08775	2.08781	0.293812	14.8358	0.56624	1.06127	0.149351	7.54135	2.08677	0.293667	14.8285	N
Symptom recurrence	General signs and symptoms NEC	General system disorders NEC	General disorders and administration site conditions	1	19757	4768	4767	45906244	0.487448	0.487423	0.0686401	3.46126	0.53889	-1.03636	FALSE	FALSE	0.487556	0.0686588	3.4622	N
Prurigo	Dermatitis and eczema	Epidermal and dermal conditions	Skin and subcutaneous tissue disorders	3	19755	452	449	45910562	15.5256	15.5278	4.98866	48.3323	40.4999	3.94759	1.26825	12.2874	15.4292	4.95698	48.0253	Y
Haemorrhoids	Haemorrhoids and gastrointestinal varices (excl oesophageal)	Gastrointestinal vascular conditions	Gastrointestinal disorders	2	19756	13769	13767	45897244	0.337571	0.337503	0.0843923	1.34975	2.60023	-1.56633	FALSE	FALSE	0.337667	0.0844331	1.3504	N
Strangury	Bladder and urethral symptoms	Urinary tract signs and symptoms	Renal and urinary disorders	1	19757	131	130	45910881	17.8744	17.8752	2.49888	127.867	15.8087	4.14939	0.580066	29.6818	17.7455	2.48075	126.939	N
Gout	Disorders of purine metabolism	Purine and pyrimidine metabolism disorders	Metabolism and nutrition disorders	3	19755	13372	13369	45897642	0.52143	0.521358	0.16811	1.61688	1.31779	-0.939157	FALSE	FALSE	0.521538	0.168168	1.61744	N
Acne	Acnes	Skin appendage conditions	Skin and subcutaneous tissue disorders	2	19756	66739	66737	45844274	0.0696365	0.0695424	0.0173904	0.278093	24.8953	-3.84343	FALSE	FALSE	0.0696644	0.0174209	0.278581	N
Seizure	Seizures and seizure disorders NEC	Seizures (incl subtypes)	Nervous system disorders	32	19726	115892	115860	45795151	0.641786	0.641205	0.453293	0.907016	6.41242	-0.639613	FALSE	FALSE	0.641885	0.453773	0.907978	N
Sputum discoloured	Coughing and associated symptoms	Respiratory disorders NEC	Respiratory, thoracic and mediastinal disorders	2	19756	7452	7450	45903561	0.623803	0.623765	0.155958	2.49479	0.453698	-0.680604	FALSE	FALSE	0.623904	0.155993	2.49534	N
Dementia	Dementia (excl Alzheimer's type)	Mental impairment disorders	Nervous system disorders	8	19750	20751	20743	45890268	0.896174	0.896132	0.448025	1.79243	0.0962364	-0.158085	FALSE	FALSE	0.896214	0.448066	1.79259	N
Ecchymosis	Purpura and related conditions	Skin vascular abnormalities	Skin and subcutaneous tissue disorders	4	19754	4416	4412	45906599	2.10668	2.1069	0.790315	5.6168	2.32356	1.07428	0.402972	2.86394	2.10568	0.789854	5.61353	N
Petechiae	Purpura and related conditions	Skin vascular abnormalities	Skin and subcutaneous tissue disorders	2	19756	6918	6916	45904095	0.671968	0.671935	0.168	2.68749	0.320223	-0.573331	FALSE	FALSE	0.672063	0.168032	2.688	N
Fistula	Soft tissue disorders NEC	Musculoskeletal and connective tissue disorders NEC	Musculoskeletal and connective tissue disorders	1	19757	8263	8262	45902749	0.281248	0.281211	0.0396043	1.99675	1.83694	-1.82964	FALSE	FALSE	0.281334	0.0396217	1.99762	N
Fistula discharge	Soft tissue disorders NEC	Musculoskeletal and connective tissue disorders NEC	Musculoskeletal and connective tissue disorders	1	19757	928	927	45910084	2.50665	2.50673	0.352703	17.8158	0.904633	1.32483	0.186407	9.4158	2.50503	0.352464	17.8037	N
Pruritus	Pruritus NEC	Epidermal and dermal conditions	Skin and subcutaneous tissue disorders	76	19682	290076	290000	45621011	0.608961	0.607451	0.484919	0.760946	19.2	-0.715336	FALSE	FALSE	0.609063	0.486206	0.762966	N
Rash pruritic	Rashes, eruptions and exanthems NEC	Epidermal and dermal conditions	Skin and subcutaneous tissue disorders	6	19752	38681	38675	45872336	0.360491	0.360297	0.161835	0.802137	6.81158	-1.47157	FALSE	FALSE	0.360591	0.161967	0.80279	N
Peritumoural oedema	Oncologic complications and emergencies	Neoplasm related morbidities	Neoplasms benign, malignant and unspecified (incl cysts and polyps)	1	19757	35	34	45910977	68.3431	68.3466	9.35516	499.324	64.4619	6.05353	0.828596	44.2256	66.4191	9.09132	485.242	N
Paralysis	Paralysis and paresis (excl cranial nerve)	Movement disorders (incl parkinsonism)	Nervous system disorders	2	19756	9842	9840	45901171	0.47229	0.472237	0.118077	1.88866	1.17928	-1.08193	FALSE	FALSE	0.472397	0.118118	1.8893	N
Cancer pain	Oncologic complications and emergencies	Neoplasm related morbidities	Neoplasms benign, malignant and unspecified (incl cysts and polyps)	2	19756	2142	2140	45908871	2.17165	2.17177	0.542751	8.69014	1.26314	1.11807	0.279418	4.47384	2.17056	0.542448	8.68529	N
Epilepsy	Seizures and seizure disorders NEC	Seizures (incl subtypes)	Nervous system disorders	10	19748	21849	21839	45889172	1.064	1.06403	0.572329	1.97817	0.0384955	0.0894568	0.0481177	0.166311	1.06397	0.572296	1.97805	N
Status epilepticus	Seizures and seizure disorders NEC	Seizures (incl subtypes)	Nervous system disorders	1	19757	7769	7768	45903243	0.299133	0.299098	0.042123	2.12377	1.64219	-1.7407	FALSE	FALSE	0.299223	0.0421407	2.12466	N
Dengue fever	Flaviviral infections	Viral infectious disorders	Infections and infestations	1	19757	1900	1899	45909112	1.22363	1.22364	0.172262	8.69192	0.0408496	0.291025	0.0409701	2.06725	1.22351	0.172244	8.691	N
Interleukin-2 receptor increased	Immune response protein analyses NEC	Immunology and allergy investigations	Investigations	1	19757	121	120	45910891	19.3639	19.3648	2.70542	138.609	17.2716	4.26395	0.595708	30.5204	19.2121	2.68409	137.516	N
Cataract	Cataract conditions	Anterior eye structural change, deposit and degeneration	Eye disorders	3	19755	44694	44691	45866320	0.155982	0.155854	0.050259	0.483306	13.7133	-2.68002	FALSE	FALSE	0.156039	0.0503186	0.483879	N
Behcet's syndrome	Vasculitides NEC	Vascular infections and inflammations	Vascular disorders	1	19757	1060	1059	45909952	2.19421	2.19427	0.30878	15.593	0.649356	1.13296	0.159431	8.0511	2.19308	0.308613	15.5846	N
Leukopenia	Leukopenias NEC	White blood cell disorders	Blood and lymphatic system disorders	74	19684	35030	34956	45876055	4.91908	4.93381	3.92591	6.20048	230.743	2.29596	1.82693	2.8854	4.9108	3.9076	6.17156	Y
Differential white blood cell count abnormal	White blood cell analyses	Haematology investigations (incl blood groups)	Investigations	1	19757	1359	1358	45909653	1.71109	1.71113	0.240841	12.1572	0.295307	0.774479	0.109008	5.50252	1.71057	0.240763	12.1533	N
Leukocytosis	Leukocytoses NEC	White blood cell disorders	Blood and lymphatic system disorders	13	19745	11761	11748	45899263	2.5713	2.57234	1.49291	4.43222	12.4721	1.36152	0.790191	2.34595	2.56957	1.4913	4.42745	N
White blood cell count increased	White blood cell analyses	Haematology investigations (incl blood groups)	Investigations	23	19735	25695	25672	45885339	2.08181	2.08308	1.38367	3.13602	12.9254	1.05717	0.702216	1.59154	2.08085	1.38218	3.13266	N
White blood cell count abnormal	White blood cell analyses	Haematology investigations (incl blood groups)	Investigations	10	19748	5115	5105	45905906	4.55175	4.55355	2.44816	8.46954	27.6633	2.18422	1.17432	4.06262	4.5448	2.44346	8.45328	Y
White blood cell count decreased	White blood cell analyses	Haematology investigations (incl blood groups)	Investigations	145	19613	82646	82501	45828510	4.08397	4.10677	3.48729	4.8363	337.696	2.02806	1.72214	2.38832	4.07856	3.46333	4.80308	Y
Hyperleukocytosis	Leukocytoses NEC	White blood cell disorders	Blood and lymphatic system disorders	1	19757	768	767	45910244	3.02955	3.02966	0.426187	21.5371	1.35789	1.59785	0.224772	11.3587	3.02691	0.4258	21.5176	N
Leukaemia	Leukaemias NEC	Leukaemias	Neoplasms benign, malignant and unspecified (incl cysts and polyps)	3	19755	7210	7207	45903804	0.967254	0.967249	0.311852	3.00005	0.00332491	-0.0480127	FALSE	FALSE	0.967268	0.311858	3.00011	N
Leukaemia recurrent	Leukaemias NEC	Leukaemias	Neoplasms benign, malignant and unspecified (incl cysts and polyps)	1	19757	1166	1165	45909846	1.99456	1.99461	0.280708	14.173	0.495514	0.995456	0.140094	7.07337	1.99371	0.280581	14.1666	N
Leukoencephalopathy	Encephalopathies NEC	Encephalopathies	Nervous system disorders	3	19755	2391	2388	45908623	2.91918	2.91947	0.940823	9.05942	3.78067	1.54437	0.497686	4.79235	2.91677	0.939953	9.05105	N
Subcutaneous abscess	Skin structures and soft tissue infections	Infections - pathogen unspecified	Infections and infestations	4	19754	3542	3538	45907473	2.6271	2.62743	0.985458	7.00523	4.02674	1.39246	0.522264	3.71257	2.62526	0.984646	6.99946	N
Subcutaneous haematoma	Skin injuries NEC	Injuries NEC	Injury, poisoning and procedural complications	1	19757	978	977	45910034	2.37837	2.37844	0.334671	16.9031	0.798026	1.24912	0.175764	8.87723	2.37696	0.334463	16.8926	N
Dermatitis	Dermatitis and eczema	Epidermal and dermal conditions	Skin and subcutaneous tissue disorders	2	19756	15314	15312	45895699	0.303509	0.303439	0.0758752	1.21351	3.19725	-1.71976	FALSE	FALSE	0.3036	0.0759156	1.21415	N
Rash	Rashes, eruptions and exanthems NEC	Epidermal and dermal conditions	Skin and subcutaneous tissue disorders	141	19617	340219	340078	45570933	0.963417	0.963154	0.816091	1.13672	0.197244	-0.0537445	FALSE	FALSE	0.963432	0.816326	1.13705	N
Skin wound	Skin injuries NEC	Injuries NEC	Injury, poisoning and procedural complications	1	19757	1389	1388	45909623	1.67411	1.67415	0.235639	11.8943	0.271256	0.742977	0.104576	5.27863	1.67363	0.235566	11.8906	N
Skin exfoliation	Exfoliative conditions	Epidermal and dermal conditions	Skin and subcutaneous tissue disorders	2	19756	66922	66920	45844091	0.0694461	0.0693519	0.0173427	0.277332	24.9738	-3.84738	FALSE	FALSE	0.0694739	0.0173732	0.27782	N
Skin reaction	Dermal and epidermal conditions NEC	Epidermal and dermal conditions	Skin and subcutaneous tissue disorders	8	19750	10576	10568	45900443	1.75902	1.75933	0.879471	3.51943	2.61877	0.814302	0.407061	1.62896	1.75845	0.87903	3.51767	N
Skin discolouration	Dermal and epidermal conditions NEC	Epidermal and dermal conditions	Skin and subcutaneous tissue disorders	2	19756	34643	34641	45876370	0.134157	0.134069	0.0335259	0.536141	11.184	-2.89747	FALSE	FALSE	0.134207	0.0335603	0.536691	N
Dry skin	Dermal and epidermal conditions NEC	Epidermal and dermal conditions	Skin and subcutaneous tissue disorders	5	19753	109429	109424	45801587	0.106177	0.105951	0.0440932	0.254588	37.7101	-3.2349	FALSE	FALSE	0.106218	0.0442044	0.25523	N
Skin infection	Skin structures and soft tissue infections	Infections - pathogen unspecified	Infections and infestations	8	19750	8645	8637	45902374	2.15229	2.15276	1.07608	4.30671	4.93166	1.10516	0.552425	2.21093	2.15122	1.07531	4.30365	N
Skin laceration	Skin injuries NEC	Injuries NEC	Injury, poisoning and procedural complications	1	19757	13940	13939	45897072	0.166703	0.16666	0.0234727	1.18332	4.16638	-2.58413	FALSE	FALSE	0.166762	0.0234871	1.18404	N
Skin odour abnormal	Dermal and epidermal conditions NEC	Epidermal and dermal conditions	Skin and subcutaneous tissue disorders	1	19757	2801	2800	45908211	0.829881	0.829872	0.116848	5.89389	0.0348627	-0.268918	FALSE	FALSE	0.829942	0.116858	5.89438	N
Skin temperature decreased	Physical examination procedures and organ system status	Physical examination and organ system status topics	Investigations	1	19757	5	4	45911007	580.917	580.946	64.9272	5198.1	463.135	8.86088	0.990302	79.2841	464.933	51.9615	4160.06	N
Skin ulcer	Skin and subcutaneous tissue ulcerations	Skin and subcutaneous tissue disorders NEC	Skin and subcutaneous tissue disorders	5	19753	18951	18946	45892065	0.613234	0.613136	0.255142	1.47344	1.21984	-0.70525	FALSE	FALSE	0.613336	0.255226	1.47392	N
Skin burning sensation	Dermal and epidermal conditions NEC	Epidermal and dermal conditions	Skin and subcutaneous tissue disorders	1	19757	60397	60396	45850615	0.0384739	0.0384252	0.00541215	0.272811	24.0614	-4.69938	FALSE	FALSE	0.0384898	0.00542125	0.273269	N
Skin disorder	Dermal and epidermal conditions NEC	Epidermal and dermal conditions	Skin and subcutaneous tissue disorders	11	19747	25647	25636	45885375	0.997049	0.997047	0.551998	1.80092	9.6119e-05	-0.00426254	FALSE	FALSE	0.99705	0.551999	1.80092	N
Skin lesion	Dermal and epidermal conditions NEC	Epidermal and dermal conditions	Skin and subcutaneous tissue disorders	9	19749	19917	19908	45891103	1.05048	1.05051	0.546425	2.0196	0.0218336	0.0710206	0.0369417	0.136538	1.05046	0.546401	2.01952	N
Cutaneous symptom	Skin and subcutaneous conditions NEC	Skin and subcutaneous tissue disorders NEC	Skin and subcutaneous tissue disorders	1	19757	588	587	45910424	3.95855	3.9587	0.556658	28.1524	2.20743	1.98314	0.278862	14.1031	3.95352	0.55593	28.1156	N
Skin cancer	Skin neoplasms malignant and unspecified (excl melanoma)	Skin neoplasms malignant and unspecified	Neoplasms benign, malignant and unspecified (incl cysts and polyps)	5	19753	17495	17490	45893521	0.664284	0.664199	0.276389	1.59616	0.848399	-0.589919	FALSE	FALSE	0.66438	0.276464	1.5966	N
Skin fissures	Dermal and epidermal conditions NEC	Epidermal and dermal conditions	Skin and subcutaneous tissue disorders	1	19757	14737	14736	45896275	0.157686	0.157644	0.0222029	1.11929	4.50053	-2.66435	FALSE	FALSE	0.157744	0.0222169	1.12	N
Skin induration	Dermal and epidermal conditions NEC	Epidermal and dermal conditions	Skin and subcutaneous tissue disorders	1	19757	1310	1309	45909702	1.77515	1.77519	0.24985	12.6127	0.338232	0.827457	0.116461	5.87908	1.77455	0.249762	12.6082	N
Neuroendocrine carcinoma of the skin	Skin neoplasms malignant and unspecified (excl melanoma)	Skin neoplasms malignant and unspecified	Neoplasms benign, malignant and unspecified (incl cysts and polyps)	4	19754	762	758	45910253	12.2621	12.2644	4.59063	32.7656	41.1581	3.60916	1.35093	9.64227	12.203	4.56765	32.6016	Y
Graft versus host disease in skin	Immune and associated conditions NEC	Immune disorders NEC	Immune system disorders	1	19757	1874	1873	45909138	1.24061	1.24062	0.174652	8.81265	0.0466429	0.310903	0.0437682	2.20847	1.24048	0.174633	8.81165	N
Erythrosis	Dermal and epidermal conditions NEC	Epidermal and dermal conditions	Skin and subcutaneous tissue disorders	1	19757	102	101	45910910	23.0066	23.0077	3.20946	164.936	20.8437	4.51038	0.629175	32.3337	22.7909	3.1792	163.381	N
Skin mass	Skin and subcutaneous conditions NEC	Skin and subcutaneous tissue disorders NEC	Skin and subcutaneous tissue disorders	1	19757	5524	5523	45905488	0.420725	0.420696	0.0592451	2.98734	0.797524	-1.24869	FALSE	FALSE	0.42083	0.059264	2.98829	N
Skin hypopigmentation	Hypopigmentation disorders	Pigmentation disorders	Skin and subcutaneous tissue disorders	1	19757	1404	1403	45909608	1.65621	1.65625	0.233122	11.767	0.259823	0.727481	0.102395	5.16849	1.65575	0.233051	11.7635	N
Squamous cell carcinoma of skin	Skin neoplasms malignant and unspecified (excl melanoma)	Skin neoplasms malignant and unspecified	Neoplasms benign, malignant and unspecified (incl cysts and polyps)	14	19744	4775	4761	45906250	6.83288	6.83701	4.04533	11.5552	69.5121	2.76888	1.63829	4.67968	6.81578	4.03277	11.5193	Y
Seborrhoea	Sebaceous gland disorders	Skin appendage conditions	Skin and subcutaneous tissue disorders	1	19757	3304	3303	45907708	0.703502	0.703487	0.0990578	4.99601	0.124933	-0.50719	FALSE	FALSE	0.703592	0.0990725	4.99676	N
Pelvic pain	Reproductive tract signs and symptoms NEC	Reproductive tract disorders NEC	Reproductive system and breast disorders	1	19757	12543	12542	45898469	0.185271	0.18523	0.0260878	1.31517	3.58347	-2.43179	FALSE	FALSE	0.185336	0.0261028	1.31593	N
Pelvic abscess	Infections NEC	Infections - pathogen unspecified	Infections and infestations	2	19756	781	779	45910232	5.96577	5.96627	1.48936	23.9005	8.24575	2.57363	0.642454	10.3098	5.95305	1.48606	23.8475	N
Night sweats	Apocrine and eccrine gland disorders	Skin appendage conditions	Skin and subcutaneous tissue disorders	13	19745	23465	23452	45887559	1.28806	1.28825	0.747778	2.21937	0.837461	0.365025	0.211882	0.628856	1.2879	0.747576	2.21877	N
Orthostatic hypotension	Vascular hypotensive disorders	Decreased and nonspecific blood pressure disorders and shock	Vascular disorders	5	19753	11742	11737	45899274	0.98989	0.989887	0.411889	2.37898	0.00051623	-0.0146541	FALSE	FALSE	0.989894	0.411892	2.379	N
Rectal haemorrhage	Intestinal haemorrhages	Gastrointestinal haemorrhages NEC	Gastrointestinal disorders	2	19756	30656	30654	45880357	0.151606	0.15152	0.0378895	0.60593	9.50101	-2.72107	FALSE	FALSE	0.151661	0.0379248	0.606494	N
Rectal polyp	Benign neoplasms gastrointestinal (excl oral cavity)	Benign neoplasms gastrointestinal	Gastrointestinal disorders	1	19757	734	733	45910278	3.17008	3.17019	0.445929	22.5374	1.48353	1.66317	0.233947	11.8238	3.16712	0.445498	22.5156	N
Rectal cancer	Colorectal neoplasms malignant	Gastrointestinal neoplasms malignant and unspecified	Neoplasms benign, malignant and unspecified (incl cysts and polyps)	2	19756	2254	2252	45908759	2.06365	2.06376	0.515773	8.25767	1.09553	1.04454	0.26105	4.17948	2.0627	0.515511	8.25346	N
Rectal adenocarcinoma	Colorectal neoplasms malignant	Gastrointestinal neoplasms malignant and unspecified	Neoplasms benign, malignant and unspecified (incl cysts and polyps)	1	19757	522	521	45910490	4.46001	4.46019	0.627044	31.7255	2.67912	2.1549	0.302951	15.3279	4.45338	0.626087	31.6771	N
Dermal cyst	Skin cysts and polyps	Cutaneous neoplasms benign	Skin and subcutaneous tissue disorders	1	19757	1823	1822	45909189	1.27534	1.27535	0.179539	9.05946	0.0594138	0.350709	0.0493714	2.49126	1.27519	0.179515	9.05829	N
Pneumonia fungal	Fungal infections NEC	Fungal infectious disorders	Infections and infestations	7	19751	3355	3348	45907663	4.85832	4.85969	2.31465	10.2031	21.4059	2.27807	1.08503	4.78288	4.85027	2.31017	10.1833	Y
Fungal sepsis	Fungal infections NEC	Fungal infectious disorders	Infections and infestations	1	19757	500	499	45910512	4.65665	4.65683	0.654635	33.127	2.86568	2.21702	0.311659	15.7711	4.64933	0.653581	33.0736	N
Fungal oesophagitis	Fungal infections NEC	Fungal infectious disorders	Infections and infestations	1	19757	500	499	45910512	4.65665	4.65683	0.654635	33.127	2.86568	2.21702	0.311659	15.7711	4.64933	0.653581	33.0736	N
Fungal infection	Fungal infections NEC	Fungal infectious disorders	Infections and infestations	7	19751	25507	25500	45885511	0.637869	0.637741	0.303958	1.33806	1.43952	-0.648442	FALSE	FALSE	0.637969	0.304066	1.33854	N
Vertigo	Inner ear signs and symptoms	Inner ear and VIIIth cranial nerve disorders	Ear and labyrinth disorders	10	19748	44966	44956	45866055	0.516876	0.516631	0.27791	0.960411	4.51919	-0.951811	FALSE	FALSE	0.516983	0.278099	0.961066	N
Periorbital cellulitis	Bacterial infections NEC	Bacterial infectious disorders	Infections and infestations	1	19757	408	407	45910604	5.70926	5.70949	0.802258	40.6332	3.87492	2.51038	0.352741	17.8659	5.69771	0.800602	40.5494	N
Ocular hyperaemia	Ocular infections, inflammations and associated manifestations	Ocular infections, irritations and inflammations	Eye disorders	2	19756	34319	34317	45876694	0.135424	0.135336	0.0338426	0.541207	11.0469	-2.88391	FALSE	FALSE	0.135474	0.0338771	0.541758	N
Endophthalmitis	Eye and eyelid infections	Infections - pathogen unspecified	Infections and infestations	1	19757	4482	4481	45906530	0.51856	0.518536	0.0730205	3.68224	0.446921	-0.947119	FALSE	FALSE	0.518667	0.0730391	3.68318	N
Eye irritation	Ocular infections, inflammations and associated manifestations	Ocular infections, irritations and inflammations	Eye disorders	2	19756	40677	40675	45870336	0.114255	0.114166	0.0285488	0.456543	13.7447	-3.12912	FALSE	FALSE	0.114299	0.0285822	0.457076	N
Eye movement disorder	Ocular nerve and muscle disorders	Ocular neuromuscular disorders	Eye disorders	1	19757	4724	4723	45906288	0.49199	0.491964	0.0692794	3.49351	0.524496	-1.02298	FALSE	FALSE	0.492097	0.0692982	3.49446	N
Ophthalmic herpes zoster	Herpes viral infections	Viral infectious disorders	Infections and infestations	3	19755	1559	1556	45909455	4.48008	4.48061	1.44336	13.9091	8.09453	2.16137	0.696253	6.70949	4.47338	1.44104	13.8866	N
Abnormal sensation in eye	Ocular sensation disorders	Ocular sensory symptoms NEC	Eye disorders	2	19756	2579	2577	45908434	1.80339	1.80347	0.450758	7.21563	0.715286	0.850212	0.212501	3.40167	1.80277	0.450582	7.21282	N
Eye contusion	Eye injuries NEC	Injuries NEC	Injury, poisoning and procedural complications	1	19757	2110	2109	45908902	1.10179	1.10179	0.155117	7.826	0.00939926	0.139781	0.0196792	0.992862	1.10174	0.155109	7.82562	N
Eye inflammation	Ocular infections, inflammations and associated manifestations	Ocular infections, irritations and inflammations	Eye disorders	1	19757	7237	7236	45903775	0.321126	0.321092	0.0452201	2.27996	1.4352	-1.63837	FALSE	FALSE	0.32122	0.0452381	2.28087	N
Ocular neoplasm	Ocular neoplasms malignancy unspecified	Ocular neoplasms	Neoplasms benign, malignant and unspecified (incl cysts and polyps)	1	19757	343	342	45910669	6.79435	6.79464	0.954299	48.3781	4.92716	2.76074	0.387743	19.6566	6.77745	0.951885	48.2557	N
Periorbital oedema	Ocular disorders NEC	Eye disorders NEC	Eye disorders	3	19755	3484	3481	45907530	2.00259	2.00274	0.645542	6.21332	1.50464	1.00124	0.32273	3.10627	2.00172	0.645215	6.21017	N
Eyelid oedema	Lid, lash and lacrimal infections, irritations and inflammations	Ocular infections, irritations and inflammations	Eye disorders	1	19757	7651	7650	45903361	0.303747	0.303712	0.0427728	2.15653	1.59601	-1.71862	FALSE	FALSE	0.303838	0.0427906	2.15743	N
Eyelid rash	Lid, lash and lacrimal infections, irritations and inflammations	Ocular infections, irritations and inflammations	Eye disorders	1	19757	759	758	45910253	3.06552	3.06563	0.43124	21.7931	1.38992	1.61485	0.22716	11.4798	3.0628	0.430843	21.773	N
Ocular discomfort	Ocular disorders NEC	Eye disorders NEC	Eye disorders	2	19756	8502	8500	45902511	0.546745	0.546699	0.136693	2.18651	0.751464	-0.870778	FALSE	FALSE	0.546852	0.136731	2.18712	N
Ophthalmoplegia	Ocular nerve and muscle disorders	Ocular neuromuscular disorders	Eye disorders	1	19757	1363	1362	45909649	1.70607	1.70611	0.240135	12.1215	0.292006	0.770238	0.108411	5.47238	1.70555	0.240057	12.1176	N
Eye swelling	Ocular disorders NEC	Eye disorders NEC	Eye disorders	1	19757	26997	26996	45884015	0.0860745	0.0860282	0.0121168	0.610795	9.70927	-3.5377	FALSE	FALSE	0.0861083	0.012128	0.611364	N
Eye infection	Eye and eyelid infections	Infections - pathogen unspecified	Infections and infestations	2	19756	8829	8827	45902184	0.526491	0.526443	0.131629	2.10548	0.851689	-0.925226	FALSE	FALSE	0.526598	0.131668	2.1061	N
Eye disorder	Ocular disorders NEC	Eye disorders NEC	Eye disorders	1	19757	24154	24153	45886858	0.0962061	0.0961604	0.0135438	0.682736	8.49467	-3.37717	FALSE	FALSE	0.0962436	0.0135555	0.683326	N
Eye infection viral	Viral infections NEC	Viral infectious disorders	Infections and infestations	1	19757	253	252	45910759	9.2209	9.22132	1.2938	65.7232	7.30042	3.19981	0.448951	22.8061	9.18841	1.28918	65.4887	N
Blepharospasm	Eyelid movement disorders	Ocular neuromuscular disorders	Eye disorders	1	19757	4148	4147	45906864	0.560325	0.560303	0.0789008	3.97891	0.344952	-0.835392	FALSE	FALSE	0.560431	0.0789188	3.97982	N
Blepharitis	Lid, lash and lacrimal infections, irritations and inflammations	Ocular infections, irritations and inflammations	Eye disorders	2	19756	2918	2916	45908095	1.59374	1.5938	0.398377	6.37633	0.44211	0.672044	0.167981	2.68866	1.59333	0.39826	6.37446	N
Poor quality sleep	Dyssomnias	Sleep disorders and disturbances	Psychiatric disorders	1	19757	16375	16374	45894637	0.141912	0.141869	0.0199812	1.00728	5.19007	-2.8164	FALSE	FALSE	0.141964	0.0199947	1.00796	N
Hypersomnia	Narcolepsy and hypersomnia	Sleep disturbances (incl subtypes)	Nervous system disorders	5	19753	21004	20999	45890012	0.55328	0.553167	0.23019	1.32931	1.80381	-0.85364	FALSE	FALSE	0.553387	0.230282	1.32984	N
Sleep disorder	Sleep disorders NEC	Sleep disorders and disturbances	Psychiatric disorders	2	19756	52175	52173	45858838	0.0890755	0.0889832	0.0222518	0.355837	18.6515	-3.48826	FALSE	FALSE	0.0891104	0.0222836	0.356346	N
Orchitis	Male reproductive tract infections	Infections - pathogen unspecified	Infections and infestations	1	19757	755	754	45910257	3.08179	3.08189	0.433525	21.9089	1.40443	1.62248	0.228231	11.534	3.07903	0.433123	21.8885	N
Mydriasis	Pupil disorders	Ocular neuromuscular disorders	Eye disorders	1	19757	8199	8198	45902813	0.283443	0.283407	0.0399135	2.01234	1.81159	-1.81842	FALSE	FALSE	0.283531	0.0399309	2.01322	N
Transient ischaemic attack	Transient cerebrovascular events	Central nervous system vascular disorders	Nervous system disorders	10	19748	20789	20779	45890232	1.11828	1.11834	0.601535	2.07914	0.125094	0.161204	0.0867089	0.2997	1.11822	0.601472	2.07892	N
Desmoid tumour	Soft tissue neoplasms benign NEC	Soft tissue neoplasms benign	Neoplasms benign, malignant and unspecified (incl cysts and polyps)	1	19757	208	207	45910804	11.2254	11.226	1.57373	80.0785	9.26979	3.48237	0.488183	24.8409	11.1763	1.56677	79.7241	N
Induration	General signs and symptoms NEC	General system disorders NEC	General disorders and administration site conditions	1	19757	1228	1227	45909784	1.89378	1.89382	0.266535	13.4563	0.421492	0.920713	0.12958	6.54199	1.89305	0.266426	13.4508	N
Subdural haemorrhage	Cerebral injuries NEC	Injuries NEC	Injury, poisoning and procedural complications	2	19756	2051	2049	45908962	2.2681	2.26823	0.566841	9.07637	1.41667	1.1807	0.295062	4.72459	2.26686	0.566499	9.07091	N
Subdural haematoma	Cerebral injuries NEC	Injuries NEC	Injury, poisoning and procedural complications	9	19749	10701	10692	45900319	1.95595	1.95638	1.01749	3.76164	4.20233	0.967275	0.503068	1.85983	1.95514	1.01685	3.75926	N
Extradural haematoma	Cerebral injuries NEC	Injuries NEC	Injury, poisoning and procedural complications	1	19757	907	906	45910105	2.56475	2.56483	0.36087	18.2292	0.953621	1.35785	0.191048	9.65073	2.56303	0.360616	18.2164	N
Magnetic resonance imaging abnormal	Imaging procedures NEC	Investigations, imaging and histopathology procedures NEC	Investigations	1	19757	3280	3279	45907732	0.708651	0.708636	0.0997826	5.03259	0.119755	-0.496672	FALSE	FALSE	0.70874	0.0997972	5.03333	N
Neurological decompensation	Neurological signs and symptoms NEC	Neurological disorders NEC	Nervous system disorders	2	19756	1717	1715	45909296	2.70982	2.70999	0.67715	10.8455	2.15526	1.43713	0.359099	5.75149	2.70782	0.676609	10.8369	N
Neurodegenerative disorder	Nervous system disorders NEC	Neurological disorders NEC	Nervous system disorders	1	19757	433	432	45910579	5.37886	5.37908	0.755935	38.2764	3.55657	2.42459	0.340733	17.2528	5.36875	0.754483	38.2029	N
Neurologic neglect syndrome	Cortical dysfunction NEC	Neurological disorders NEC	Nervous system disorders	1	19757	414	413	45910598	5.62631	5.62655	0.79063	40.0415	3.79489	2.48932	0.349794	17.7153	5.61514	0.789027	39.9603	N
Nerve injury	Nerve injuries NEC	Injuries NEC	Injury, poisoning and procedural complications	1	19757	8163	8162	45902849	0.284693	0.284657	0.0400895	2.02122	1.79734	-1.81208	FALSE	FALSE	0.284781	0.040107	2.0221	N
Neurotoxicity	Nervous system disorders NEC	Neurological disorders NEC	Nervous system disorders	2	19756	12987	12985	45898026	0.3579	0.357835	0.0894756	1.43107	2.30425	-1.48197	FALSE	FALSE	0.357999	0.0895166	1.43173	N
Neurological symptom	Neurological signs and symptoms NEC	Neurological disorders NEC	Nervous system disorders	4	19754	3776	3772	45907239	2.46412	2.46442	0.924351	6.5704	3.47638	1.30017	0.487665	3.46638	2.46257	0.923659	6.56547	N
Neurosis	Anxiety disorders NEC	Anxiety disorders and symptoms	Psychiatric disorders	1	19757	283	282	45910729	8.23995	8.24032	1.15664	58.7071	6.33887	3.03815	0.426445	21.6449	8.21437	1.153	58.5222	N
Neuralgia	Sensory abnormalities NEC	Neurological disorders NEC	Nervous system disorders	5	19753	18816	18811	45892200	0.617635	0.617538	0.256974	1.48402	1.18374	-0.694936	FALSE	FALSE	0.617737	0.257057	1.48449	N
Nervous system disorder	Nervous system disorders NEC	Neurological disorders NEC	Nervous system disorders	9	19749	15803	15794	45895217	1.32411	1.32426	0.688792	2.54599	0.71385	0.404822	0.210562	0.778304	1.32393	0.688619	2.54535	N
Nervous system neoplasm	Nervous system neoplasms unspecified malignancy NEC	Nervous system neoplasms malignant and unspecified NEC	Neoplasms benign, malignant and unspecified (incl cysts and polyps)	1	19757	35	34	45910977	68.3431	68.3466	9.35516	499.324	64.4619	6.05353	0.828596	44.2256	66.4191	9.09132	485.242	N
Nervousness	Anxiety symptoms	Anxiety disorders and symptoms	Psychiatric disorders	2	19756	35763	35761	45875250	0.129955	0.129867	0.0324751	0.519336	11.6582	-2.94337	FALSE	FALSE	0.130004	0.0325093	0.519883	N
Neuromuscular pain	Neuromuscular disorders NEC	Neuromuscular disorders	Nervous system disorders	1	19757	50	49	45910962	47.4218	47.4241	6.54815	343.463	44.5341	5.53895	0.764799	40.1151	46.4933	6.41963	336.722	N
Neuroleptic malignant syndrome	Muscle tone abnormal	Neuromuscular disorders	Nervous system disorders	1	19757	7456	7455	45903556	0.311692	0.311658	0.0438916	2.21296	1.52003	-1.68138	FALSE	FALSE	0.311785	0.0439096	2.21386	N
Empyema	Infections NEC	Infections - pathogen unspecified	Infections and infestations	3	19755	1362	1359	45909652	5.12951	5.13013	1.65234	15.9279	9.9517	2.35626	0.758915	7.31565	5.12041	1.64921	15.8977	N
Transplant	Therapeutic procedures NEC	Therapeutic procedures and supportive care NEC	Surgical and medical procedures	1	19757	1832	1831	45909180	1.26907	1.26908	0.178657	9.01491	0.0570197	0.343605	0.0483713	2.44079	1.26892	0.178634	9.01377	N
Post transplant lymphoproliferative disorder	Lymphoproliferative disorders NEC (excl leukaemias and lymphomas)	Haematopoietic neoplasms (excl leukaemias and lymphomas)	Neoplasms benign, malignant and unspecified (incl cysts and polyps)	1	19757	4108	4107	45906904	0.565782	0.56576	0.0796691	4.01767	0.333196	-0.821412	FALSE	FALSE	0.565888	0.0796871	4.01858	N
Transplant rejection	Transplant rejections	Immune disorders NEC	Immune system disorders	1	19757	5761	5760	45905251	0.403414	0.403384	0.0568076	2.86439	0.882213	-1.3093	FALSE	FALSE	0.403518	0.0568264	2.86534	N
Graft versus host disease	Immune and associated conditions NEC	Immune disorders NEC	Immune system disorders	1	19757	4620	4619	45906392	0.503067	0.503042	0.0708391	3.57219	0.490817	-0.990869	FALSE	FALSE	0.503175	0.0708578	3.57314	N
Transitional cell carcinoma	Urinary tract neoplasms malignant NEC	Renal and urinary tract neoplasms malignant and unspecified	Neoplasms benign, malignant and unspecified (incl cysts and polyps)	3	19755	943	940	45910071	7.41596	7.41693	2.38755	23.0407	16.5998	2.88666	0.929231	8.9674	7.39555	2.38067	22.9743	Y
Empty sella syndrome	Hypothalamic and pituitary disorders NEC	Hypothalamus and pituitary gland disorders	Endocrine disorders	1	19757	146	145	45910866	16.0253	16.026	2.24211	114.55	13.9912	3.99298	0.558636	28.5408	15.9224	2.22761	113.809	N
Perforation	General signs and symptoms NEC	General system disorders NEC	General disorders and administration site conditions	2	19756	697	695	45910316	6.68681	6.68739	1.66901	26.795	9.64511	2.73779	0.683287	10.9698	6.67049	1.66479	26.7273	N
Sudden hearing loss	Hearing losses	Hearing disorders	Ear and labyrinth disorders	1	19757	1350	1349	45909662	1.72251	1.72255	0.242447	12.2384	0.302843	0.784065	0.110356	5.57065	1.72198	0.242367	12.2344	N
Asphyxia	Conditions associated with abnormal gas exchange	Respiratory disorders NEC	Respiratory, thoracic and mediastinal disorders	4	19754	6295	6291	45904720	1.47745	1.47755	0.554314	3.93849	0.61687	0.562818	0.211145	1.50022	1.47715	0.554164	3.93742	N
Suffocation feeling	Respiratory signs and symptoms NEC	Respiratory tract signs and symptoms	Respiratory, thoracic and mediastinal disorders	1	19757	1734	1733	45909278	1.34083	1.34085	0.188754	9.525	0.0865922	0.42292	0.0595352	3.0043	1.34064	0.188724	9.52349	N
Sinus bradycardia	Supraventricular arrhythmias	Cardiac arrhythmias	Cardiac disorders	10	19748	6322	6312	45904699	3.68135	3.68271	1.98019	6.84899	19.5017	1.87857	1.01011	3.49371	3.67711	1.97718	6.83858	N
Sinus tachycardia	Supraventricular arrhythmias	Cardiac arrhythmias	Cardiac disorders	10	19748	8790	8780	45902231	2.64655	2.64738	1.42369	4.92284	10.2343	1.40309	0.754545	2.60907	2.64467	1.42224	4.91781	N
Sinus node dysfunction	Supraventricular arrhythmias	Cardiac arrhythmias	Cardiac disorders	2	19756	1880	1878	45909133	2.47462	2.47477	0.618418	9.90346	1.75564	1.30629	0.326428	5.22748	2.47305	0.617989	9.89658	N
Clumsiness	Dyskinesias and movement disorders NEC	Movement disorders (incl parkinsonism)	Nervous system disorders	1	19757	1980	1979	45909032	1.17416	1.17417	0.165302	8.34037	0.0258213	0.231524	0.0325943	1.64456	1.17407	0.165288	8.33968	N
IIIrd nerve paralysis	Eye movement disorders	Cranial nerve disorders (excl neoplasms)	Nervous system disorders	1	19757	473	472	45910539	4.92302	4.92322	0.692005	35.0259	3.11957	2.29711	0.322881	16.3426	4.91473	0.690812	34.9655	N
VIth nerve paralysis	Eye movement disorders	Cranial nerve disorders (excl neoplasms)	Nervous system disorders	3	19755	717	714	45910297	9.76331	9.76464	3.1415	30.3512	23.4988	3.28194	1.05587	10.2012	9.72664	3.12928	30.233	Y
Second primary malignancy	Neoplasms malignant site unspecified NEC	Miscellaneous and site unspecified neoplasms malignant and unspecified	Neoplasms benign, malignant and unspecified (incl cysts and polyps)	7	19751	7479	7472	45903539	2.17688	2.1773	1.03748	4.56936	4.45034	1.12153	0.53441	2.35369	2.17578	1.03676	4.56618	N
Steroid diabetes	Diabetes mellitus (incl subtypes)	Glucose metabolism disorders (incl diabetes mellitus)	Metabolism and nutrition disorders	1	19757	1112	1111	45909900	2.09151	2.09156	0.29434	14.8625	0.569135	1.06387	0.149715	7.55978	2.09053	0.294194	14.8552	N
Strongyloidiasis	Nematode infections	Helminthic disorders	Infections and infestations	1	19757	1216	1215	45909796	1.91248	1.91253	0.269165	13.5893	0.435017	0.934881	0.131573	6.64271	1.91173	0.269053	13.5836	N
Pemphigoid	Bullous conditions	Epidermal and dermal conditions	Skin and subcutaneous tissue disorders	4	19754	5540	5536	45905475	1.67895	1.67909	0.629895	4.47588	1.09758	0.747138	0.280282	1.99162	1.67846	0.629659	4.47421	N
Anaphylactoid reaction	Anaphylactic and anaphylactoid responses	Allergic conditions	Immune system disorders	8	19750	2253	2245	45908766	8.28033	8.28328	4.13671	16.5863	51.0294	3.04518	1.52078	6.09761	8.25448	4.12232	16.5286	Y
Granulocytopenia	Neutropenias	White blood cell disorders	Blood and lymphatic system disorders	8	19750	3284	3276	45907735	5.6744	5.67629	2.83587	11.3617	30.7322	2.50157	1.24978	5.00716	5.66301	2.82923	11.3351	Y
Agranulocytosis	Neutropenias	White blood cell disorders	Blood and lymphatic system disorders	40	19718	12766	12726	45898285	7.30368	7.31647	5.36247	9.98248	217.002	2.86472	2.09964	3.90858	7.28393	5.33862	9.93809	Y
Granulocyte count decreased	White blood cell analyses	Haematology investigations (incl blood groups)	Investigations	6	19752	1158	1152	45909859	12.1024	12.1058	5.42662	27.0059	60.7953	3.59035	1.60943	8.00943	12.0449	5.39932	26.87	Y
Mucous stools	Faecal abnormalities NEC	Gastrointestinal signs and symptoms	Gastrointestinal disorders	1	19757	3872	3871	45907140	0.600276	0.600255	0.0845254	4.2627	0.266131	-0.736055	FALSE	FALSE	0.600379	0.0845428	4.26358	N
Mucosal dryness	Mucosal findings abnormal	General system disorders NEC	General disorders and administration site conditions	1	19757	1413	1412	45909599	1.64566	1.64569	0.231637	11.692	0.253145	0.718263	0.101098	5.10297	1.6452	0.231568	11.6885	N
Mucosal inflammation	Mucosal findings abnormal	General system disorders NEC	General disorders and administration site conditions	14	19744	18365	18351	45892660	1.77273	1.77328	1.04981	2.99531	4.71392	0.825492	0.488706	1.39437	1.77214	1.04914	2.99339	N
Mucosal disorder	Mucosal findings abnormal	General system disorders NEC	General disorders and administration site conditions	2	19756	1446	1444	45909567	3.21838	3.2186	0.804115	12.883	3.05405	1.68496	0.420959	6.74431	3.21531	0.803293	12.8698	N
Mucosal discolouration	Mucosal findings abnormal	General system disorders NEC	General disorders and administration site conditions	1	19757	468	467	45910544	4.97573	4.97593	0.699399	35.4017	3.16995	2.31244	0.325029	16.4521	4.96724	0.698177	35.3398	N
Abnormal faeces	Faecal abnormalities NEC	Gastrointestinal signs and symptoms	Gastrointestinal disorders	1	19757	6305	6304	45904707	0.368602	0.36857	0.0519055	2.61714	1.08153	-1.43947	FALSE	FALSE	0.368702	0.0519242	2.61807	N
Schizophrenia	Schizophrenia NEC	Schizophrenia and other psychotic disorders	Psychiatric disorders	1	19757	9356	9355	45901656	0.248388	0.24835	0.0349767	1.76339	2.27457	-2.00887	FALSE	FALSE	0.248468	0.0349934	1.76423	N
Mental impairment	Mental impairment (excl dementia and memory loss)	Mental impairment disorders	Nervous system disorders	3	19755	17340	17337	45893674	0.402088	0.401997	0.129626	1.24668	2.66786	-1.31405	FALSE	FALSE	0.402192	0.129689	1.24728	N
Mental status changes	Mental disorders NEC	Psychiatric disorders NEC	Psychiatric disorders	8	19750	17019	17011	45894000	1.09278	1.09282	0.546344	2.18591	0.0630161	0.12795	0.0639671	0.25593	1.09274	0.546304	2.18574	N
Psychotic disorder	Psychotic disorder NEC	Schizophrenia and other psychotic disorders	Psychiatric disorders	1	19757	18543	18542	45892469	0.125319	0.125275	0.0176442	0.889458	6.10708	-2.99578	FALSE	FALSE	0.125366	0.0176571	0.890107	N
Psychomotor hyperactivity	Dyskinesias and movement disorders NEC	Movement disorders (incl parkinsonism)	Nervous system disorders	1	19757	11184	11183	45899828	0.207786	0.207746	0.0292587	1.47506	3.0209	-2.26634	FALSE	FALSE	0.207856	0.0292743	1.47584	N
Psychomotor skills impaired	Nervous system disorders NEC	Neurological disorders NEC	Nervous system disorders	1	19757	1996	1995	45909016	1.16475	1.16475	0.163977	8.27344	0.0232914	0.219912	0.0309598	1.56207	1.16466	0.163964	8.27279	N
Mental disorder	Mental disorders NEC	Psychiatric disorders NEC	Psychiatric disorders	1	19757	30016	30015	45880996	0.0774169	0.0773702	0.0108973	0.549321	11.0013	-3.69064	FALSE	FALSE	0.0774476	0.0109082	0.549871	N
Diabetes mellitus	Diabetes mellitus (incl subtypes)	Glucose metabolism disorders (incl diabetes mellitus)	Metabolism and nutrition disorders	5	19753	48804	48799	45862212	0.238086	0.237893	0.0990005	0.571643	12.203	-2.06998	FALSE	FALSE	0.238164	0.0991133	0.572294	N
Diabetes mellitus inadequate control	Diabetes mellitus (incl subtypes)	Glucose metabolism disorders (incl diabetes mellitus)	Metabolism and nutrition disorders	4	19754	11843	11839	45899172	0.785089	0.785045	0.294558	2.09227	0.235301	-0.348939	FALSE	FALSE	0.785162	0.294602	2.09258	N
Diabetic foot	Skin and subcutaneous tissue ulcerations	Skin and subcutaneous tissue disorders NEC	Skin and subcutaneous tissue disorders	1	19757	3141	3140	45907871	0.740021	0.740008	0.104199	5.25546	0.0913109	-0.4342	FALSE	FALSE	0.740104	0.104212	5.25614	N
Diabetic ketoacidosis	Diabetic complications NEC	Diabetic complications	Metabolism and nutrition disorders	1	19757	18489	18488	45892523	0.125685	0.125641	0.0176958	0.892057	6.0842	-2.99157	FALSE	FALSE	0.125732	0.0177087	0.892707	N
Colitis erosive	Colitis (excl infective)	Gastrointestinal inflammatory conditions	Gastrointestinal disorders	1	19757	98	97	45910914	23.9553	23.9565	3.34047	171.806	21.7727	4.5681	0.636972	32.7605	23.7211	3.30765	170.118	N
Feeling jittery	Feelings and sensations NEC	General system disorders NEC	General disorders and administration site conditions	1	19757	12698	12697	45898314	0.183009	0.182968	0.0257693	1.29911	3.64794	-2.44951	FALSE	FALSE	0.183073	0.0257842	1.29986	N
Defaecation urgency	Gastrointestinal spastic and hypermotility disorders	Gastrointestinal motility and defaecation conditions	Gastrointestinal disorders	2	19756	5325	5323	45905688	0.873067	0.873054	0.218271	3.49209	0.0368996	-0.195758	FALSE	FALSE	0.873114	0.218286	3.49234	N
Purpura	Purpura and related conditions	Skin vascular abnormalities	Skin and subcutaneous tissue disorders	6	19752	5432	5426	45905585	2.56948	2.56996	1.15391	5.72372	5.74631	1.3605	0.610867	3.03007	2.56775	1.15292	5.7188	N
Erythema	Erythemas	Epidermal and dermal conditions	Skin and subcutaneous tissue disorders	60	19698	161614	161554	45749457	0.862993	0.862576	0.66945	1.11142	1.30917	-0.212494	FALSE	FALSE	0.863044	0.669813	1.11202	N
Red cell distribution width increased	Red blood cell analyses	Haematology investigations (incl blood groups)	Investigations	2	19756	3393	3391	45907620	1.37049	1.37053	0.342593	5.48274	0.200209	0.454463	0.113603	1.81806	1.37027	0.342529	5.48171	N
Red cell distribution width decreased	Red blood cell analyses	Haematology investigations (incl blood groups)	Investigations	1	19757	386	385	45910626	6.0355	6.03575	0.847985	42.9611	4.19034	2.59035	0.363928	18.4375	6.02245	0.846116	42.8664	N
Haematocrit decreased	Red blood cell analyses	Haematology investigations (incl blood groups)	Investigations	5	19753	11482	11477	45899534	1.01231	1.01232	0.421221	2.4329	0.000748883	0.0176501	0.00734411	0.0424183	1.01231	0.421217	2.43288	N
Polycythaemia	Polycythaemia (excl rubra vera)	Red blood cell disorders	Blood and lymphatic system disorders	1	19757	1265	1264	45909747	1.83834	1.83839	0.258739	13.0621	0.38202	0.877887	0.123556	6.23755	1.83768	0.258639	13.0571	N
Red blood cell count decreased	Red blood cell analyses	Haematology investigations (incl blood groups)	Investigations	7	19751	21311	21304	45889707	0.763503	0.763419	0.363851	1.60178	0.512858	-0.389147	FALSE	FALSE	0.763581	0.363928	1.60212	N
Red blood cell transfusion	Blood and blood product treatment	Haematological and lymphoid tissue therapeutic procedures	Surgical and medical procedures	1	19757	1524	1523	45909488	1.52572	1.52574	0.214765	10.8393	0.181034	0.609161	0.085746	4.32763	1.52537	0.214713	10.8366	N
Rash erythematous	Rashes, eruptions and exanthems NEC	Epidermal and dermal conditions	Skin and subcutaneous tissue disorders	4	19754	31550	31546	45879465	0.294639	0.294496	0.11051	0.784798	6.7583	-1.76254	FALSE	FALSE	0.294728	0.110597	0.785417	N
Hyperfibrinolysis	Coagulopathies	Coagulopathies and bleeding diatheses (excl thrombocytopenic)	Blood and lymphatic system disorders	2	19756	53	51	45910960	91.1242	91.1333	22.1849	374.367	171.543	6.45489	1.57134	26.516	87.7233	21.3548	360.358	N
Fibrosis	Fibrosis NEC	Tissue disorders NEC	General disorders and administration site conditions	1	19757	1883	1882	45909129	1.23468	1.23469	0.173818	8.77048	0.0445844	0.303991	0.0427953	2.15936	1.23455	0.173798	8.76951	N
Fibrin D dimer increased	Coagulation and bleeding analyses	Haematology investigations (incl blood groups)	Investigations	3	19755	2332	2329	45908682	2.99313	2.99343	0.96464	9.2891	3.97677	1.58042	0.509293	4.90429	2.99057	0.963716	9.28021	N
Fibrin degradation products increased	Coagulation and bleeding analyses	Haematology investigations (incl blood groups)	Investigations	1	19757	137	136	45910875	17.0858	17.0866	2.38942	122.185	15.0338	4.08478	0.571223	29.2099	16.9684	2.37289	121.34	N
Mediastinitis	Infections NEC	Infections - pathogen unspecified	Infections and infestations	1	19757	408	407	45910604	5.70926	5.70949	0.802258	40.6332	3.87492	2.51038	0.352741	17.8659	5.69771	0.800602	40.5494	N
Pneumomediastinum	Mediastinal disorders	Thoracic disorders (excl lung and pleura)	Respiratory, thoracic and mediastinal disorders	1	19757	1269	1268	45909743	1.83254	1.83259	0.257923	13.0208	0.377946	0.873332	0.122915	6.20517	1.83189	0.257825	13.0159	N
Mediastinal mass	Mediastinal disorders	Thoracic disorders (excl lung and pleura)	Respiratory, thoracic and mediastinal disorders	1	19757	257	256	45910755	9.07682	9.07723	1.27366	64.6924	7.15907	3.17718	0.445803	22.6434	9.0454	1.26919	64.4655	N
Mediastinum neoplasm	Mediastinal neoplasms malignancy unspecified NEC	Respiratory and mediastinal neoplasms malignant and unspecified	Neoplasms benign, malignant and unspecified (incl cysts and polyps)	1	19757	116	115	45910896	20.2058	20.2068	2.82205	144.687	18.098	4.32483	0.604	30.9671	20.0402	2.7988	143.494	N
Tissue infiltration	General signs and symptoms NEC	General system disorders NEC	General disorders and administration site conditions	1	19757	236	235	45910776	9.88794	9.88839	1.387	70.4975	7.95527	3.30017	0.462901	23.5279	9.85028	1.38166	70.2258	N
Parvovirus B19 infection	Parvoviral infections	Viral infectious disorders	Infections and infestations	1	19757	609	608	45910403	3.82182	3.82196	0.537462	27.1785	2.08008	1.93251	0.271759	13.7423	3.81719	0.536791	27.1445	N
Parvovirus infection	Parvoviral infections	Viral infectious disorders	Infections and infestations	2	19756	247	245	45910766	18.9687	18.9705	4.71733	76.2892	33.7674	4.23444	1.05296	17.0286	18.8232	4.68069	75.6968	N
Bronchiolitis	Viral infections NEC	Viral infectious disorders	Infections and infestations	4	19754	2495	2491	45908520	3.7313	3.73185	1.39937	9.95217	7.98482	1.89798	0.711704	5.06158	3.72692	1.39752	9.93902	N
Apoptotic colonopathy	Gastrointestinal mucosal dystrophies and secretion disorders	Gastrointestinal conditions NEC	Gastrointestinal disorders	1	19757	66	65	45910946	35.7487	35.7505	4.96044	257.658	33.265	5.13841	0.712964	37.0331	35.2222	4.88715	253.851	N
Cytokine release syndrome	Immune and associated conditions NEC	Immune disorders NEC	Immune system disorders	91	19667	13768	13677	45897334	15.4605	15.5274	12.6289	19.0912	1223.03	3.94157	3.20579	4.84622	15.365	12.4968	18.8914	Y
Cytokine storm	Immune and associated conditions NEC	Immune disorders NEC	Immune system disorders	1	19757	510	509	45910502	4.56516	4.56534	0.641799	32.4749	2.77878	2.18845	0.307654	15.5673	4.55817	0.640791	32.4239	N
Cytogenetic abnormality	Chromosomal abnormalities NEC	Chromosomal abnormalities, gene alterations and gene variants	Congenital, familial and genetic disorders	2	19756	785	783	45910228	5.93529	5.93579	1.48176	23.7782	8.18678	2.56626	0.64062	10.2802	5.92272	1.4785	23.7258	N
Superinfection bacterial	Bacterial infections NEC	Bacterial infectious disorders	Infections and infestations	6	19752	623	617	45910394	22.5964	22.603	10.1139	50.514	122.653	4.48468	2.00671	10.0225	22.3884	10.0179	50.0346	Y
Arthritis bacterial	Bacterial infections NEC	Bacterial infectious disorders	Infections and infestations	1	19757	2903	2902	45908109	0.800712	0.800702	0.112742	5.68665	0.0495864	-0.320521	FALSE	FALSE	0.800781	0.112753	5.68721	N
Bacterial prostatitis	Bacterial infections NEC	Bacterial infectious disorders	Infections and infestations	1	19757	81	80	45910931	29.0458	29.0473	4.04169	208.76	26.746	4.84296	0.673858	34.8059	28.6996	3.99331	206.261	N
Enterocolitis bacterial	Bacterial infections NEC	Bacterial infectious disorders	Infections and infestations	1	19757	208	207	45910804	11.2254	11.226	1.57373	80.0785	9.26979	3.48237	0.488183	24.8409	11.1763	1.56677	79.7241	N
Bacterial infection	Bacterial infections NEC	Bacterial infectious disorders	Infections and infestations	6	19752	13061	13055	45897956	1.06794	1.06796	0.479641	2.37792	0.0259312	0.0947931	0.0425732	0.211065	1.06791	0.479617	2.3778	N
Bacterial tracheitis	Bacterial infections NEC	Bacterial infectious disorders	Infections and infestations	1	19757	62	61	45910950	38.0929	38.0948	5.28054	274.823	35.5366	5.22861	0.724768	37.7202	37.4946	5.19735	270.493	N
Bacterial colitis	Bacterial infections NEC	Bacterial infectious disorders	Infections and infestations	1	19757	145	144	45910867	16.1366	16.1373	2.25758	115.351	14.1007	4.0029	0.559997	28.613	16.0322	2.24287	114.599	N
Pneumonia bacterial	Bacterial infections NEC	Bacterial infectious disorders	Infections and infestations	14	19744	6787	6773	45904238	4.80309	4.80579	2.84414	8.1204	42.0773	2.2616	1.33846	3.82146	4.79525	2.83791	8.10259	Y
Meningitis bacterial	Bacterial infections NEC	Bacterial infectious disorders	Infections and infestations	1	19757	1012	1011	45910000	2.29838	2.29845	0.323426	16.3341	0.732764	1.19981	0.168832	8.52656	2.2971	0.323237	16.3245	N
Bacterial sepsis	Bacterial infections NEC	Bacterial infectious disorders	Infections and infestations	6	19752	2149	2143	45908868	6.50583	6.50751	2.9199	14.5031	27.8805	2.69832	1.21073	6.01368	6.49046	2.91225	14.4651	Y
Abscess bacterial	Bacterial infections NEC	Bacterial infectious disorders	Infections and infestations	1	19757	258	257	45910754	9.04151	9.04191	1.26872	64.4397	7.12443	3.17158	0.445023	22.6031	9.01034	1.26429	64.2147	N
End stage renal disease	Renal failure and impairment	Renal disorders (excl nephropathies)	Renal and urinary disorders	2	19756	17338	17336	45893675	0.268074	0.268	0.0670144	1.07177	3.99782	-1.89884	FALSE	FALSE	0.268159	0.0670541	1.0724	N
Transurethral prostatectomy	Prostatic therapeutic procedures	Male genital tract therapeutic procedures	Surgical and medical procedures	1	19757	342	341	45910670	6.81427	6.81457	0.957089	48.5204	4.94655	2.76496	0.388331	19.6868	6.79727	0.95466	48.3972	N
Extranodal marginal zone B-cell lymphoma (MALT type)	Extranodal marginal zone B-cell lymphomas (low grade B-cell)	Lymphomas non-Hodgkin's B-cell	Neoplasms benign, malignant and unspecified (incl cysts and polyps)	1	19757	340	339	45910672	6.85447	6.85477	0.962719	48.8075	4.98569	2.77342	0.389513	19.7473	6.83726	0.960259	48.6827	N
Tuberculosis	Tuberculous infections	Mycobacterial infectious disorders	Infections and infestations	5	19753	9314	9309	45901702	1.24808	1.24814	0.519322	2.99978	0.246463	0.319551	0.132958	0.76801	1.24794	0.51924	2.99931	N
Colitis	Colitis (excl infective)	Gastrointestinal inflammatory conditions	Gastrointestinal disorders	31	19727	28110	28079	45882932	2.56539	2.56785	1.80502	3.65307	29.5966	1.35821	0.954727	1.93221	2.56367	1.80208	3.64711	N
Colonic fistula	Gastrointestinal fistulae	Gastrointestinal conditions NEC	Gastrointestinal disorders	2	19756	410	408	45910603	11.3905	11.3916	2.83909	45.7077	18.8643	3.50333	0.873123	14.0568	11.3398	2.82619	45.5001	N
Colon cancer	Colorectal neoplasms malignant	Gastrointestinal neoplasms malignant and unspecified	Neoplasms benign, malignant and unspecified (incl cysts and polyps)	6	19752	11084	11078	45899933	1.25853	1.25861	0.565244	2.8025	0.318552	0.33158	0.148913	0.738317	1.25839	0.565146	2.80201	N
Colorectal cancer	Colorectal neoplasms malignant	Gastrointestinal neoplasms malignant and unspecified	Neoplasms benign, malignant and unspecified (incl cysts and polyps)	2	19756	46933	46931	45864080	0.0990248	0.0989336	0.02474	0.395629	16.4111	-3.33551	FALSE	FALSE	0.0990632	0.0247724	0.396148	N
Adenocarcinoma of colon	Colorectal neoplasms malignant	Gastrointestinal neoplasms malignant and unspecified	Neoplasms benign, malignant and unspecified (incl cysts and polyps)	4	19754	1659	1655	45909356	5.61611	5.61705	2.10544	14.9856	15.1406	2.48671	0.932094	6.63423	5.60498	2.10092	14.9534	Y
Conjunctival hyperaemia	Conjunctival infections, irritations and inflammations	Ocular infections, irritations and inflammations	Eye disorders	1	19757	2508	2507	45908504	0.926872	0.926868	0.1305	6.58304	0.00576772	-0.109513	FALSE	FALSE	0.926901	0.130504	6.58327	N
Conjunctival haemorrhage	Conjunctival and corneal bleeding and vascular disorders	Ocular haemorrhages and vascular disorders NEC	Eye disorders	1	19757	2666	2665	45908346	0.87192	0.871914	0.122765	6.19258	0.0188082	-0.197653	FALSE	FALSE	0.871968	0.122773	6.19297	N
Conjunctivitis	Eye and eyelid infections	Infections - pathogen unspecified	Infections and infestations	2	19756	13930	13928	45897083	0.333668	0.333601	0.0834165	1.33414	2.66174	-1.5831	FALSE	FALSE	0.333764	0.0834573	1.3348	N
Nodule	Mass conditions NEC	Tissue disorders NEC	General disorders and administration site conditions	3	19755	10154	10151	45900860	0.68673	0.686683	0.221409	2.12969	0.428686	-0.54199	FALSE	FALSE	0.686823	0.221454	2.13013	N
Contraindicated product administered	Product administration errors and issues	Medication errors and other product use errors and issues	Injury, poisoning and procedural complications	2	19756	25062	25060	45885951	0.185448	0.185366	0.0463526	0.741286	7.15891	-2.43041	FALSE	FALSE	0.185513	0.0463894	0.741875	N
Wrong product administered	Product administration errors and issues	Medication errors and other product use errors and issues	Injury, poisoning and procedural complications	1	19757	10924	10923	45900088	0.212732	0.212692	0.0299552	1.51018	2.91392	-2.23241	FALSE	FALSE	0.212804	0.029971	1.51097	N
Incorrect dose administered	Product administration errors and issues	Medication errors and other product use errors and issues	Injury, poisoning and procedural complications	7	19751	170220	170213	45740798	0.0955607	0.0952401	0.0453969	0.199808	60.1412	-3.38688	FALSE	FALSE	0.0955979	0.0455674	0.200559	N
Incorrect drug administration rate	Product administration errors and issues	Medication errors and other product use errors and issues	Injury, poisoning and procedural complications	5	19753	3254	3249	45907762	3.57597	3.57662	1.4875	8.59984	9.26448	1.83674	0.763889	4.41636	3.57201	1.48558	8.58875	N
Administration site extravasation	Administration site reactions NEC	Administration site reactions	General disorders and administration site conditions	2	19756	830	828	45910183	5.61272	5.61319	1.40137	22.4837	7.56364	2.48584	0.620605	9.95707	5.60161	1.39847	22.4373	N
Feeling of despair	Mood alterations with depressive symptoms	Depressed mood disorders and disturbances	Psychiatric disorders	1	19757	3334	3333	45907678	0.69717	0.697154	0.0981663	4.95103	0.131511	-0.52023	FALSE	FALSE	0.697261	0.0981813	4.95178	N
Secondary immunodeficiency	Acquired immunodeficiency syndromes	Immunodeficiency syndromes	Immune system disorders	5	19753	954	949	45910062	12.2427	12.2456	5.08456	29.492	51.3525	3.60689	1.49764	8.68677	12.1838	5.05891	29.3432	Y
Vitamin B12 deficiency	Water soluble vitamin deficiencies	Vitamin related disorders	Metabolism and nutrition disorders	2	19756	2907	2905	45908106	1.59977	1.59983	0.399885	6.40049	0.44944	0.677493	0.169342	2.71047	1.59936	0.399767	6.3986	N
Vitamin D deficiency	Fat soluble vitamin deficiencies and disorders	Vitamin related disorders	Metabolism and nutrition disorders	2	19756	7643	7641	45903370	0.60821	0.60817	0.15206	2.43241	0.504709	-0.717115	FALSE	FALSE	0.608313	0.152095	2.43297	N
Bradyarrhythmia	Rate and rhythm disorders NEC	Cardiac arrhythmias	Cardiac disorders	2	19756	984	982	45910029	4.73252	4.7329	1.1819	18.9527	5.87581	2.24029	0.559449	8.97118	4.72493	1.17992	18.9208	N
Hypoxia	Conditions associated with abnormal gas exchange	Respiratory disorders NEC	Respiratory, thoracic and mediastinal disorders	69	19689	24122	24053	45886958	6.66582	6.68568	5.27649	8.47122	331.517	2.73327	2.15716	3.46325	6.64962	5.24803	8.42553	Y
Ischaemic stroke	Central nervous system haemorrhages and cerebrovascular accidents	Central nervous system vascular disorders	Nervous system disorders	5	19753	13415	13410	45897601	0.866393	0.86636	0.360498	2.08206	0.103009	-0.206823	FALSE	FALSE	0.866443	0.360533	2.08226	N
Colitis ischaemic	Colitis (excl infective)	Gastrointestinal inflammatory conditions	Gastrointestinal disorders	2	19756	4212	4210	45906801	1.10388	1.10389	0.275963	4.41571	0.0195436	0.142519	0.0356284	0.570094	1.10383	0.275948	4.41547	N
Ischaemic hepatitis	Hepatocellular damage and hepatitis NEC	Hepatic and hepatobiliary disorders	Hepatobiliary disorders	2	19756	843	841	45910170	5.52596	5.52642	1.37974	22.1356	7.3964	2.46342	0.615023	9.86701	5.51522	1.37694	22.0907	N
Optic ischaemic neuropathy	Optic nerve bleeding and vascular disorders	Ocular haemorrhages and vascular disorders NEC	Eye disorders	1	19757	1511	1510	45909501	1.53885	1.53888	0.216613	10.9326	0.188569	0.62152	0.0874852	4.41546	1.5385	0.216559	10.9299	N
Iron deficiency anaemia	Anaemia deficiencies	Anaemias nonhaemolytic and marrow depression	Blood and lymphatic system disorders	1	19757	6490	6489	45904522	0.358093	0.358061	0.0504258	2.5425	1.15065	-1.48119	FALSE	FALSE	0.358192	0.0504443	2.54343	N
Reticulocytopenia	Red blood cell abnormal findings NEC	Red blood cell disorders	Blood and lymphatic system disorders	1	19757	99	98	45910913	23.7109	23.712	3.30673	170.035	21.5334	4.55345	0.634995	32.6521	23.4815	3.27458	168.382	N
Drug resistance	Therapeutic and nontherapeutic responses	Therapeutic and nontherapeutic effects (excl toxicity)	General disorders and administration site conditions	5	19753	21235	21230	45889781	0.54726	0.547146	0.227685	1.31484	1.87315	-0.86942	FALSE	FALSE	0.547367	0.227777	1.31537	N
Ototoxicity	Ear disorders NEC	Aural disorders NEC	Ear and labyrinth disorders	1	19757	1407	1406	45909605	1.65268	1.65271	0.232625	11.7419	0.257582	0.724402	0.101962	5.14661	1.65222	0.232555	11.7384	N
Ear pain	Ear disorders NEC	Aural disorders NEC	Ear and labyrinth disorders	2	19756	14189	14187	45896824	0.327577	0.327509	0.0818934	1.30978	2.76105	-1.60968	FALSE	FALSE	0.327672	0.0819341	1.31043	N
Ear pruritus	Ear disorders NEC	Aural disorders NEC	Ear and labyrinth disorders	2	19756	2594	2592	45908419	1.79295	1.79303	0.448151	7.17385	0.700883	0.841846	0.210411	3.36819	1.79234	0.447978	7.17108	N
Deafness	Hearing losses	Hearing disorders	Ear and labyrinth disorders	4	19754	19287	19283	45891728	0.482014	0.481909	0.180829	1.28428	2.22705	-1.05253	FALSE	FALSE	0.482121	0.180909	1.28485	N
Ear swelling	Ear disorders NEC	Aural disorders NEC	Ear and labyrinth disorders	1	19757	1874	1873	45909138	1.24061	1.24062	0.174652	8.81265	0.0466429	0.310903	0.0437682	2.20847	1.24048	0.174633	8.81165	N
Ear infection	Ear infections	Infections - pathogen unspecified	Infections and infestations	1	19757	20684	20683	45890328	0.112347	0.112302	0.0158171	0.797344	7.01618	-3.15342	FALSE	FALSE	0.11239	0.0158295	0.797968	N
Ear disorder	Ear disorders NEC	Aural disorders NEC	Ear and labyrinth disorders	1	19757	3506	3505	45907506	0.662958	0.662941	0.09335	4.70798	0.171314	-0.592802	FALSE	FALSE	0.663054	0.093366	4.70879	N
Ear infection staphylococcal	Staphylococcal infections	Bacterial infectious disorders	Infections and infestations	1	19757	94	93	45910918	24.9857	24.9869	3.48265	179.273	22.7808	4.62822	0.645076	33.206	24.7305	3.44691	177.434	N
Tinnitus	Inner ear signs and symptoms	Inner ear and VIIIth cranial nerve disorders	Ear and labyrinth disorders	3	19755	32928	32925	45878086	0.211724	0.211604	0.068236	0.656197	8.8101	-2.23926	FALSE	FALSE	0.211795	0.0682978	0.65679	N
Pneumocystis jirovecii infection	Pneumocystis infections	Fungal infectious disorders	Infections and infestations	3	19755	963	960	45910051	7.26146	7.26241	2.3379	22.5598	16.1474	2.85638	0.919519	8.87301	7.24195	2.33131	22.4963	Y
Pneumocystis jirovecii pneumonia	Pneumocystis infections	Fungal infectious disorders	Infections and infestations	24	19734	8795	8771	45902240	6.35823	6.36474	4.26269	9.50338	108.097	2.6653	1.78505	3.97964	6.34361	4.24853	9.47181	Y
Occupational exposure to product	Occupational exposures	Exposures, chemical injuries and poisoning	Injury, poisoning and procedural complications	1	19757	6110	6109	45904902	0.380368	0.380336	0.0535623	2.7007	1.00937	-1.39415	FALSE	FALSE	0.380469	0.053581	2.70164	N
Granuloma	Inflammations	General system disorders NEC	General disorders and administration site conditions	1	19757	2215	2214	45908797	1.04953	1.04954	0.147763	7.45467	0.00233682	0.0697173	0.00981544	0.49519	1.04951	0.14776	7.45449	N
Granulomatosis with polyangiitis	Vasculitides NEC	Vascular infections and inflammations	Vascular disorders	1	19757	1033	1032	45909979	2.25162	2.25168	0.316851	16.0014	0.695083	1.17018	0.164666	8.31582	2.2504	0.316672	15.9923	N
Granulomatous lymphadenitis	Lymphatic system disorders NEC	Spleen, lymphatic and reticuloendothelial system disorders	Blood and lymphatic system disorders	2	19756	158	156	45910855	29.7906	29.7935	7.38489	120.199	54.9441	4.87903	1.20936	19.6839	29.4262	7.29383	118.717	N
Rib fracture	Thoracic cage fractures and dislocations	Bone and joint injuries	Injury, poisoning and procedural complications	3	19755	15333	15330	45895681	0.454729	0.454647	0.146601	1.40997	1.96179	-1.13658	FALSE	FALSE	0.454836	0.146662	1.41056	N
Hypertonia	Muscle tone abnormal	Neuromuscular disorders	Nervous system disorders	1	19757	2801	2800	45908211	0.829881	0.829872	0.116848	5.89389	0.0348627	-0.268918	FALSE	FALSE	0.829942	0.116858	5.89438	N
Muscular weakness	Muscle weakness conditions	Muscle disorders	Musculoskeletal and connective tissue disorders	16	19742	81463	81447	45829564	0.456477	0.456036	0.279311	0.744579	10.3711	-1.13105	FALSE	FALSE	0.456584	0.279646	0.745473	N
Myositis	Muscle infections and inflammations	Muscle disorders	Musculoskeletal and connective tissue disorders	2	19756	5732	5730	45905281	0.811053	0.811034	0.202769	3.24396	0.0880163	-0.302015	FALSE	FALSE	0.811119	0.20279	3.2443	N
Myopathy	Myopathies	Muscle disorders	Musculoskeletal and connective tissue disorders	1	19757	5606	5605	45905406	0.41457	0.414541	0.0583784	2.94362	0.82666	-1.26995	FALSE	FALSE	0.414675	0.0583973	2.94457	N
Muscle spasms	Muscle related signs and symptoms NEC	Muscle disorders	Musculoskeletal and connective tissue disorders	16	19742	137419	137403	45773608	0.270581	0.26999	0.165365	0.440809	31.552	-1.88541	FALSE	FALSE	0.270666	0.16578	0.441913	N
Myalgia	Muscle pains	Muscle disorders	Musculoskeletal and connective tissue disorders	25	19733	119190	119165	45791846	0.487489	0.48684	0.328865	0.720702	13.5026	-1.03624	FALSE	FALSE	0.487597	0.329376	0.721822	N
Muscle discomfort	Muscle related signs and symptoms NEC	Muscle disorders	Musculoskeletal and connective tissue disorders	1	19757	640	639	45910372	3.63641	3.63654	0.511428	25.8579	1.90845	1.86088	0.261706	13.2319	3.63229	0.51083	25.8277	N
Muscle haemorrhage	Muscle related signs and symptoms NEC	Muscle disorders	Musculoskeletal and connective tissue disorders	2	19756	2682	2680	45908331	1.73408	1.73415	0.433442	6.93816	0.621082	0.793715	0.198385	3.17556	1.73353	0.433287	6.93567	N
Muscle twitching	Muscle related signs and symptoms NEC	Muscle disorders	Musculoskeletal and connective tissue disorders	5	19753	15947	15942	45895069	0.728788	0.728719	0.303233	1.75123	0.504664	-0.456261	FALSE	FALSE	0.728873	0.303297	1.7516	N
Muscle rupture	Muscle, tendon and ligament injuries	Injuries NEC	Injury, poisoning and procedural complications	1	19757	2885	2884	45908127	0.80571	0.8057	0.113445	5.72215	0.0468382	-0.311547	FALSE	FALSE	0.805777	0.113456	5.7227	N
Muscle spasticity	Neuromuscular disorders NEC	Neuromuscular disorders	Nervous system disorders	3	19755	9089	9086	45901925	0.767224	0.767189	0.247362	2.37942	0.211844	-0.382135	FALSE	FALSE	0.767301	0.247398	2.37977	N
Muscle abscess	Muscle and soft tissue infections	Infections - pathogen unspecified	Infections and infestations	2	19756	445	443	45910568	10.4906	10.4916	2.61548	42.0852	17.0948	3.38515	0.843895	13.579	10.4479	2.6046	41.9102	N
Musculoskeletal discomfort	Musculoskeletal and connective tissue pain and discomfort	Musculoskeletal and connective tissue disorders NEC	Musculoskeletal and connective tissue disorders	2	19756	13292	13290	45897721	0.349687	0.349621	0.0874218	1.39822	2.41912	-1.51546	FALSE	FALSE	0.349784	0.0874628	1.39887	N
Musculoskeletal stiffness	Musculoskeletal and connective tissue conditions NEC	Musculoskeletal and connective tissue disorders NEC	Musculoskeletal and connective tissue disorders	3	19755	67455	67452	45843559	0.103348	0.103211	0.0332835	0.320056	23.3716	-3.27387	FALSE	FALSE	0.103387	0.0333403	0.320602	N
Musculoskeletal disorder	Musculoskeletal and connective tissue conditions NEC	Musculoskeletal and connective tissue disorders NEC	Musculoskeletal and connective tissue disorders	3	19755	15575	15572	45895439	0.447663	0.447579	0.144323	1.38805	2.04476	-1.15917	FALSE	FALSE	0.447769	0.144384	1.38864	N
Tendon injury	Muscle, tendon and ligament injuries	Injuries NEC	Injury, poisoning and procedural complications	1	19757	2908	2907	45908104	0.799335	0.799325	0.112548	5.67686	0.0503608	-0.323003	FALSE	FALSE	0.799404	0.112559	5.67743	N
Tendon rupture	Muscle, tendon and ligament injuries	Injuries NEC	Injury, poisoning and procedural complications	1	19757	8029	8028	45902983	0.289445	0.289409	0.0407587	2.05496	1.74442	-1.7882	FALSE	FALSE	0.289534	0.0407763	2.05585	N
Amyotrophic lateral sclerosis	Motor neurone diseases	Neuromuscular disorders	Nervous system disorders	2	19756	1349	1347	45909664	3.45014	3.45038	0.861964	13.8117	3.4749	1.78513	0.445956	7.14577	3.4465	0.860994	13.7961	N
Troponin T increased	Skeletal and cardiac muscle analyses	Enzyme investigations NEC	Investigations	2	19756	856	854	45910157	5.44184	5.44229	1.35877	21.7981	7.2344	2.44134	0.609526	9.77833	5.43146	1.35607	21.7547	N
Troponin increased	Skeletal and cardiac muscle analyses	Enzyme investigations NEC	Investigations	6	19752	5010	5004	45906007	2.78617	2.78671	1.25119	6.20671	6.86304	1.47718	0.663229	3.29004	2.78403	1.24999	6.20074	N
Myoclonus	Neurological signs and symptoms NEC	Neurological disorders NEC	Nervous system disorders	1	19757	7793	7792	45903219	0.298212	0.298176	0.0419933	2.11722	1.6516	-1.74515	FALSE	FALSE	0.298302	0.042011	2.11811	N
Anal fistula	Gastrointestinal fistulae	Gastrointestinal conditions NEC	Gastrointestinal disorders	2	19756	4165	4163	45906848	1.11634	1.11635	0.279078	4.46559	0.0242404	0.158708	0.0396754	0.634854	1.11629	0.279061	4.46532	N
Anal fissure	Anal and rectal disorders NEC	Anal and rectal conditions NEC	Gastrointestinal disorders	2	19756	4059	4057	45906954	1.14551	1.14552	0.286368	4.58231	0.0369522	0.1959	0.0489726	0.783635	1.14544	0.286346	4.58197	N
Proctalgia	Anal and rectal pains	Anal and rectal conditions NEC	Gastrointestinal disorders	1	19757	4662	4661	45906350	0.498534	0.498509	0.0702009	3.54	0.504358	-1.00392	FALSE	FALSE	0.498642	0.0702196	3.54094	N
Anal haemorrhage	Intestinal haemorrhages	Gastrointestinal haemorrhages NEC	Gastrointestinal disorders	2	19756	1988	1986	45909025	2.34005	2.34018	0.58481	9.3645	1.5333	1.22571	0.306303	4.9048	2.3387	0.584439	9.35856	N
Anal incontinence	Gastrointestinal signs and symptoms NEC	Gastrointestinal signs and symptoms	Gastrointestinal disorders	4	19754	9581	9577	45901434	0.97052	0.970514	0.364134	2.58668	0.00358119	-0.0431522	FALSE	FALSE	0.970532	0.364141	2.58673	N
Anal sphincter atony	Anal and rectal disorders NEC	Anal and rectal conditions NEC	Gastrointestinal disorders	1	19757	265	264	45910747	8.80177	8.80216	1.23521	62.7247	6.88933	3.13296	0.439648	22.3257	8.77233	1.23102	62.5121	N
Anal ulcer	Anal and rectal ulcers and perforation	Gastrointestinal ulceration and perforation	Gastrointestinal disorders	2	19756	581	579	45910432	8.02648	8.02719	2.0026	32.1762	12.2599	3.00041	0.748532	12.0268	8.0023	1.99638	32.0764	N
Anal abscess	Abdominal and gastrointestinal infections	Infections - pathogen unspecified	Infections and infestations	3	19755	4213	4210	45906801	1.65582	1.65592	0.533797	5.13691	0.778767	0.727139	0.234398	2.25569	1.65535	0.533615	5.13515	N
Liver function test abnormal	Hepatobiliary function diagnostic procedures	Hepatobiliary investigations	Investigations	10	19748	16302	16292	45894719	1.42626	1.42648	0.767248	2.65213	1.27363	0.511975	0.275372	0.951871	1.426	0.766992	2.65124	N
Hepatic function abnormal	Hepatic enzymes and function abnormalities	Hepatic and hepatobiliary disorders	Hepatobiliary disorders	40	19718	24892	24852	45886159	3.74001	3.74557	2.74589	5.10918	80.2099	1.90134	1.39388	2.59355	3.7356	2.73859	5.09559	Y
Hepatic cyst	Hepatic and hepatobiliary disorders NEC	Hepatic and hepatobiliary disorders	Hepatobiliary disorders	2	19756	2282	2280	45908731	2.0383	2.03841	0.509443	8.15619	1.05694	1.02673	0.256601	4.10819	2.03739	0.509189	8.15213	N
Liver injury	Hepatocellular damage and hepatitis NEC	Hepatic and hepatobiliary disorders	Hepatobiliary disorders	11	19747	16761	16750	45894261	1.52599	1.52628	0.844944	2.75704	1.99375	0.609419	0.337372	1.10084	1.52565	0.84459	2.75588	N
Hepatitis	Hepatocellular damage and hepatitis NEC	Hepatic and hepatobiliary disorders	Hepatobiliary disorders	13	19745	16250	16237	45894774	1.86042	1.86099	1.08016	3.20628	5.17084	0.895096	0.519532	1.54215	1.85973	1.07943	3.20411	N
Hepatic lesion	Hepatic and hepatobiliary disorders NEC	Hepatic and hepatobiliary disorders	Hepatobiliary disorders	1	19757	3133	3132	45907879	0.741912	0.741898	0.104465	5.26889	0.0897586	-0.430521	FALSE	FALSE	0.741994	0.104478	5.26957	N
Hepatic cirrhosis	Hepatic fibrosis and cirrhosis	Hepatic and hepatobiliary disorders	Hepatobiliary disorders	3	19755	13083	13080	45897931	0.532951	0.53288	0.171825	1.65262	1.22796	-0.907635	FALSE	FALSE	0.533058	0.171882	1.65317	N
Hepatocellular injury	Hepatocellular damage and hepatitis NEC	Hepatic and hepatobiliary disorders	Hepatobiliary disorders	33	19725	12204	12171	45898840	6.3003	6.30917	4.48198	8.88126	146.789	2.65214	1.88405	3.73335	6.28597	4.4655	8.84861	Y
Hepatic cytolysis	Hepatocellular damage and hepatitis NEC	Hepatic and hepatobiliary disorders	Hepatobiliary disorders	17	19741	8882	8865	45902146	4.45599	4.45896	2.77011	7.17747	45.4885	2.1536	1.33791	3.46659	4.44937	2.76415	7.16203	Y
Hepatocellular carcinoma	Hepatic neoplasms malignant	Hepatobiliary neoplasms malignant and unspecified	Neoplasms benign, malignant and unspecified (incl cysts and polyps)	2	19756	6894	6892	45904119	0.674308	0.674275	0.168585	2.69685	0.314575	-0.568317	FALSE	FALSE	0.674403	0.168617	2.69736	N
Hepatomegaly	Hepatobiliary signs and symptoms	Hepatic and hepatobiliary disorders	Hepatobiliary disorders	5	19753	5991	5986	45905025	1.94092	1.94116	0.807565	4.66599	2.27908	0.956155	0.397782	2.29833	1.94013	0.807139	4.66353	N
Hepatic steatosis	Hepatocellular damage and hepatitis NEC	Hepatic and hepatobiliary disorders	Hepatobiliary disorders	3	19755	11996	11993	45899018	0.581256	0.581192	0.1874	1.80247	0.905016	-0.782495	FALSE	FALSE	0.581361	0.187455	1.803	N
Liver function test increased	Hepatobiliary function diagnostic procedures	Hepatobiliary investigations	Investigations	14	19744	18311	18297	45892714	1.77796	1.77851	1.05291	3.00415	4.76389	0.82974	0.491221	1.40155	1.77737	1.05223	3.00221	N
Hepatotoxicity	Hepatocellular damage and hepatitis NEC	Hepatic and hepatobiliary disorders	Hepatobiliary disorders	12	19746	15903	15891	45895120	1.7547	1.75516	0.996379	3.09179	3.89362	0.810759	0.460256	1.42819	1.75413	0.995796	3.08998	N
Liver disorder	Hepatic and hepatobiliary disorders NEC	Hepatic and hepatobiliary disorders	Hepatobiliary disorders	25	19733	29990	29965	45881046	1.93865	1.93984	1.31022	2.87202	11.3598	0.954471	0.644674	1.41314	1.93787	1.30889	2.86911	N
Hepatosplenic T-cell lymphoma	Adult T-cell lymphomas/leukaemias	Lymphomas non-Hodgkin's T-cell	Neoplasms benign, malignant and unspecified (incl cysts and polyps)	1	19757	239	238	45910773	9.76331	9.76375	1.36959	69.6052	7.83286	3.28194	0.460369	23.3968	9.72664	1.36439	69.3407	N
Hepatosplenic candidiasis	Candida infections	Fungal infectious disorders	Infections and infestations	1	19757	102	101	45910910	23.0066	23.0077	3.20946	164.936	20.8437	4.51038	0.629175	32.3337	22.7909	3.1792	163.381	N
Hepatosplenomegaly	Hepatobiliary signs and symptoms	Hepatic and hepatobiliary disorders	Hepatobiliary disorders	7	19751	1480	1473	45909538	11.0425	11.0461	5.25604	23.2145	63.6314	3.45878	1.64578	7.26898	10.995	5.23175	23.1072	Y
Haemangioma of liver	Hepatobiliary neoplasms benign	Hepatic and biliary neoplasms benign	Neoplasms benign, malignant and unspecified (incl cysts and polyps)	1	19757	600	599	45910412	3.87924	3.87939	0.545525	27.5875	2.13349	1.95399	0.274773	13.8954	3.87444	0.544829	27.5523	N
Hepatic failure	Hepatic failure and associated disorders	Hepatic and hepatobiliary disorders	Hepatobiliary disorders	11	19747	19040	19029	45891982	1.34323	1.34342	0.74373	2.42666	0.964591	0.425494	0.235557	0.768583	1.34303	0.743514	2.42596	N
Metastases to liver	Metastases to specified sites	Metastases	Neoplasms benign, malignant and unspecified (incl cysts and polyps)	1	19757	13010	13009	45898002	0.17862	0.178578	0.0251511	1.26794	3.77788	-2.48453	FALSE	FALSE	0.178683	0.0251659	1.26869	N
Hepatic enzyme increased	Hepatobiliary function diagnostic procedures	Hepatobiliary investigations	Investigations	26	19732	47091	47065	45863946	1.28366	1.28403	0.873941	1.88655	1.63049	0.360084	0.245082	0.529051	1.2835	0.87358	1.88577	N
Parenteral nutrition	Dietary and nutritional therapies	Therapeutic procedures and supportive care NEC	Surgical and medical procedures	1	19757	150	149	45910862	15.5951	15.5958	2.18232	111.455	13.5682	3.95399	0.55328	28.257	15.4978	2.1686	110.754	N
Enterobacter infection	Enterobacter infections	Bacterial infectious disorders	Infections and infestations	1	19757	1072	1071	45909940	2.16962	2.16968	0.305323	15.4182	0.62996	1.11672	0.157148	7.9356	2.16853	0.305162	15.41	N
Intestinal obstruction	Gastrointestinal stenosis and obstruction NEC	Gastrointestinal stenosis and obstruction	Gastrointestinal disorders	11	19747	27380	27369	45883642	0.933916	0.933879	0.51703	1.68681	0.0514479	-0.0985949	FALSE	FALSE	0.933942	0.517065	1.68692	N
Ileus	Gastrointestinal stenosis and obstruction NEC	Gastrointestinal stenosis and obstruction	Gastrointestinal disorders	4	19754	7819	7815	45903196	1.18934	1.18938	0.44623	3.17015	0.120525	0.25004	0.0938099	0.666454	1.18924	0.446179	3.16979	N
Intestinal ulcer	Intestinal ulcers and perforation NEC	Gastrointestinal ulceration and perforation	Gastrointestinal disorders	1	19757	1154	1153	45909858	2.01532	2.01537	0.283627	14.3207	0.511091	1.01038	0.142193	7.17948	2.01444	0.283496	14.3141	N
Enteritis	Gastrointestinal inflammatory disorders NEC	Gastrointestinal inflammatory conditions	Gastrointestinal disorders	6	19752	4882	4876	45906135	2.85931	2.85988	1.28402	6.36974	7.24613	1.51451	0.679984	3.37324	2.85703	1.28274	6.36339	N
Intestinal stenosis	Gastrointestinal stenosis and obstruction NEC	Gastrointestinal stenosis and obstruction	Gastrointestinal disorders	1	19757	3240	3239	45907772	0.717403	0.717388	0.101015	5.09477	0.111294	-0.47897	FALSE	FALSE	0.71749	0.101029	5.09549	N
Enterococcal infection	Enterococcal infections	Bacterial infectious disorders	Infections and infestations	2	19756	3126	3124	45907887	1.48762	1.48767	0.371863	5.95157	0.31949	0.572706	0.143155	2.29117	1.48731	0.371772	5.95013	N
Intestinal perforation	Intestinal ulcers and perforation NEC	Gastrointestinal ulceration and perforation	Gastrointestinal disorders	10	19748	7862	7852	45903159	2.95933	2.96032	1.59192	5.505	12.9582	1.56406	0.841074	2.90851	2.95684	1.59005	5.49852	N
Mesenteric panniculitis	Gastrointestinal inflammatory disorders NEC	Gastrointestinal inflammatory conditions	Gastrointestinal disorders	1	19757	223	222	45910789	10.467	10.4674	1.46787	74.6439	8.52415	3.38191	0.474251	24.1166	10.4245	1.46185	74.3378	N
Intestinal ischaemia	Gastrointestinal vascular occlusion and infarction	Gastrointestinal vascular conditions	Gastrointestinal disorders	2	19756	3588	3586	45907425	1.29597	1.296	0.323969	5.18446	0.135118	0.373844	0.0934525	1.49551	1.2958	0.323921	5.18368	N
Flatulence	Flatulence, bloating and distension	Gastrointestinal signs and symptoms	Gastrointestinal disorders	2	19756	39591	39589	45871422	0.11739	0.1173	0.0293327	0.469079	13.2829	-3.09008	FALSE	FALSE	0.117434	0.0293662	0.469614	N
Enterovesical fistula	Gastrointestinal fistulae	Gastrointestinal conditions NEC	Gastrointestinal disorders	1	19757	496	495	45910516	4.69428	4.69446	0.659915	33.3952	2.90147	2.22861	0.313283	15.8538	4.68683	0.658842	33.3409	N
Diverticulum intestinal	Diverticula	Diverticular disorders	Gastrointestinal disorders	3	19755	2996	2993	45908018	2.3291	2.3293	0.750744	7.22703	2.27322	1.21895	0.392872	3.78198	2.32777	0.75025	7.22228	N
Meningitis enteroviral	Enteroviral infections NEC	Viral infectious disorders	Infections and infestations	3	19755	57	54	45910957	129.093	129.112	40.3658	412.972	361.233	6.93488	2.16813	22.1816	122.351	38.2519	391.346	Y
Enterovirus infection	Enteroviral infections NEC	Viral infectious disorders	Infections and infestations	1	19757	692	691	45910320	3.36276	3.36288	0.472995	23.9092	1.65776	1.74818	0.245885	12.4291	3.35935	0.472498	23.8841	N
Femoral hernia	Femoral hernias	Abdominal hernias and other abdominal wall conditions	Gastrointestinal disorders	1	19757	66	65	45910946	35.7487	35.7505	4.96044	257.658	33.265	5.13841	0.712964	37.0331	35.2222	4.88715	253.851	N
Femoral neck fracture	Limb fractures and dislocations	Bone and joint injuries	Injury, poisoning and procedural complications	3	19755	3632	3629	45907382	1.92092	1.92105	0.619226	5.95979	1.32351	0.941222	0.30339	2.92	1.92015	0.618935	5.95699	N
Femur fracture	Limb fractures and dislocations	Bone and joint injuries	Injury, poisoning and procedural complications	2	19756	20676	20674	45890337	0.224791	0.224713	0.056191	0.898646	5.34862	-2.15286	FALSE	FALSE	0.224866	0.0562294	0.89926	N
Limb discomfort	Musculoskeletal and connective tissue pain and discomfort	Musculoskeletal and connective tissue disorders NEC	Musculoskeletal and connective tissue disorders	3	19755	26145	26142	45884869	0.266659	0.266548	0.0859526	0.826591	6.05305	-1.90648	FALSE	FALSE	0.266743	0.0860156	0.827198	N
Pain in extremity	Musculoskeletal and connective tissue pain and discomfort	Musculoskeletal and connective tissue disorders NEC	Musculoskeletal and connective tissue disorders	29	19729	222678	222649	45688362	0.302657	0.301632	0.209548	0.434181	46.8159	-1.72381	FALSE	FALSE	0.302748	0.210324	0.435788	N
Abscess limb	Infections NEC	Infections - pathogen unspecified	Infections and infestations	3	19755	3273	3270	45907741	2.1318	2.13198	0.687178	6.61448	1.80115	1.09137	0.351771	3.386	2.13077	0.686788	6.61073	N
Venous thrombosis limb	Peripheral embolism and thrombosis	Embolism and thrombosis	Vascular disorders	2	19756	1562	1560	45909451	2.97906	2.97926	0.744373	11.9241	2.6262	1.57363	0.393174	6.29825	2.97653	0.74369	11.9132	N
Extremity necrosis	Peripheral vasoconstriction, necrosis and vascular insufficiency	Arteriosclerosis, stenosis, vascular insufficiency and necrosis	Vascular disorders	1	19757	1251	1250	45909761	1.85893	1.85898	0.261634	13.2085	0.39657	0.893942	0.125814	6.35168	1.85825	0.261532	13.2033	N
Obesity	General nutritional disorders NEC	Appetite and general nutritional disorders	Metabolism and nutrition disorders	2	19756	10981	10979	45900032	0.423293	0.423235	0.105827	1.69265	1.57154	-1.23991	FALSE	FALSE	0.423398	0.105867	1.69331	N
Humerus fracture	Limb fractures and dislocations	Bone and joint injuries	Injury, poisoning and procedural complications	2	19756	3496	3494	45907517	1.33009	1.33012	0.332497	5.32103	0.163756	0.411319	0.102819	1.64544	1.3299	0.332441	5.32014	N
Atelectasis	Parenchymal lung disorders NEC	Lower respiratory tract disorders (excl obstruction and infection)	Respiratory, thoracic and mediastinal disorders	5	19753	5752	5747	45905264	2.02163	2.02189	0.841141	4.86013	2.5795	1.01489	0.42221	2.43954	2.02075	0.840664	4.85737	N
Pulmonary haemorrhage	Lower respiratory tract signs and symptoms	Respiratory tract signs and symptoms	Respiratory, thoracic and mediastinal disorders	3	19755	5208	5205	45905806	1.33929	1.33934	0.431779	4.15452	0.257743	0.421257	0.135806	1.3067	1.33909	0.4317	4.15375	N
Pulmonary function test decreased	Respiratory and pulmonary function diagnostic procedures	Respiratory and pulmonary investigations (excl blood gases)	Investigations	1	19757	3603	3602	45907409	0.645105	0.645087	0.0908367	4.58115	0.195202	-0.632175	FALSE	FALSE	0.645203	0.0908531	4.58198	N
Pulmonary artery thrombosis	Pulmonary thrombotic and embolic conditions	Pulmonary vascular disorders	Respiratory, thoracic and mediastinal disorders	1	19757	509	508	45910503	4.57415	4.57433	0.64306	32.5389	2.78731	2.19129	0.308051	15.5875	4.56713	0.642047	32.4877	N
Pulmonary necrosis	Parenchymal lung disorders NEC	Lower respiratory tract disorders (excl obstruction and infection)	Respiratory, thoracic and mediastinal disorders	1	19757	200	199	45910812	11.6767	11.6773	1.63669	83.3135	9.71359	3.53895	0.496021	25.2493	11.6233	1.62913	82.9288	N
Lung opacity	Lower respiratory tract signs and symptoms	Respiratory tract signs and symptoms	Respiratory, thoracic and mediastinal disorders	2	19756	2007	2005	45909006	2.31787	2.31801	0.579272	9.2757	1.49718	1.21198	0.302876	4.84985	2.31656	0.57891	9.26991	N
Lung neoplasm malignant	Respiratory tract and pleural neoplasms malignant cell type unspecified NEC	Respiratory and mediastinal neoplasms malignant and unspecified	Neoplasms benign, malignant and unspecified (incl cysts and polyps)	7	19751	33813	33806	45877205	0.481147	0.480963	0.229241	1.0091	3.91866	-1.05513	FALSE	FALSE	0.481255	0.22938	1.00971	N
Pulmonary contusion	Chest and respiratory tract injuries NEC	Injuries NEC	Injury, poisoning and procedural complications	1	19757	219	218	45910793	10.659	10.6595	1.49468	76.0197	8.71291	3.40802	0.477874	24.3047	10.6149	1.48843	75.7017	N
Pulmonary embolism	Pulmonary thrombotic and embolic conditions	Pulmonary vascular disorders	Respiratory, thoracic and mediastinal disorders	43	19715	61042	60999	45850012	1.63802	1.63941	1.21532	2.21149	10.6928	0.711558	0.52749	0.959859	1.63757	1.21396	2.20901	N
Pulmonary infarction	Pulmonary thrombotic and embolic conditions	Pulmonary vascular disorders	Respiratory, thoracic and mediastinal disorders	1	19757	1331	1330	45909681	1.74712	1.74716	0.245908	12.4134	0.319258	0.804513	0.113233	5.716	1.74656	0.245824	12.4091	N
Pulmonary toxicity	Parenchymal lung disorders NEC	Lower respiratory tract disorders (excl obstruction and infection)	Respiratory, thoracic and mediastinal disorders	2	19756	5043	5041	45905970	0.921907	0.921899	0.230479	3.68752	0.0132264	-0.117258	FALSE	FALSE	0.921938	0.230489	3.68768	N
Emphysema	Parenchymal lung disorders NEC	Lower respiratory tract disorders (excl obstruction and infection)	Respiratory, thoracic and mediastinal disorders	3	19755	6710	6707	45904304	1.03936	1.03937	0.335098	3.22379	0.00447072	0.0556738	0.0179495	0.172682	1.03934	0.33509	3.22372	N
Pulmonary oedema	Pulmonary oedemas	Lower respiratory tract disorders (excl obstruction and infection)	Respiratory, thoracic and mediastinal disorders	26	19732	30943	30917	45880094	1.95411	1.95537	1.3308	2.87307	12.1102	0.965923	0.657393	1.41925	1.95331	1.3294	2.87005	N
Pulmonary alveolar haemorrhage	Parenchymal lung disorders NEC	Lower respiratory tract disorders (excl obstruction and infection)	Respiratory, thoracic and mediastinal disorders	4	19754	3983	3979	45907032	2.33593	2.3362	0.876284	6.22839	3.0533	1.22317	0.458797	3.26101	2.33459	0.875679	6.22409	N
Alveolitis	Lower respiratory tract inflammatory and immunologic conditions	Lower respiratory tract disorders (excl obstruction and infection)	Respiratory, thoracic and mediastinal disorders	2	19756	791	789	45910222	5.89016	5.89065	1.47051	23.597	8.09947	2.55527	0.637886	10.236	5.87779	1.4673	23.5455	N
Lung infiltration	Parenchymal lung disorders NEC	Lower respiratory tract disorders (excl obstruction and infection)	Respiratory, thoracic and mediastinal disorders	12	19746	4604	4592	45906419	6.0723	6.07538	3.44709	10.7077	50.7164	2.5991	1.47469	4.58082	6.05908	3.43784	10.6789	Y
Pulmonary congestion	Pulmonary oedemas	Lower respiratory tract disorders (excl obstruction and infection)	Respiratory, thoracic and mediastinal disorders	2	19756	8970	8968	45902043	0.518213	0.518164	0.129559	2.07237	0.895818	-0.948084	FALSE	FALSE	0.51832	0.129598	2.07299	N
Pneumonia pneumococcal	Streptococcal infections	Bacterial infectious disorders	Infections and infestations	1	19757	994	993	45910018	2.34005	2.34012	0.329284	16.6305	0.766634	1.22571	0.172472	8.71071	2.3387	0.329084	16.6204	N
Pneumococcal sepsis	Streptococcal infections	Bacterial infectious disorders	Infections and infestations	3	19755	467	464	45910547	15.0237	15.0258	4.82797	46.7641	39.0189	3.90049	1.25327	12.1393	14.9336	4.79834	46.4771	Y
Pneumococcal infection	Streptococcal infections	Bacterial infectious disorders	Infections and infestations	1	19757	373	372	45910639	6.24642	6.24668	0.877541	44.4663	4.39473	2.63978	0.370839	18.791	6.23235	0.875528	44.3643	N
Pulmonary pain	Lower respiratory tract signs and symptoms	Respiratory tract signs and symptoms	Respiratory, thoracic and mediastinal disorders	1	19757	2498	2497	45908514	0.930583	0.93058	0.131022	6.60941	0.00517631	-0.103749	FALSE	FALSE	0.930611	0.131026	6.60963	N
Pulmonary fibrosis	Parenchymal lung disorders NEC	Lower respiratory tract disorders (excl obstruction and infection)	Respiratory, thoracic and mediastinal disorders	7	19751	13008	13001	45898010	1.25111	1.2512	0.596283	2.62542	0.352709	0.323052	0.153957	0.677869	1.25097	0.596176	2.62495	N
Pulmonary tuberculosis	Tuberculous infections	Mycobacterial infectious disorders	Infections and infestations	1	19757	2759	2758	45908253	0.842519	0.842511	0.118627	5.98368	0.029427	-0.247121	FALSE	FALSE	0.842576	0.118636	5.98414	N
Pulmonary sarcoidosis	Lower respiratory tract inflammatory and immunologic conditions	Lower respiratory tract disorders (excl obstruction and infection)	Respiratory, thoracic and mediastinal disorders	1	19757	706	705	45910306	3.29598	3.2961	0.463615	23.4338	1.59714	1.71928	0.241827	12.2233	3.29273	0.463142	23.4098	N
Lung neoplasm	Respiratory tract and pleural neoplasms malignancy unspecified NEC	Respiratory and mediastinal neoplasms malignant and unspecified	Neoplasms benign, malignant and unspecified (incl cysts and polyps)	2	19756	1761	1759	45909252	2.64203	2.6422	0.660224	10.574	2.03882	1.40063	0.349985	5.60528	2.64017	0.659717	10.5659	N
Pulmonary sepsis	Sepsis, bacteraemia, viraemia and fungaemia NEC	Infections - pathogen unspecified	Infections and infestations	5	19753	1185	1180	45909831	9.84605	9.84829	4.09101	23.7077	39.5714	3.29407	1.36837	7.92979	9.80872	4.07458	23.6125	Y
Lung adenocarcinoma	Non-small cell neoplasms malignant of the respiratory tract cell type specified	Respiratory and mediastinal neoplasms malignant and unspecified	Neoplasms benign, malignant and unspecified (incl cysts and polyps)	7	19751	2345	2338	45908673	6.95709	6.9592	3.31353	14.616	35.601	2.79479	1.3307	5.86972	6.9393	3.30406	14.5742	Y
Metastases to lung	Metastases to specified sites	Metastases	Neoplasms benign, malignant and unspecified (incl cysts and polyps)	2	19756	8686	8684	45902327	0.535161	0.535113	0.133796	2.14016	0.807484	-0.901668	FALSE	FALSE	0.535268	0.133835	2.14078	N
Pneumonitis	Lower respiratory tract inflammatory and immunologic conditions	Lower respiratory tract disorders (excl obstruction and infection)	Respiratory, thoracic and mediastinal disorders	54	19704	20240	20186	45890825	6.21609	6.23039	4.76832	8.14075	235.829	2.63277	2.01495	3.44004	6.20217	4.74673	8.10389	Y
Lung disorder	Respiratory tract disorders NEC	Respiratory disorders NEC	Respiratory, thoracic and mediastinal disorders	23	19735	35824	35801	45875210	1.49282	1.49339	0.992024	2.24815	3.74242	0.577731	0.383773	0.869716	1.4925	0.991432	2.24681	N
Pulmonary mass	Respiratory tract disorders NEC	Respiratory disorders NEC	Respiratory, thoracic and mediastinal disorders	1	19757	12435	12434	45898577	0.18688	0.186839	0.0263145	1.3266	3.53858	-2.41931	FALSE	FALSE	0.186945	0.0263295	1.32736	N
Low lung compliance	Parenchymal lung disorders NEC	Lower respiratory tract disorders (excl obstruction and infection)	Respiratory, thoracic and mediastinal disorders	1	19757	27	26	45910985	89.3718	89.3763	12.1274	658.682	84.1466	6.42792	0.872202	47.3722	86.0988	11.6827	634.527	N
Adrenal insufficiency	Adrenal cortical hypofunctions	Adrenal gland disorders	Endocrine disorders	3	19755	8641	8638	45902373	0.807016	0.806986	0.260191	2.50288	0.138425	-0.309212	FALSE	FALSE	0.807083	0.260223	2.50317	N
Renal impairment	Renal failure and impairment	Renal disorders (excl nephropathies)	Renal and urinary disorders	28	19730	62036	62008	45849003	1.04926	1.04933	0.724265	1.5203	0.0648185	0.0693452	0.0478631	0.100469	1.04924	0.724202	1.52016	N
Glomerular filtration rate increased	Renal function analyses	Renal and urinary tract investigations and urinalyses	Investigations	1	19757	634	633	45910378	3.67088	3.67101	0.516268	26.1034	1.94026	1.87447	0.263613	13.3287	3.66667	0.515657	26.0725	N
Glomerular filtration rate decreased	Renal function analyses	Renal and urinary tract investigations and urinalyses	Investigations	5	19753	9149	9144	45901867	1.2706	1.27067	0.528692	3.05393	0.288042	0.345338	0.143687	0.829989	1.27045	0.528602	3.05341	N
Glomerulonephritis	Glomerulonephritis and nephrotic syndrome	Nephropathies	Renal and urinary disorders	1	19757	1681	1680	45909331	1.38314	1.38315	0.194706	9.82568	0.106071	0.467704	0.0658384	3.32249	1.38291	0.194671	9.82393	N
Renal injury	Renal failure and impairment	Renal disorders (excl nephropathies)	Renal and urinary disorders	2	19756	25482	25480	45885531	0.182391	0.182309	0.0455881	0.729059	7.3337	-2.45438	FALSE	FALSE	0.182456	0.0456249	0.729647	N
Renal pain	Urinary tract signs and symptoms NEC	Urinary tract signs and symptoms	Renal and urinary disorders	1	19757	7699	7698	45903313	0.301853	0.301818	0.0425061	2.14308	1.61478	-1.72765	FALSE	FALSE	0.301944	0.0425238	2.14398	N
Nephropathy	Nephropathies and tubular disorders NEC	Nephropathies	Renal and urinary disorders	1	19757	7700	7699	45903312	0.301814	0.301779	0.0425006	2.14281	1.61517	-1.72783	FALSE	FALSE	0.301905	0.0425183	2.1437	N
Nephrotic syndrome	Glomerulonephritis and nephrotic syndrome	Nephropathies	Renal and urinary disorders	2	19756	4509	4507	45906504	1.03114	1.03114	0.257782	4.12461	0.00187981	0.0442165	0.011054	0.176868	1.03112	0.257778	4.12454	N
Hydronephrosis	Renal obstructive disorders	Renal disorders (excl nephropathies)	Renal and urinary disorders	4	19754	5073	5069	45905942	1.83363	1.8338	0.687911	4.88845	1.51496	0.874185	0.327932	2.33036	1.83297	0.687601	4.88625	N
Pyelonephritis	Urinary tract infections	Infections - pathogen unspecified	Infections and infestations	1	19757	6177	6176	45904835	0.376241	0.37621	0.0529813	2.67139	1.03408	-1.40988	FALSE	FALSE	0.376342	0.053	2.67233	N
Renin decreased	Chemistry analyses NEC	Protein and chemistry analyses NEC	Investigations	1	19757	54	53	45910958	43.8428	43.8449	6.06301	317.067	41.0903	5.42792	0.750589	39.2523	43.0494	5.953	311.314	N
Renal cell carcinoma	Renal neoplasms malignant	Renal and urinary tract neoplasms malignant and unspecified	Neoplasms benign, malignant and unspecified (incl cysts and polyps)	2	19756	3537	3535	45907476	1.31466	1.31469	0.328642	5.25929	0.150555	0.394498	0.0986149	1.57814	1.31449	0.328589	5.25845	N
Nephrolithiasis	Renal lithiasis	Urolithiases	Renal and urinary disorders	3	19755	33878	33875	45877136	0.205786	0.205665	0.0663211	0.63778	9.20158	-2.28029	FALSE	FALSE	0.205856	0.0663827	0.638372	N
Renal colic	Urinary tract signs and symptoms NEC	Urinary tract signs and symptoms	Renal and urinary disorders	1	19757	1516	1515	45909496	1.53377	1.5338	0.215898	10.8965	0.185644	0.616754	0.0868146	4.38159	1.53342	0.215845	10.8938	N
Creatinine renal clearance increased	Renal function analyses	Renal and urinary tract investigations and urinalyses	Investigations	1	19757	498	497	45910514	4.67539	4.67557	0.657264	33.2605	2.8835	2.22281	0.312469	15.8123	4.66801	0.656201	33.2067	N
Creatinine renal clearance abnormal	Renal function analyses	Renal and urinary tract investigations and urinalyses	Investigations	1	19757	388	387	45910624	6.00431	6.00456	0.843613	42.7385	4.16014	2.5829	0.362885	18.3842	5.99141	0.841766	42.6449	N
Creatinine renal clearance decreased	Renal function analyses	Renal and urinary tract investigations and urinalyses	Investigations	1	19757	2446	2445	45908566	0.950375	0.950373	0.133808	6.75004	0.00259031	-0.0734004	FALSE	FALSE	0.950395	0.133811	6.75021	N
Renal neoplasm	Urinary tract neoplasms unspecified malignancy NEC	Renal and urinary tract neoplasms malignant and unspecified	Neoplasms benign, malignant and unspecified (incl cysts and polyps)	1	19757	1643	1642	45909369	1.41514	1.41517	0.199209	10.0532	0.121716	0.500692	0.070481	3.55687	1.41489	0.199171	10.0513	N
Renal function test abnormal	Renal function analyses	Renal and urinary tract investigations and urinalyses	Investigations	2	19756	3515	3513	45907498	1.3229	1.32293	0.330699	5.29224	0.157549	0.403499	0.100865	1.61416	1.32271	0.330645	5.29138	N
Renal cyst	Renal neoplasms	Renal disorders (excl nephropathies)	Renal and urinary disorders	2	19756	5540	5538	45905473	0.839172	0.839156	0.209798	3.35647	0.0616309	-0.252862	FALSE	FALSE	0.83923	0.209817	3.35677	N
Renal cyst haemorrhage	Renal neoplasms	Renal disorders (excl nephropathies)	Renal and urinary disorders	1	19757	182	181	45910830	12.8379	12.8385	1.79858	91.6437	10.8559	3.67501	0.51484	26.2329	12.7729	1.78938	91.1751	N
Kidney infection	Urinary tract infections	Infections - pathogen unspecified	Infections and infestations	2	19756	15176	15174	45895837	0.30627	0.306199	0.0765654	1.22455	3.14336	-1.7067	FALSE	FALSE	0.306361	0.0766058	1.22519	N
Renal disorder	Renal disorders NEC	Renal disorders (excl nephropathies)	Renal and urinary disorders	5	19753	34595	34590	45876421	0.335887	0.335719	0.139709	0.806729	6.56939	-1.57354	FALSE	FALSE	0.335983	0.139819	0.807363	N
Renal failure	Renal failure and impairment	Renal disorders (excl nephropathies)	Renal and urinary disorders	50	19708	93597	93547	45817464	1.24198	1.24259	0.941377	1.64019	2.36082	0.31249	0.23674	0.412478	1.24185	0.940814	1.63921	N
Clear cell renal cell carcinoma	Renal neoplasms malignant	Renal and urinary tract neoplasms malignant and unspecified	Neoplasms benign, malignant and unspecified (incl cysts and polyps)	1	19757	609	608	45910403	3.82182	3.82196	0.537462	27.1785	2.08008	1.93251	0.271759	13.7423	3.81719	0.536791	27.1445	N
Mass	Mass conditions NEC	Tissue disorders NEC	General disorders and administration site conditions	5	19753	10834	10829	45900182	1.07289	1.07291	0.446428	2.57855	0.0247549	0.101458	0.0422157	0.243836	1.07286	0.446406	2.57842	N
Neoplasm	Neoplasms unspecified malignancy and site unspecified NEC	Miscellaneous and site unspecified neoplasms malignant and unspecified	Neoplasms benign, malignant and unspecified (incl cysts and polyps)	8	19750	8952	8944	45902067	2.07841	2.07885	1.03915	4.15881	4.47327	1.05481	0.527266	2.11019	2.07745	1.03845	4.15601	N
Tumour invasion	Neoplasms malignant site unspecified NEC	Miscellaneous and site unspecified neoplasms malignant and unspecified	Neoplasms benign, malignant and unspecified (incl cysts and polyps)	1	19757	344	343	45910668	6.77454	6.77483	0.951524	48.2366	4.90788	2.75654	0.387156	19.6265	6.75775	0.949126	48.115	N
Tumour haemorrhage	Oncologic complications and emergencies	Neoplasm related morbidities	Neoplasms benign, malignant and unspecified (incl cysts and polyps)	3	19755	2111	2108	45908903	3.30693	3.30728	1.0657	10.2638	4.82133	1.72406	0.55554	5.35044	3.30365	1.06453	10.2525	N
Tumour necrosis	Oncologic complications and emergencies	Neoplasm related morbidities	Neoplasms benign, malignant and unspecified (incl cysts and polyps)	1	19757	720	719	45910292	3.2318	3.23192	0.4546	22.9769	1.53911	1.69096	0.237849	12.0216	3.2287	0.454148	22.954	N
Tumour lysis syndrome	Electrolyte imbalance NEC	Electrolyte and fluid balance conditions	Metabolism and nutrition disorders	167	19591	6437	6270	45904741	61.8903	62.4094	53.4851	72.8228	9746.2	5.91434	5.06861	6.90118	60.3106	51.6864	70.3738	Y
Swelling	General signs and symptoms NEC	General system disorders NEC	General disorders and administration site conditions	14	19744	85467	85453	45825558	0.380693	0.380254	0.225152	0.6422	14.1287	-1.39292	FALSE	FALSE	0.380794	0.225473	0.643113	N
Swollen tongue	Tongue signs and symptoms	Tongue conditions	Gastrointestinal disorders	2	19756	20806	20804	45890207	0.223387	0.223308	0.0558397	0.893028	5.40179	-2.1619	FALSE	FALSE	0.223461	0.0558781	0.893641	N
Gastric haemorrhage	Gastric and oesophageal haemorrhages	Gastrointestinal haemorrhages NEC	Gastrointestinal disorders	4	19754	8055	8051	45902960	1.15447	1.1545	0.43315	3.07718	0.0826505	0.207139	0.0777151	0.552103	1.1544	0.43311	3.07689	N
Gastrectomy	Gastric therapeutic procedures	Gastrointestinal therapeutic procedures	Surgical and medical procedures	1	19757	802	801	45910210	2.90096	2.90105	0.408118	20.6218	1.24414	1.53535	0.215992	10.9138	2.89859	0.407771	20.6042	N
Impaired gastric emptying	Gastrointestinal atonic and hypomotility disorders NEC	Gastrointestinal motility and defaecation conditions	Gastrointestinal disorders	1	19757	7054	7053	45903958	0.329458	0.329424	0.0463934	2.33913	1.36476	-1.60142	FALSE	FALSE	0.329553	0.0464116	2.34005	N
Gastric ulcer	Gastric ulcers and perforation	Gastrointestinal ulceration and perforation	Gastrointestinal disorders	3	19755	12788	12785	45898226	0.545248	0.545179	0.17579	1.69077	1.13787	-0.874732	FALSE	FALSE	0.545355	0.175847	1.69132	N
Gastric ulcer perforation	Gastric ulcers and perforation	Gastrointestinal ulceration and perforation	Gastrointestinal disorders	2	19756	806	804	45910207	5.78027	5.78075	1.44313	23.156	7.88706	2.52817	0.631141	10.1271	5.7684	1.44004	23.1066	N
Gastritis	Gastritis (excl infective)	Gastrointestinal inflammatory conditions	Gastrointestinal disorders	7	19751	17553	17546	45893465	0.92703	0.927004	0.441805	1.94506	0.0402055	-0.109267	FALSE	FALSE	0.927059	0.441831	1.94517	N
Gastric fistula	Gastrointestinal fistulae	Gastrointestinal conditions NEC	Gastrointestinal disorders	1	19757	352	351	45910660	6.62013	6.62042	0.929897	47.1342	4.75767	2.72338	0.382523	19.3891	6.60417	0.927615	47.0185	N
Gastric cancer	Gastric neoplasms malignant	Gastrointestinal neoplasms malignant and unspecified	Neoplasms benign, malignant and unspecified (incl cysts and polyps)	3	19755	23382	23379	45887632	0.298174	0.298067	0.0961158	0.924343	4.95766	-1.74534	FALSE	FALSE	0.298264	0.0961792	0.924953	N
Gastric perforation	Gastric ulcers and perforation	Gastrointestinal ulceration and perforation	Gastrointestinal disorders	1	19757	1942	1941	45909070	1.19715	1.19716	0.168537	8.50374	0.0324517	0.259481	0.0365298	1.84316	1.19705	0.168521	8.50295	N
Ectopic gastric mucosa	Gastrointestinal mucosal dystrophies and secretion disorders	Gastrointestinal conditions NEC	Gastrointestinal disorders	1	19757	30	29	45910982	80.1264	80.1305	10.9146	588.285	75.5343	6.27592	0.854844	46.0752	77.4889	10.5548	568.892	N
Gastric mucosal lesion	Gastrointestinal mucosal dystrophies and secretion disorders	Gastrointestinal conditions NEC	Gastrointestinal disorders	1	19757	489	488	45910523	4.76161	4.7618	0.669362	33.8752	2.96558	2.24912	0.316156	16.0001	4.75392	0.668254	33.8191	N
Gastrointestinal haemorrhage	Non-site specific gastrointestinal haemorrhages	Gastrointestinal haemorrhages NEC	Gastrointestinal disorders	18	19740	64058	64040	45846971	0.653123	0.652807	0.411179	1.03643	3.3198	-0.614358	FALSE	FALSE	0.653221	0.41144	1.03708	N
Gastrointestinal polyp haemorrhage	Benign neoplasms gastrointestinal (excl oral cavity)	Benign neoplasms gastrointestinal	Gastrointestinal disorders	1	19757	555	554	45910457	4.19434	4.19451	0.589759	29.8324	2.42841	2.06646	0.29055	14.6972	4.18859	0.588927	29.7903	N
Gastrointestinal infection	Abdominal and gastrointestinal infections	Infections - pathogen unspecified	Infections and infestations	2	19756	6758	6756	45904255	0.687882	0.687851	0.171978	2.75116	0.283196	-0.539572	FALSE	FALSE	0.687975	0.172009	2.75165	N
Gastrointestinal injury	Abdominal and gastrointestinal injuries NEC	Injuries NEC	Injury, poisoning and procedural complications	1	19757	1893	1892	45909119	1.22815	1.22817	0.172899	8.7241	0.0423634	0.29635	0.0417197	2.10508	1.22803	0.172881	8.72316	N
Gastrointestinal amyloidosis	Gastrointestinal disorders NEC	Gastrointestinal conditions NEC	Gastrointestinal disorders	1	19757	53	52	45910959	44.6859	44.6881	6.17743	323.278	41.9025	5.45489	0.754052	39.4612	43.8616	6.06318	317.299	N
Gastrointestinal ulcer	Gastrointestinal ulcers and perforation, site unspecified	Gastrointestinal ulceration and perforation	Gastrointestinal disorders	2	19756	1458	1456	45909555	3.19185	3.19207	0.797494	12.7767	3.00626	1.67303	0.417984	6.69653	3.18884	0.796688	12.7638	N
Gastroenteritis	Abdominal and gastrointestinal infections	Infections - pathogen unspecified	Infections and infestations	10	19748	9912	9902	45901109	2.34666	2.34735	1.26239	4.36475	7.72188	1.22978	0.661368	2.2867	2.34531	1.2613	4.36096	N
Gastrointestinal disorder	Gastrointestinal disorders NEC	Gastrointestinal conditions NEC	Gastrointestinal disorders	16	19742	92971	92955	45818056	0.399964	0.399478	0.244672	0.652231	14.4297	-1.32168	FALSE	FALSE	0.400067	0.245033	0.653194	N
Gastrointestinal pain	Gastrointestinal and abdominal pains (excl oral and throat)	Gastrointestinal signs and symptoms	Gastrointestinal disorders	1	19757	8197	8196	45902815	0.283512	0.283476	0.0399232	2.01283	1.8108	-1.81807	FALSE	FALSE	0.2836	0.0399407	2.01371	N
Gastrointestinal perforation	Gastrointestinal ulcers and perforation, site unspecified	Gastrointestinal ulceration and perforation	Gastrointestinal disorders	1	19757	2989	2988	45908023	0.777666	0.777655	0.109498	5.52291	0.0635478	-0.362639	FALSE	FALSE	0.777741	0.10951	5.52352	N
Gastrointestinal bacterial infection	Bacterial infections NEC	Bacterial infectious disorders	Infections and infestations	2	19756	944	942	45910069	4.93348	4.93387	1.23202	19.7587	6.25918	2.30017	0.574366	9.21148	4.92514	1.22984	19.7237	N
Gastrointestinal neoplasm	Gastrointestinal neoplasms malignancy unspecified NEC	Gastrointestinal neoplasms malignant and unspecified	Neoplasms benign, malignant and unspecified (incl cysts and polyps)	1	19757	645	644	45910367	3.60818	3.60831	0.507463	25.6568	1.88243	1.84965	0.26013	13.1519	3.60413	0.506876	25.6272	N
Graft versus host disease in gastrointestinal tract	Immune and associated conditions NEC	Immune disorders NEC	Immune system disorders	1	19757	1970	1969	45909042	1.18013	1.18013	0.166141	8.38275	0.0274802	0.238828	0.0336226	1.69645	1.18003	0.166127	8.38203	N
Gastric adenoma	Upper gastrointestinal neoplasms benign	Gastrointestinal neoplasms benign	Neoplasms benign, malignant and unspecified (incl cysts and polyps)	1	19757	38	37	45910974	62.8018	62.8049	8.61646	457.782	59.2173	5.93488	0.81423	43.259	61.1754	8.39291	445.904	N
Adenocarcinoma gastric	Gastric neoplasms malignant	Gastrointestinal neoplasms malignant and unspecified	Neoplasms benign, malignant and unspecified (incl cysts and polyps)	4	19754	785	781	45910230	11.901	11.9032	4.45578	31.7983	39.7372	3.56626	1.33497	9.52693	11.8454	4.43416	31.644	Y
Gastric infection	Abdominal and gastrointestinal infections	Infections - pathogen unspecified	Infections and infestations	1	19757	3172	3171	45907840	0.732787	0.732773	0.10318	5.20406	0.0974162	-0.448369	FALSE	FALSE	0.732871	0.103194	5.20476	N
Gastric varices	Haemorrhoids and gastrointestinal varices (excl oesophageal)	Gastrointestinal vascular conditions	Gastrointestinal disorders	1	19757	333	332	45910679	6.999	6.9993	0.982958	49.8396	5.12647	2.80343	0.393704	19.9622	6.98098	0.980385	49.7091	N
Gastrooesophageal reflux disease	Gastrointestinal atonic and hypomotility disorders NEC	Gastrointestinal motility and defaecation conditions	Gastrointestinal disorders	10	19748	55063	55053	45855958	0.422078	0.421786	0.226893	0.784084	7.92113	-1.24406	FALSE	FALSE	0.422183	0.227107	0.784823	N
Gallbladder polyp	Gallbladder disorders NEC	Gallbladder disorders	Hepatobiliary disorders	1	19757	526	525	45910486	4.42603	4.42621	0.622275	31.4833	2.64696	2.14389	0.301407	15.2494	4.41952	0.621335	31.4358	N
Gallbladder obstruction	Gallbladder disorders NEC	Gallbladder disorders	Hepatobiliary disorders	2	19756	189	187	45910824	24.8521	24.8545	6.16968	100.126	45.3003	4.62057	1.14697	18.6139	24.5996	6.10642	99.0994	N
Cholecystitis	Cholecystitis and cholelithiasis	Gallbladder disorders	Hepatobiliary disorders	10	19748	7288	7278	45903733	3.19273	3.19384	1.71744	5.93942	15.0411	1.67343	0.899862	3.11199	3.18972	1.71522	5.93176	N
Gallbladder rupture	Gallbladder disorders NEC	Gallbladder disorders	Hepatobiliary disorders	1	19757	575	574	45910437	4.0482	4.04835	0.569244	28.7911	2.29126	2.01539	0.283387	14.3331	4.0429	0.568477	28.7523	N
Cholestasis	Cholestasis and jaundice	Hepatic and hepatobiliary disorders	Hepatobiliary disorders	7	19751	13059	13052	45897959	1.24622	1.24631	0.593953	2.61516	0.340441	0.317406	0.151266	0.666022	1.24609	0.593849	2.6147	N
Jaundice cholestatic	Cholestasis and jaundice	Hepatic and hepatobiliary disorders	Hepatobiliary disorders	1	19757	2161	2160	45908851	1.07577	1.07578	0.151456	7.64113	0.00533474	0.105325	0.0148284	0.748113	1.07574	0.15145	7.64085	N
Cholestatic liver injury	Hepatocellular damage and hepatitis NEC	Hepatic and hepatobiliary disorders	Hepatobiliary disorders	1	19757	1532	1531	45909480	1.51774	1.51777	0.213643	10.7826	0.176508	0.601608	0.0846831	4.27396	1.51741	0.213592	10.78	N
Cholelithiasis	Cholecystitis and cholelithiasis	Gallbladder disorders	Hepatobiliary disorders	5	19753	19263	19258	45891753	0.603299	0.603199	0.251008	1.44955	1.30447	-0.728808	FALSE	FALSE	0.603402	0.251092	1.45004	N
Cholangitis	Bile duct infections and inflammations	Bile duct disorders	Hepatobiliary disorders	6	19752	4164	4158	45906853	3.35305	3.35377	1.50564	7.47041	9.89436	1.74402	0.782959	3.88474	3.34966	1.5038	7.46127	N
Bile duct cancer	Bile duct neoplasms malignant	Hepatobiliary neoplasms malignant and unspecified	Neoplasms benign, malignant and unspecified (incl cysts and polyps)	1	19757	736	735	45910276	3.16145	3.16156	0.444717	22.476	1.47578	1.65925	0.233396	11.7958	3.15851	0.444289	22.4544	N
Cholangiocarcinoma	Bile duct neoplasms malignant	Hepatobiliary neoplasms malignant and unspecified	Neoplasms benign, malignant and unspecified (incl cysts and polyps)	2	19756	1295	1293	45909718	3.59423	3.59449	0.897925	14.3891	3.73922	1.84407	0.46066	7.38202	3.59022	0.896858	14.372	N
Bile duct stone	Obstructive bile duct disorders (excl neoplasms)	Bile duct disorders	Hepatobiliary disorders	1	19757	2062	2061	45908950	1.12745	1.12745	0.158728	8.00836	0.0144002	0.17298	0.0243529	1.22868	1.12738	0.158718	8.00788	N
Biliary tract disorder	Structural and other bile duct disorders	Bile duct disorders	Hepatobiliary disorders	1	19757	805	804	45910207	2.89013	2.89023	0.406597	20.5447	1.23462	1.52996	0.215235	10.8755	2.88778	0.406253	20.5273	N
Biliary neoplasm	Hepatobiliary neoplasms malignancy unspecified	Hepatobiliary neoplasms malignant and unspecified	Neoplasms benign, malignant and unspecified (incl cysts and polyps)	1	19757	55	54	45910957	43.0309	43.033	5.95275	311.09	40.3077	5.40145	0.747182	39.0476	42.2667	5.84674	305.55	N
Back pain	Musculoskeletal and connective tissue pain and discomfort	Musculoskeletal and connective tissue disorders NEC	Musculoskeletal and connective tissue disorders	74	19684	173766	173692	45737319	0.989979	0.989941	0.787862	1.24385	0.00753233	-0.0145246	FALSE	FALSE	0.989983	0.787896	1.2439	N
Back disorder	Musculoskeletal and connective tissue conditions NEC	Musculoskeletal and connective tissue disorders NEC	Musculoskeletal and connective tissue disorders	1	19757	12476	12475	45898536	0.186266	0.186225	0.026228	1.32224	3.55562	-2.42406	FALSE	FALSE	0.186331	0.0262429	1.323	N
Pancreatitis	Acute and chronic pancreatitis	Exocrine pancreas conditions	Gastrointestinal disorders	14	19744	32548	32534	45878477	0.999918	0.999918	0.592021	1.68885	9.38409e-08	-0.000118048	FALSE	FALSE	0.999918	0.592022	1.68885	N
Adenocarcinoma pancreas	Pancreatic neoplasms malignant (excl islet cell and carcinoid)	Gastrointestinal neoplasms malignant and unspecified	Neoplasms benign, malignant and unspecified (incl cysts and polyps)	1	19757	1045	1044	45909967	2.22573	2.2258	0.313213	15.8173	0.674394	1.15352	0.162323	8.19732	2.22456	0.313039	15.8085	N
Pancreatic enzymes increased	Digestive enzymes	Gastrointestinal investigations	Investigations	1	19757	911	910	45910101	2.55348	2.55356	0.359285	18.149	0.944084	1.3515	0.190156	9.60556	2.55177	0.359034	18.1363	N
Glioblastoma	Glial tumours malignant	Nervous system neoplasms malignant and unspecified NEC	Neoplasms benign, malignant and unspecified (incl cysts and polyps)	2	19756	1218	1216	45909795	3.82182	3.82211	0.95472	15.3013	4.16022	1.93251	0.48272	7.73657	3.81719	0.953491	15.2816	N
Chest wall tumour	Soft tissue neoplasms malignant and unspecified NEC (excl sarcomas)	Soft tissue neoplasms malignant and unspecified	Neoplasms benign, malignant and unspecified (incl cysts and polyps)	1	19757	113	112	45910899	20.747	20.748	2.89699	148.596	18.6289	4.36263	0.609141	31.2449	20.5723	2.87245	147.337	N
Hydrothorax	Pneumothorax and pleural effusions NEC	Pleural disorders	Respiratory, thoracic and mediastinal disorders	3	19755	652	649	45910362	10.7411	10.7426	3.45532	33.3989	26.3812	3.41904	1.09972	10.6298	10.6963	3.44043	33.255	Y
Chest pain	Pain and discomfort NEC	General system disorders NEC	General disorders and administration site conditions	84	19674	122042	121958	45789053	1.60045	1.60302	1.2937	1.98629	18.9605	0.678108	0.547259	0.840241	1.60004	1.29129	1.9826	N
Pleural effusion	Pneumothorax and pleural effusions NEC	Pleural disorders	Respiratory, thoracic and mediastinal disorders	40	19718	42021	41981	45869030	2.21402	2.21648	1.62508	3.02311	26.6264	1.14591	0.84016	1.56294	2.21286	1.62242	3.01817	N
Haemothorax	Pneumothorax and pleural effusions NEC	Pleural disorders	Respiratory, thoracic and mediastinal disorders	3	19755	2131	2128	45908883	3.27585	3.27619	1.05569	10.1672	4.73687	1.71046	0.55116	5.30818	3.27264	1.05454	10.1562	N
Thymus enlargement	Thymus disorders	Spleen, lymphatic and reticuloendothelial system disorders	Blood and lymphatic system disorders	1	19757	80	79	45910932	29.4135	29.4149	4.09222	211.435	27.1045	4.86088	0.676248	34.9401	29.0583	4.04261	208.872	N
Pleural thickening	Pleural conditions NEC	Pleural disorders	Respiratory, thoracic and mediastinal disorders	1	19757	566	565	45910446	4.11268	4.11284	0.578296	29.2505	2.3517	2.03815	0.286579	14.4953	4.10719	0.577501	29.2103	N
Pleurisy	Pleural infections and inflammations	Pleural disorders	Respiratory, thoracic and mediastinal disorders	2	19756	3905	3903	45907108	1.19071	1.19073	0.297664	4.7632	0.0610629	0.251701	0.0629216	1.00687	1.19061	0.297635	4.76273	N
Pleuritic pain	Lower respiratory tract signs and symptoms	Respiratory tract signs and symptoms	Respiratory, thoracic and mediastinal disorders	1	19757	1528	1527	45909484	1.52172	1.52175	0.214203	10.8108	0.17876	0.605379	0.0852139	4.30076	1.52138	0.214151	10.8082	N
Chest discomfort	Pain and discomfort NEC	General system disorders NEC	General disorders and administration site conditions	165	19593	72896	72731	45838280	5.27155	5.30752	4.55272	6.18746	570.719	2.39558	2.0549	2.79274	5.26188	4.51357	6.13425	Y
Chest injury	Chest and respiratory tract injuries NEC	Injuries NEC	Injury, poisoning and procedural complications	2	19756	1627	1625	45909386	2.8599	2.86009	0.714623	11.4467	2.41623	1.51481	0.378491	6.06262	2.85761	0.714005	11.4368	N
Musculoskeletal chest pain	Musculoskeletal and connective tissue pain and discomfort	Musculoskeletal and connective tissue disorders NEC	Musculoskeletal and connective tissue disorders	2	19756	11293	11291	45899720	0.411596	0.411537	0.102902	1.64586	1.68244	-1.28033	FALSE	FALSE	0.411701	0.102943	1.64652	N
Seborrhoeic dermatitis	Dermatitis and eczema	Epidermal and dermal conditions	Skin and subcutaneous tissue disorders	1	19757	1183	1182	45909829	1.96588	1.96593	0.276674	13.969	0.474167	0.974574	0.137156	6.9249	1.96506	0.276552	13.9629	N
Lipase increased	Digestive enzymes	Gastrointestinal investigations	Investigations	5	19753	4885	4880	45906131	2.38081	2.38116	0.990533	5.7241	4.00049	1.25059	0.520232	3.00632	2.37939	0.989799	5.71986	N
Panniculitis	Panniculitides	Skin and subcutaneous tissue disorders NEC	Skin and subcutaneous tissue disorders	1	19757	1909	1908	45909103	1.21785	1.21787	0.17145	8.6509	0.0389519	0.284207	0.0400104	2.01881	1.21774	0.171432	8.65001	N
Trichorrhexis	Pilar disorders NEC	Skin appendage conditions	Skin and subcutaneous tissue disorders	1	19757	2130	2129	45908882	1.09144	1.09144	0.15366	7.75244	0.00765686	0.126171	0.0177631	0.896183	1.09139	0.153654	7.75211	N
Pulse abnormal	Heart rate and pulse investigations	Cardiac and vascular investigations (excl enzyme tests)	Investigations	2	19756	1784	1782	45909229	2.60793	2.60809	0.651709	10.4374	1.98061	1.38191	0.34531	5.5303	2.60613	0.651218	10.4295	N
Pulse absent	Heart rate and pulse investigations	Cardiac and vascular investigations (excl enzyme tests)	Investigations	1	19757	2611	2610	45908401	0.890294	0.890288	0.125351	6.32313	0.0135141	-0.167578	FALSE	FALSE	0.890336	0.125358	6.32347	N
Choroidal detachment	Choroid and vitreous structural change, deposit and degeneration	Ocular structural change, deposit and degeneration NEC	Eye disorders	1	19757	387	386	45910625	6.01986	6.02012	0.845793	42.8495	4.1752	2.58662	0.363406	18.4108	6.00689	0.843935	42.7553	N
Spinal pain	Bone related signs and symptoms	Bone disorders (excl congenital and fractures)	Musculoskeletal and connective tissue disorders	2	19756	10466	10464	45900547	0.444126	0.44407	0.111035	1.77599	1.39153	-1.17061	FALSE	FALSE	0.444232	0.111076	1.77664	N
Spinal fracture	Spinal fractures and dislocations	Bone and joint injuries	Injury, poisoning and procedural complications	1	19757	15024	15023	45895988	0.154674	0.154631	0.0217786	1.0979	4.62109	-2.69217	FALSE	FALSE	0.15473	0.0217926	1.09861	N
Spinal cord compression	Spinal cord and nerve root disorders NEC	Spinal cord and nerve root disorders	Nervous system disorders	1	19757	2879	2878	45908133	0.807389	0.80738	0.113682	5.73409	0.045936	-0.308544	FALSE	FALSE	0.807456	0.113693	5.73463	N
Myelitis	Central nervous system and spinal infections	Infections - pathogen unspecified	Infections and infestations	1	19757	1106	1105	45909906	2.10287	2.10292	0.295937	14.9433	0.577898	1.07167	0.150813	7.61528	2.10187	0.295789	14.9358	N
Brain injury	Structural brain disorders NEC	Structural brain disorders	Nervous system disorders	4	19754	8032	8028	45902983	1.15778	1.15781	0.434391	3.086	0.0859813	0.211265	0.0792628	0.563099	1.1577	0.434349	3.08571	N
Cerebral aspergillosis	Aspergillus infections	Fungal infectious disorders	Infections and infestations	1	19757	451	450	45910561	5.1637	5.16392	0.725763	36.742	3.34995	2.36582	0.332505	16.8332	5.15447	0.724436	36.6748	N
Brain death	Death and sudden death	Fatal outcomes	General disorders and administration site conditions	1	19757	1967	1966	45909045	1.18193	1.18194	0.166394	8.39555	0.0279897	0.241027	0.0339321	1.71207	1.18183	0.16638	8.39482	N
Brain oedema	Increased intracranial pressure disorders	Increased intracranial pressure and hydrocephalus	Nervous system disorders	2	19756	8150	8148	45902863	0.570365	0.570321	0.142598	2.281	0.647213	-0.809776	FALSE	FALSE	0.57047	0.142635	2.2816	N
Encephalitis	Central nervous system and spinal infections	Infections - pathogen unspecified	Infections and infestations	9	19749	4781	4772	45906239	4.38244	4.38398	2.27928	8.43218	23.4538	2.12964	1.10722	4.09616	4.37607	2.27517	8.41697	Y
Encephalopathy	Encephalopathies NEC	Encephalopathies	Nervous system disorders	7	19751	16806	16799	45894212	0.968252	0.968241	0.461455	2.0316	0.00728644	-0.0465255	FALSE	FALSE	0.968265	0.461467	2.03165	N
Brain hypoxia	Central nervous system vascular disorders NEC	Central nervous system vascular disorders	Nervous system disorders	1	19757	751	750	45910261	3.09822	3.09833	0.435834	22.0259	1.41912	1.63014	0.229308	11.5886	3.09543	0.435426	22.0053	N
CSF lymphocyte count abnormal	Cerebrospinal fluid tests (excl microbiology)	Neurological, special senses and psychiatric investigations	Investigations	1	19757	22	21	45910990	110.651	110.656	14.8836	822.708	103.721	6.72338	0.904311	49.987	105.667	14.2124	785.611	N
Brain abscess	Central nervous system and spinal infections	Infections - pathogen unspecified	Infections and infestations	1	19757	1869	1868	45909143	1.24393	1.24395	0.17512	8.83625	0.0478112	0.314757	0.0443108	2.23585	1.2438	0.175099	8.83523	N
Meningism	Neurological signs and symptoms NEC	Neurological disorders NEC	Nervous system disorders	1	19757	296	295	45910716	7.87684	7.87719	1.10584	56.1114	5.98355	2.97335	0.417414	21.18	7.8536	1.10253	55.9434	N
Meningitis	Central nervous system and spinal infections	Infections - pathogen unspecified	Infections and infestations	3	19755	4539	4536	45906475	1.53682	1.5369	0.495444	4.76755	0.562221	0.619612	0.199742	1.92207	1.53646	0.495304	4.7662	N
Meningioma	Nervous system neoplasms unspecified malignancy NEC	Nervous system neoplasms malignant and unspecified NEC	Neoplasms benign, malignant and unspecified (incl cysts and polyps)	2	19756	2562	2560	45908451	1.81536	1.81545	0.45375	7.26358	0.731906	0.859754	0.214885	3.43986	1.81473	0.45357	7.2607	N
Metastases to meninges	Metastases to specified sites	Metastases	Neoplasms benign, malignant and unspecified (incl cysts and polyps)	1	19757	1704	1703	45909308	1.36446	1.36447	0.192077	9.6929	0.0972948	0.448099	0.063079	3.18319	1.36424	0.192045	9.69125	N
Cerebral atrophy	Structural brain disorders NEC	Structural brain disorders	Nervous system disorders	1	19757	2187	2186	45908825	1.06298	1.06298	0.149655	7.5502	0.00372956	0.0880708	0.0123993	0.625555	1.06295	0.149651	7.54997	N
Cerebrovascular accident	Central nervous system haemorrhages and cerebrovascular accidents	Central nervous system vascular disorders	Nervous system disorders	21	19737	108450	108429	45802582	0.450036	0.449451	0.292965	0.689525	14.1443	-1.15154	FALSE	FALSE	0.450143	0.293415	0.690587	N
Brain fog	Neurological signs and symptoms NEC	Neurological disorders NEC	Nervous system disorders	5	19753	8611	8606	45902405	1.35003	1.35012	0.561741	3.24493	0.453587	0.432771	0.180063	1.04014	1.34982	0.56162	3.24423	N
Sepsis	Sepsis, bacteraemia, viraemia and fungaemia NEC	Infections - pathogen unspecified	Infections and infestations	115	19643	78994	78879	45832132	3.38774	3.40172	2.8316	4.08663	193.587	1.75884	1.46407	2.11297	3.38427	2.81707	4.06566	Y
Rash pustular	Skin structures and soft tissue infections	Infections - pathogen unspecified	Infections and infestations	4	19754	4897	4893	45906118	1.89958	1.89977	0.712647	5.06438	1.70285	0.925126	0.347037	2.46619	1.89885	0.712303	5.06193	N
Pyoderma	Skin structures and soft tissue infections	Infections - pathogen unspecified	Infections and infestations	1	19757	373	372	45910639	6.24642	6.24668	0.877541	44.4663	4.39473	2.63978	0.370839	18.791	6.23235	0.875528	44.3643	N
Abscess	Infections NEC	Infections - pathogen unspecified	Infections and infestations	3	19755	11453	11450	45899561	0.608821	0.608762	0.196289	1.88799	0.75401	-0.715667	FALSE	FALSE	0.608923	0.196341	1.88849	N
Alopecia	Alopecias	Skin appendage conditions	Skin and subcutaneous tissue disorders	12	19746	159197	159185	45751826	0.175167	0.174666	0.0991743	0.307622	46.7665	-2.51268	FALSE	FALSE	0.175229	0.0994942	0.308614	N
Dehydration	Total fluid volume decreased	Electrolyte and fluid balance conditions	Metabolism and nutrition disorders	29	19729	91336	91307	45819704	0.738019	0.737634	0.512428	1.06182	2.70144	-0.438107	FALSE	FALSE	0.738103	0.512753	1.06249	N
Ureaplasma infection	Ureaplasma infections	Mycoplasmal infectious disorders	Infections and infestations	1	19757	300	299	45910712	7.77146	7.7718	1.09109	55.3583	5.88051	2.95399	0.414713	21.0412	7.74889	1.08787	55.1951	N
Splenic cyst	Haematological cysts and polyps	Haematopoietic neoplasms (excl leukaemias and lymphomas)	Blood and lymphatic system disorders	1	19757	139	138	45910873	16.8382	16.839	2.35504	120.402	14.7904	4.06387	0.568358	29.0574	16.7242	2.33899	119.581	N
Splenic infarction	Spleen disorders	Spleen, lymphatic and reticuloendothelial system disorders	Blood and lymphatic system disorders	3	19755	1190	1187	45909824	5.87279	5.87353	1.89143	18.2393	12.0989	2.55102	0.821498	7.92179	5.8605	1.88724	18.1988	N
Splenitis	Spleen disorders	Spleen, lymphatic and reticuloendothelial system disorders	Blood and lymphatic system disorders	1	19757	95	94	45910917	24.7199	24.7211	3.44598	177.346	22.5208	4.61295	0.64302	33.0928	24.4702	3.41101	175.546	N
Splenomegaly	Spleen disorders	Spleen, lymphatic and reticuloendothelial system disorders	Blood and lymphatic system disorders	12	19746	8310	8298	45902713	3.36033	3.36176	1.90805	5.92304	19.8699	1.74714	0.99163	3.07826	3.35692	1.9053	5.91451	N
Axillary vein thrombosis	Peripheral embolism and thrombosis	Embolism and thrombosis	Vascular disorders	1	19757	228	227	45910784	10.2364	10.2369	1.43568	72.9927	8.2976	3.34992	0.46981	23.8861	10.1959	1.42993	72.7005	N
Peroneal nerve palsy	Mononeuropathies	Peripheral neuropathies	Nervous system disorders	2	19756	4008	4006	45907005	1.16009	1.16011	0.290013	4.64067	0.0441677	0.214142	0.0535326	0.85661	1.16001	0.289989	4.64029	N
Vena cava thrombosis	Vena caval embolism and thrombosis	Embolism and thrombosis	Vascular disorders	2	19756	1089	1087	45909924	4.27538	4.27571	1.06788	17.1196	5.00945	2.09402	0.522993	8.38429	4.26936	1.0663	17.0942	N
Carpal tunnel syndrome	Mononeuropathies	Peripheral neuropathies	Nervous system disorders	2	19756	10108	10106	45900905	0.459859	0.459804	0.114969	1.83893	1.26891	-1.1204	FALSE	FALSE	0.459966	0.11501	1.83957	N
Parotitis	Dental and oral soft tissue infections	Infections - pathogen unspecified	Infections and infestations	2	19756	724	722	45910289	6.43675	6.4373	1.60671	25.791	9.15899	2.68296	0.669653	10.7493	6.42173	1.60283	25.7287	N
Lumbar radiculopathy	Lumbar spinal cord and nerve root disorders	Spinal cord and nerve root disorders	Nervous system disorders	1	19757	713	712	45910299	3.26358	3.26369	0.459064	23.2031	1.56781	1.70505	0.239829	12.122	3.2604	0.458601	23.1797	N
Lumbar vertebral fracture	Spinal fractures and dislocations	Bone and joint injuries	Injury, poisoning and procedural complications	2	19756	3412	3410	45907601	1.36285	1.36289	0.340685	5.45217	0.193118	0.446406	0.111589	1.78582	1.36264	0.340622	5.45117	N
Post lumbar puncture syndrome	Neurological and psychiatric procedural complications	Procedural related injuries and complications NEC	Injury, poisoning and procedural complications	1	19757	871	870	45910141	2.67088	2.67097	0.375786	18.9844	1.04411	1.41628	0.19926	10.0665	2.66896	0.375504	18.9701	N
Flank pain	Musculoskeletal and connective tissue pain and discomfort	Musculoskeletal and connective tissue disorders NEC	Musculoskeletal and connective tissue disorders	2	19756	6493	6491	45904520	0.715966	0.715937	0.178999	2.86351	0.225324	-0.481861	FALSE	FALSE	0.716053	0.179028	2.86398	N
Psoas abscess	Muscle and soft tissue infections	Infections - pathogen unspecified	Infections and infestations	1	19757	440	439	45910572	5.29309	5.29331	0.743909	37.6647	3.47414	2.40145	0.337494	17.0876	5.28333	0.742507	37.5938	N
Intra-abdominal haemorrhage	Non-site specific gastrointestinal haemorrhages	Gastrointestinal haemorrhages NEC	Gastrointestinal disorders	1	19757	1635	1634	45909377	1.42207	1.42209	0.200184	10.1025	0.1252	0.507733	0.0714721	3.60691	1.42181	0.200145	10.1005	N
Ascites	Peritoneal and retroperitoneal disorders	Peritoneal and retroperitoneal conditions	Gastrointestinal disorders	14	19744	20427	20413	45890598	1.59366	1.59408	0.943743	2.69256	3.09529	0.671974	0.397829	1.13503	1.59325	0.943253	2.69116	N
Diarrhoea	Diarrhoea (excl infective)	Gastrointestinal motility and defaecation conditions	Gastrointestinal disorders	142	19616	495240	495098	45415913	0.666455	0.664041	0.562981	0.783242	23.9557	-0.585213	FALSE	FALSE	0.666551	0.565109	0.786202	N
Abdominal pain	Gastrointestinal and abdominal pains (excl oral and throat)	Gastrointestinal signs and symptoms	Gastrointestinal disorders	57	19701	164712	164655	45746356	0.804403	0.803837	0.619782	1.04255	2.71978	-0.313888	FALSE	FALSE	0.804471	0.620271	1.04337	N
Inguinal hernia	Inguinal hernias	Abdominal hernias and other abdominal wall conditions	Gastrointestinal disorders	2	19756	4699	4697	45906314	0.989426	0.989425	0.247356	3.9577	0.000225936	-0.0153297	FALSE	FALSE	0.98943	0.247358	3.95772	N
Inguinal hernia repair	Hernia repairs	Gastrointestinal therapeutic procedures	Surgical and medical procedures	1	19757	237	236	45910775	9.84605	9.84649	1.38115	70.1975	7.91412	3.29407	0.462053	23.484	9.80872	1.37585	69.9282	N
Groin pain	Soft tissue disorders NEC	Musculoskeletal and connective tissue disorders NEC	Musculoskeletal and connective tissue disorders	3	19755	6547	6544	45904467	1.06525	1.06526	0.343444	3.30412	0.0119868	0.0911525	0.0293879	0.282728	1.06522	0.343431	3.304	N
Groin abscess	Infections NEC	Infections - pathogen unspecified	Infections and infestations	2	19756	928	926	45910085	5.01872	5.01913	1.25328	20.1006	6.42221	2.32483	0.580509	9.31048	5.01006	1.25101	20.0643	N
Abdominal distension	Flatulence, bloating and distension	Gastrointestinal signs and symptoms	Gastrointestinal disorders	10	19748	74961	74951	45836060	0.310025	0.309675	0.166587	0.575667	15.3788	-1.68912	FALSE	FALSE	0.310117	0.166825	0.576488	N
Abdominal cavity drainage	Abdominal therapeutic procedures NEC	Gastrointestinal therapeutic procedures	Surgical and medical procedures	1	19757	339	338	45910673	6.87475	6.87505	0.965559	48.9523	5.00544	2.77767	0.390106	19.7778	6.85742	0.963084	48.8268	N
Pneumoperitoneum	Peritoneal and retroperitoneal disorders	Peritoneal and retroperitoneal conditions	Gastrointestinal disorders	3	19755	1311	1308	45909703	5.32951	5.33017	1.71668	16.5498	10.5276	2.41132	0.776611	7.48696	5.3196	1.71328	16.517	N
Haemoperitoneum	Peritoneal and retroperitoneal haemorrhages	Peritoneal and retroperitoneal conditions	Gastrointestinal disorders	1	19757	1550	1549	45909462	1.50011	1.50013	0.211162	10.6572	0.166625	0.584756	0.0823116	4.15421	1.49979	0.211113	10.6547	N
Retroperitoneal haemorrhage	Peritoneal and retroperitoneal haemorrhages	Peritoneal and retroperitoneal conditions	Gastrointestinal disorders	1	19757	1505	1504	45909507	1.54499	1.54502	0.217476	10.9763	0.192123	0.627261	0.088293	4.45625	1.54463	0.217422	10.9735	N
Retroperitoneal fibrosis	Peritoneal and retroperitoneal fibrosis and adhesions	Peritoneal and retroperitoneal conditions	Gastrointestinal disorders	1	19757	362	361	45910650	6.43675	6.43703	0.904208	45.825	4.57946	2.68296	0.376875	19.0999	6.42173	0.90206	45.7161	N
Malignant peritoneal neoplasm	Gastrointestinal neoplasms malignant NEC	Gastrointestinal neoplasms malignant and unspecified	Neoplasms benign, malignant and unspecified (incl cysts and polyps)	1	19757	470	469	45910542	4.95451	4.95471	0.696423	35.2504	3.14967	2.30629	0.324167	16.4082	4.9461	0.695212	35.1891	N
Peritonitis	Abdominal and gastrointestinal infections	Infections - pathogen unspecified	Infections and infestations	6	19752	15289	15283	45895728	0.912256	0.912229	0.409708	2.03111	0.0506347	-0.132436	FALSE	FALSE	0.91229	0.409736	2.03124	N
Metastases to peritoneum	Metastases to specified sites	Metastases	Neoplasms benign, malignant and unspecified (incl cysts and polyps)	2	19756	1873	1871	45909140	2.48388	2.48403	0.62073	9.94054	1.77113	1.31167	0.327772	5.24903	2.48229	0.620297	9.9336	N
Abdominal discomfort	Gastrointestinal signs and symptoms NEC	Gastrointestinal signs and symptoms	Gastrointestinal disorders	19	19739	131574	131555	45779456	0.335599	0.334959	0.2136	0.52527	25.0598	-1.57478	FALSE	FALSE	0.335695	0.214069	0.526423	N
Abdominal infection	Abdominal and gastrointestinal infections	Infections - pathogen unspecified	Infections and infestations	4	19754	1963	1959	45909052	4.7446	4.74536	1.77903	12.6577	11.7979	2.24396	0.841259	5.98552	4.73697	1.77588	12.6353	N
Abdominal lymphadenopathy	Lymphatic system disorders NEC	Spleen, lymphatic and reticuloendothelial system disorders	Blood and lymphatic system disorders	1	19757	745	744	45910267	3.12321	3.12332	0.439345	22.2038	1.44148	1.64171	0.230933	11.671	3.12036	0.438929	22.1827	N
Abdominal sepsis	Sepsis, bacteraemia, viraemia and fungaemia NEC	Infections - pathogen unspecified	Infections and infestations	1	19757	620	619	45910392	3.7539	3.75404	0.527926	26.6947	2.01706	1.90668	0.268134	13.5583	3.74946	0.527282	26.6621	N
Abdominal abscess	Abdominal and gastrointestinal infections	Infections - pathogen unspecified	Infections and infestations	2	19756	3120	3118	45907893	1.49049	1.49054	0.372578	5.96303	0.322631	0.575478	0.143848	2.30226	1.49017	0.372487	5.96158	N
Adenoviral haemorrhagic cystitis	Adenoviral infections	Viral infectious disorders	Infections and infestations	1	19757	116	115	45910896	20.2058	20.2068	2.82205	144.687	18.098	4.32483	0.604	30.9671	20.0402	2.7988	143.494	N
Adenocarcinoma	Neoplasms malignant site unspecified NEC	Miscellaneous and site unspecified neoplasms malignant and unspecified	Neoplasms benign, malignant and unspecified (incl cysts and polyps)	4	19754	1608	1604	45909407	5.79468	5.79565	2.1723	15.4627	15.8301	2.53176	0.948943	6.75467	5.78275	2.16747	15.4283	Y
Leg amputation	Limb therapeutic procedures	Bone and joint therapeutic procedures	Surgical and medical procedures	1	19757	2803	2802	45908209	0.829289	0.82928	0.116764	5.88968	0.035131	-0.269948	FALSE	FALSE	0.82935	0.116774	5.89018	N
Bladder sphincter atony	Myoneurogenic bladder disorders	Bladder and bladder neck disorders (excl calculi)	Renal and urinary disorders	1	19757	113	112	45910899	20.747	20.748	2.89699	148.596	18.6289	4.36263	0.609141	31.2449	20.5723	2.87245	147.337	N
Bladder ulcer	Bladder disorders NEC	Bladder and bladder neck disorders (excl calculi)	Renal and urinary disorders	1	19757	30	29	45910982	80.1264	80.1305	10.9146	588.285	75.5343	6.27592	0.854844	46.0752	77.4889	10.5548	568.892	N
Cystitis	Urinary tract infections	Infections - pathogen unspecified	Infections and infestations	8	19750	23968	23960	45887051	0.775849	0.775758	0.38785	1.55163	0.518176	-0.366014	FALSE	FALSE	0.775924	0.387933	1.55196	N
Bladder disorder	Bladder disorders NEC	Bladder and bladder neck disorders (excl calculi)	Renal and urinary disorders	2	19756	7149	7147	45903864	0.65025	0.650214	0.16257	2.60059	0.376195	-0.620717	FALSE	FALSE	0.650347	0.162603	2.60113	N
Bladder cancer	Bladder neoplasms malignant	Renal and urinary tract neoplasms malignant and unspecified	Neoplasms benign, malignant and unspecified (incl cysts and polyps)	9	19749	55179	55170	45855841	0.379065	0.378782	0.197044	0.728142	9.16374	-1.3991	FALSE	FALSE	0.379166	0.197243	0.72888	N
Calculus bladder	Urinary tract lithiasis NEC	Urolithiases	Renal and urinary disorders	1	19757	1016	1015	45909996	2.28933	2.28939	0.322153	16.2696	0.725438	1.19412	0.168032	8.48608	2.28806	0.321965	16.2602	N
Bladder hypertrophy	Bladder disorders NEC	Bladder and bladder neck disorders (excl calculi)	Renal and urinary disorders	2	19756	327	325	45910686	14.2995	14.3008	3.56107	57.4305	24.5877	3.82966	0.953629	15.3795	14.2181	3.54048	57.0984	N
Bladder neoplasm	Urinary tract neoplasms unspecified malignancy NEC	Renal and urinary tract neoplasms malignant and unspecified	Neoplasms benign, malignant and unspecified (incl cysts and polyps)	2	19756	1259	1257	45909754	3.69716	3.69744	0.923613	14.8017	3.92914	1.88475	0.470806	7.54507	3.69288	0.922475	14.7834	N
Cystocele	Pelvic prolapse conditions	Uterine, pelvic and broad ligament disorders	Reproductive system and breast disorders	1	19757	1396	1395	45909616	1.66571	1.66574	0.234458	11.8346	0.265873	0.735725	0.103555	5.22708	1.66523	0.234386	11.8309	N
Metastases to bladder	Metastases to specified sites	Metastases	Neoplasms benign, malignant and unspecified (incl cysts and polyps)	1	19757	203	202	45910809	11.5033	11.5038	1.6125	82.0702	9.54303	3.51747	0.493046	25.0942	11.4516	1.60517	81.6973	N
Glomerulonephritis membranous	Glomerulonephritis and nephrotic syndrome	Nephropathies	Renal and urinary disorders	1	19757	828	827	45910184	2.80975	2.80985	0.395302	19.9727	1.16427	1.48932	0.209525	10.5862	2.80757	0.394982	19.9565	N
Autonomic nervous system imbalance	Autonomic nervous system disorders	Neuromuscular disorders	Nervous system disorders	1	19757	1950	1949	45909062	1.19224	1.19225	0.167845	8.46882	0.0309814	0.25355	0.0356949	1.80103	1.19214	0.16783	8.46805	N
Autologous haematopoietic stem cell transplant	Blood and blood product treatment	Haematological and lymphoid tissue therapeutic procedures	Surgical and medical procedures	3	19755	58	55	45910956	126.745	126.765	39.6539	405.238	354.902	6.90979	2.16149	22.089	120.241	37.6133	384.385	Y
Spontaneous haemorrhage	Bleeding tendencies	Coagulopathies and bleeding diatheses (excl thrombocytopenic)	Blood and lymphatic system disorders	1	19757	827	826	45910185	2.81316	2.81325	0.39578	19.9969	1.16724	1.49106	0.20977	10.5986	2.81096	0.395459	19.9806	N
Pneumothorax spontaneous	Pneumothorax and pleural effusions NEC	Pleural disorders	Respiratory, thoracic and mediastinal disorders	1	19757	613	612	45910399	3.79684	3.79698	0.533955	27.0005	2.05688	1.92307	0.270433	13.675	3.79228	0.533294	26.9671	N
Abortion spontaneous	Abortions spontaneous	Abortions and stillbirth	Pregnancy, puerperium and perinatal conditions	1	19757	27062	27061	45883950	0.0858677	0.0858215	0.0120876	0.609327	9.73706	-3.54117	FALSE	FALSE	0.0859015	0.0120989	0.609895	N
Spontaneous penile erection	Erection and ejaculation conditions and disorders	Sexual function and fertility disorders	Reproductive system and breast disorders	1	19757	381	380	45910631	6.11491	6.11517	0.859114	43.5278	4.26725	2.60916	0.366558	18.572	6.10149	0.857191	43.4304	N
Suicidal ideation	Suicidal and self-injurious behaviour	Suicidal and self-injurious behaviours NEC	Psychiatric disorders	4	19754	59418	59414	45851597	0.156439	0.156268	0.0586414	0.416425	18.2172	-2.6758	FALSE	FALSE	0.156496	0.0587268	0.417031	N
Completed suicide	Suicidal and self-injurious behaviour	Suicidal and self-injurious behaviours NEC	Psychiatric disorders	1	19757	55003	55002	45856009	0.042247	0.0421985	0.00594361	0.299601	21.7382	-4.56441	FALSE	FALSE	0.0422644	0.00595289	0.300069	N
Autoimmune haemolytic anaemia	Anaemias haemolytic immune	Haemolyses and related conditions	Blood and lymphatic system disorders	1	19757	2920	2919	45908092	0.796049	0.796039	0.112086	5.65352	0.0522385	-0.328944	FALSE	FALSE	0.796119	0.112097	5.65409	N
Autoimmune colitis	Colitis (excl infective)	Gastrointestinal inflammatory conditions	Gastrointestinal disorders	2	19756	587	585	45910426	7.94416	7.94486	1.9821	31.8454	12.0989	2.98559	0.744853	11.9671	7.9205	1.97603	31.7477	N
Autoimmune hepatitis	Hepatocellular damage and hepatitis NEC	Hepatic and hepatobiliary disorders	Hepatobiliary disorders	1	19757	4874	4873	45906138	0.476845	0.476819	0.0671471	3.38594	0.573905	-1.06808	FALSE	FALSE	0.476953	0.0671659	3.38689	N
Encephalitis autoimmune	Encephalitis NEC	Central nervous system infections and inflammations	Nervous system disorders	1	19757	1303	1302	45909709	1.78469	1.78473	0.251193	12.6806	0.344757	0.835187	0.117549	5.93402	1.78409	0.251102	12.676	N
Autoimmune disorder	Autoimmune disorders NEC	Autoimmune disorders	Immune system disorders	3	19755	6878	6875	45904136	1.01396	1.01397	0.32691	3.14498	0.000576738	0.0199974	0.00644731	0.0620253	1.01396	0.326907	3.14496	N
Autoantibody negative	Autoimmunity analyses	Immunology and allergy investigations	Investigations	1	19757	2	1	45911010	2323.67	2323.78	145.338	37154.7	1160.83	10.1828	0.636868	162.812	1162.33	72.6964	18584.4	N
Tongue oedema	Tongue signs and symptoms	Tongue conditions	Gastrointestinal disorders	1	19757	2715	2714	45908297	0.856178	0.856171	0.120549	6.08073	0.024152	-0.223928	FALSE	FALSE	0.856231	0.120558	6.08116	N
Glossitis	Tongue disorders	Tongue conditions	Gastrointestinal disorders	1	19757	2368	2367	45908644	0.981693	0.981692	0.138215	6.97258	0.000341276	-0.0266451	FALSE	FALSE	0.981701	0.138217	6.97265	N
Tongue movement disturbance	Tongue signs and symptoms	Tongue conditions	Gastrointestinal disorders	1	19757	783	782	45910229	2.97144	2.97154	0.418022	21.1234	1.30633	1.56994	0.220851	11.16	2.96892	0.417654	21.1048	N
Blood pressure diastolic increased	Vascular tests NEC (incl blood pressure)	Cardiac and vascular investigations (excl enzyme tests)	Investigations	1	19757	3580	3579	45907432	0.64925	0.649233	0.0914203	4.61061	0.18945	-0.622936	FALSE	FALSE	0.649348	0.0914366	4.61143	N
Blood pressure diastolic abnormal	Vascular tests NEC (incl blood pressure)	Cardiac and vascular investigations (excl enzyme tests)	Investigations	1	19757	2312	2311	45908700	1.00548	1.00548	0.141563	7.14162	2.98677e-05	0.00788262	0.00110981	0.0559878	1.00548	0.141563	7.1416	N
Benign prostatic hyperplasia	Prostatic neoplasms and hypertrophy	Prostatic disorders (excl infections and inflammations)	Reproductive system and breast disorders	5	19753	3473	3468	45907543	3.35015	3.35075	1.39362	8.05639	8.23199	1.74277	0.724839	4.19024	3.34677	1.39196	8.04682	N
Clostridium difficile colitis	Clostridia infections	Bacterial infectious disorders	Infections and infestations	6	19752	7639	7633	45903378	1.82654	1.82679	0.820337	4.06806	2.24276	0.868603	0.390053	1.93428	1.82589	0.819933	4.06605	N
Chromaturia	Urinary abnormalities	Urinary tract signs and symptoms	Renal and urinary disorders	1	19757	16018	16017	45894994	0.145075	0.145032	0.0204267	1.02974	5.0395	-2.7846	FALSE	FALSE	0.145128	0.0204403	1.03043	N
Addison's disease	Adrenal cortical hypofunctions	Adrenal gland disorders	Endocrine disorders	2	19756	879	877	45910134	5.29913	5.29956	1.32319	21.2255	6.95993	2.40309	0.600001	9.62471	5.28934	1.32064	21.1846	N
Arthropod-borne disease	Infectious transmissions	Ancillary infectious topics	Infections and infestations	1	19757	24	23	45910988	101.029	101.034	13.6434	748.193	94.9123	6.59785	0.890956	48.8594	96.8611	13.0799	717.291	N
Allergy to arthropod bite	Allergic conditions NEC	Allergic conditions	Immune system disorders	1	19757	244	243	45910768	9.56242	9.56285	1.34153	68.1672	7.63561	3.25207	0.456217	23.1819	9.52732	1.33654	67.914	N
Pallor	Site specific vascular disorders NEC	Vascular disorders NEC	Vascular disorders	13	19745	19056	19043	45891968	1.58629	1.58667	0.920967	2.73357	2.81622	0.66529	0.38616	1.14618	1.58589	0.920511	2.73222	N
Lichenoid keratosis	Hyperkeratoses	Cornification and dystrophic skin disorders	Skin and subcutaneous tissue disorders	1	19757	1521	1520	45909491	1.52873	1.52875	0.215189	10.8607	0.182753	0.612004	0.0861461	4.34783	1.52838	0.215136	10.858	N
Urticaria	Urticarias	Angioedema and urticaria	Skin and subcutaneous tissue disorders	31	19727	118859	118828	45792183	0.606201	0.605582	0.425745	0.861383	7.94888	-0.721887	FALSE	FALSE	0.606304	0.426253	0.862409	N
Adverse drug reaction	Therapeutic and nontherapeutic responses	Therapeutic and nontherapeutic effects (excl toxicity)	General disorders and administration site conditions	10	19748	72700	72690	45838321	0.319668	0.319324	0.171777	0.593603	14.5001	-1.64493	FALSE	FALSE	0.319762	0.172013	0.594417	N
Drug intolerance	Therapeutic and nontherapeutic responses	Therapeutic and nontherapeutic effects (excl toxicity)	General disorders and administration site conditions	19	19739	77622	77603	45833408	0.568917	0.568502	0.36252	0.891523	6.21519	-0.813442	FALSE	FALSE	0.569023	0.362852	0.892339	N
Drug reaction with eosinophilia and systemic symptoms	Dermatitis ascribed to specific agent	Epidermal and dermal conditions	Skin and subcutaneous tissue disorders	2	19756	21991	21989	45889022	0.211348	0.211268	0.0528293	0.844877	5.88804	-2.24182	FALSE	FALSE	0.21142	0.0528672	0.845483	N
Drug hypersensitivity	Allergies to foods, food additives, drugs and other chemicals	Allergic conditions	Immune system disorders	26	19732	165107	165081	45745930	0.365974	0.365138	0.24854	0.536436	28.6572	-1.44979	FALSE	FALSE	0.366074	0.249177	0.53781	N
Drug ineffective	Therapeutic and nontherapeutic responses	Therapeutic and nontherapeutic effects (excl toxicity)	General disorders and administration site conditions	96	19662	1051601	1051505	44859506	0.212145	0.208299	0.170449	0.254554	287.441	-2.23639	FALSE	FALSE	0.212217	0.173655	0.259343	N
Drug titration error	Medication errors, product use errors and issues NEC	Medication errors and other product use errors and issues	Injury, poisoning and procedural complications	1	19757	2166	2165	45908846	1.07329	1.07329	0.151106	7.62347	0.0050022	0.101991	0.014359	0.72443	1.07325	0.151101	7.6232	N
Drug specific antibody present	Therapeutic drug monitoring analyses	Toxicology and therapeutic drug monitoring	Investigations	7	19751	5069	5062	45905949	3.21329	3.21407	1.53125	6.74629	10.6579	1.68268	0.801663	3.53191	3.21023	1.52942	6.73823	N
Drug interaction	Interactions	Therapeutic and nontherapeutic effects (excl toxicity)	General disorders and administration site conditions	5	19753	108823	108818	45802193	0.106768	0.106542	0.0443394	0.256009	37.4511	-3.22689	FALSE	FALSE	0.10681	0.0444506	0.256651	N
Substance-induced psychotic disorder	Psychotic disorder NEC	Schizophrenia and other psychotic disorders	Psychiatric disorders	1	19757	1861	1860	45909151	1.24928	1.2493	0.175872	8.87427	0.0497175	0.320946	0.0451819	2.27981	1.24915	0.175852	8.87323	N
Drug-induced liver injury	Hepatocellular damage and hepatitis NEC	Hepatic and hepatobiliary disorders	Hepatobiliary disorders	9	19749	24939	24930	45886081	0.838869	0.838795	0.436316	1.61254	0.278603	-0.253383	FALSE	FALSE	0.838927	0.436384	1.61279	N
Drug dispensed to wrong patient	Product dispensing errors and issues	Medication errors and other product use errors and issues	Injury, poisoning and procedural complications	1	19757	858	857	45910154	2.7114	2.71148	0.38148	19.2727	1.07897	1.43797	0.202309	10.2208	2.7094	0.381187	19.2579	N
Drug eruption	Dermatitis ascribed to specific agent	Epidermal and dermal conditions	Skin and subcutaneous tissue disorders	10	19748	11900	11890	45899121	1.9543	1.95479	1.05133	3.63462	4.65724	0.966062	0.519572	1.79624	1.9535	1.05064	3.63223	N
Acquired tracheo-oesophageal fistula	Tracheal disorders (excl infections and neoplasms)	Upper respiratory tract disorders (excl infections)	Respiratory, thoracic and mediastinal disorders	1	19757	57	56	45910955	41.4941	41.4961	5.74384	299.787	38.8249	5.34992	0.740529	38.6502	40.7836	5.64522	294.639	N
Bacteraemia	Sepsis, bacteraemia, viraemia and fungaemia NEC	Infections - pathogen unspecified	Infections and infestations	10	19748	8441	8431	45902580	2.7561	2.75699	1.48262	5.12674	11.1781	1.46154	0.785966	2.71779	2.75402	1.48102	5.12122	N
Malnutrition	General nutritional disorders NEC	Appetite and general nutritional disorders	Metabolism and nutrition disorders	4	19754	7396	7392	45903619	1.2574	1.25745	0.471762	3.35164	0.210681	0.330279	0.123912	0.880334	1.25726	0.47169	3.35113	N
Staphylococcal infection	Staphylococcal infections	Bacterial infectious disorders	Infections and infestations	4	19754	21750	21746	45889265	0.42742	0.427304	0.160341	1.13875	3.06905	-1.22592	FALSE	FALSE	0.427525	0.160424	1.13934	N
Staphylococcus test positive	Bacteria identification and serology (excl mycobacteria)	Microbiology and serology investigations	Investigations	2	19756	1632	1630	45909381	2.85113	2.85131	0.712433	11.4116	2.40087	1.51038	0.377386	6.04489	2.84886	0.711819	11.4018	N
Staphylococcal sepsis	Staphylococcal infections	Bacterial infectious disorders	Infections and infestations	6	19752	3007	3001	45908010	4.64579	4.64689	2.08571	10.3531	17.1331	2.21366	0.993581	4.93196	4.63851	2.08195	10.3344	Y
Staphylococcal bacteraemia	Staphylococcal infections	Bacterial infectious disorders	Infections and infestations	7	19751	2893	2886	45908125	5.63606	5.6377	2.68488	11.838	26.6315	2.49181	1.18669	5.23229	5.62484	2.67876	11.811	Y
Uveitis	Iris and uveal tract infections, irritations and inflammations	Ocular infections, irritations and inflammations	Eye disorders	1	19757	10531	10530	45900481	0.220671	0.220632	0.0310734	1.56656	2.75267	-2.17955	FALSE	FALSE	0.220745	0.0310894	1.56737	N
Blue toe syndrome	Peripheral embolism and thrombosis	Embolism and thrombosis	Vascular disorders	2	19756	229	227	45910784	20.4728	20.4748	5.08912	82.3754	36.72	4.3436	1.07962	17.4754	20.3028	5.04635	81.6832	N
Asthenia	Asthenic conditions	General system disorders NEC	General disorders and administration site conditions	94	19664	273496	273402	45637609	0.798914	0.797953	0.651563	0.977233	4.78449	-0.323763	FALSE	FALSE	0.798983	0.652404	0.978495	N
Proteinuria	Urinary abnormalities	Urinary tract signs and symptoms	Renal and urinary disorders	1	19757	13544	13543	45897468	0.171577	0.171535	0.0241592	1.21793	4.00075	-2.54256	FALSE	FALSE	0.171638	0.0241737	1.21866	N
Subarachnoid haemorrhage	Central nervous system haemorrhages and cerebrovascular accidents	Central nervous system vascular disorders	Nervous system disorders	4	19754	7413	7409	45903602	1.25451	1.25456	0.47068	3.34394	0.206458	0.326967	0.12267	0.871505	1.25437	0.470609	3.34344	N
Cellulitis	Bacterial infections NEC	Bacterial infectious disorders	Infections and infestations	22	19736	37025	37003	45874008	1.38153	1.38195	0.909616	2.09956	2.3185	0.466028	0.306744	0.708022	1.3813	0.909187	2.09857	N
Acarodermatitis	Ectoparasitic infestations	Ectoparasitic disorders	Infections and infestations	1	19757	930	929	45910082	2.50126	2.50133	0.351945	17.7774	0.900105	1.32172	0.18597	9.3937	2.49964	0.351707	17.7654	N
Helicobacter gastritis	Helicobacter infections	Bacterial infectious disorders	Infections and infestations	1	19757	887	886	45910125	2.62265	2.62273	0.369007	18.6412	1.00283	1.39002	0.19557	9.8796	2.62082	0.368738	18.6276	N
Blood lactic acid increased	Blood gas and acid base analyses	Metabolic, nutritional and blood gas investigations	Investigations	1	19757	3637	3636	45907375	0.639072	0.639054	0.0899874	4.5383	0.203801	-0.645725	FALSE	FALSE	0.639172	0.090004	4.53914	N
Blood lactate dehydrogenase increased	Tissue enzyme analyses NEC	Enzyme investigations NEC	Investigations	31	19727	8923	8892	45902119	8.10095	8.11211	5.69987	11.5452	192.323	3.01369	2.11753	4.28912	8.07628	5.67469	11.4943	Y
Blood immunoglobulin A decreased	Immunoglobulin analyses	Immunology and allergy investigations	Investigations	1	19757	492	491	45910520	4.73252	4.73271	0.66528	33.6678	2.93787	2.24029	0.31492	15.9371	4.72493	0.664187	33.6125	N
Blood immunoglobulin G decreased	Immunoglobulin analyses	Immunology and allergy investigations	Investigations	10	19748	1843	1833	45909178	12.6769	12.6828	6.81137	23.6153	106.978	3.6569	1.96396	6.80914	12.6135	6.77416	23.4863	Y
Blood immunoglobulin M decreased	Immunoglobulin analyses	Immunology and allergy investigations	Investigations	2	19756	778	776	45910235	5.98883	5.98934	1.49511	23.9931	8.29039	2.57918	0.643836	10.3321	5.97601	1.49178	23.9397	N
Blood pressure immeasurable	Vascular tests NEC (incl blood pressure)	Cardiac and vascular investigations (excl enzyme tests)	Investigations	1	19757	663	662	45910349	3.51007	3.5102	0.493685	24.9582	1.79228	1.80994	0.254556	12.869	3.50628	0.493135	24.9304	N
Blood pressure increased	Vascular tests NEC (incl blood pressure)	Cardiac and vascular investigations (excl enzyme tests)	Investigations	63	19695	111765	111702	45799309	1.31055	1.31154	1.02409	1.67968	4.64475	0.389979	0.304507	0.499444	1.31037	1.02318	1.67819	N
Blood pressure abnormal	Vascular tests NEC (incl blood pressure)	Cardiac and vascular investigations (excl enzyme tests)	Investigations	7	19751	15680	15673	45895338	1.03781	1.03783	0.494614	2.17763	0.00964388	0.0535253	0.0255094	0.11231	1.0378	0.4946	2.17757	N
Blood pressure fluctuation	Blood pressure disorders NEC	Decreased and nonspecific blood pressure disorders and shock	Vascular disorders	3	19755	19555	19552	45891459	0.356536	0.356439	0.114937	1.10538	3.48485	-1.48748	FALSE	FALSE	0.356635	0.115	1.10599	N
Blood pressure measurement	Vascular tests NEC (incl blood pressure)	Cardiac and vascular investigations (excl enzyme tests)	Investigations	1	19757	619	618	45910393	3.75998	3.76012	0.528779	26.738	2.02269	1.90901	0.268461	13.5749	3.75552	0.528133	26.7053	N
Blood pressure decreased	Vascular tests NEC (incl blood pressure)	Cardiac and vascular investigations (excl enzyme tests)	Investigations	102	19656	45450	45348	45865663	5.22656	5.24849	4.31955	6.37721	348.187	2.38324	1.96143	2.89577	5.21707	4.29369	6.33903	Y
Hypervolaemia	Total fluid volume increased	Electrolyte and fluid balance conditions	Metabolism and nutrition disorders	9	19749	15792	15783	45895228	1.32503	1.32518	0.689272	2.54777	0.71742	0.405827	0.211085	0.780235	1.32485	0.689099	2.54713	N
Thrombocytopenic purpura	Thrombocytopenias	Platelet disorders	Blood and lymphatic system disorders	1	19757	746	745	45910266	3.11902	3.11912	0.438756	22.1739	1.43772	1.63978	0.230661	11.6572	3.11618	0.438341	22.153	N
Thrombocytopenia	Thrombocytopenias	Platelet disorders	Blood and lymphatic system disorders	303	19455	77848	77545	45833466	9.07952	9.20535	8.21609	10.3137	2173.67	3.17761	2.83612	3.56021	9.04807	8.07571	10.1375	Y
Platelet disorder	Platelet disorders NEC	Platelet disorders	Blood and lymphatic system disorders	3	19755	1933	1930	45909081	3.61192	3.61231	1.1639	11.2113	5.65778	1.85114	0.596446	5.74526	3.60786	1.16247	11.1975	N
Platelet count increased	Platelet analyses	Haematology investigations (incl blood groups)	Investigations	6	19752	9409	9403	45901608	1.48272	1.48287	0.665932	3.30197	0.942524	0.567945	0.255056	1.26467	1.48241	0.665728	3.30096	N
Platelet count abnormal	Platelet analyses	Haematology investigations (incl blood groups)	Investigations	1	19757	4844	4843	45906168	0.479799	0.479773	0.067563	3.40692	0.563948	-1.05917	FALSE	FALSE	0.479906	0.0675818	3.40787	N
Platelet count decreased	Platelet analyses	Haematology investigations (incl blood groups)	Investigations	224	19534	78841	78617	45832394	6.62072	6.68518	5.85912	7.62769	1067.67	2.7235	2.38698	3.10748	6.60475	5.78864	7.53593	Y
Platelet transfusion	Blood and blood product treatment	Haematological and lymphoid tissue therapeutic procedures	Surgical and medical procedures	1	19757	1083	1082	45909929	2.14757	2.14762	0.302222	15.2613	0.612658	1.10199	0.155076	7.83087	2.14651	0.302065	15.2533	N
Haematuria	Urinary abnormalities	Urinary tract signs and symptoms	Renal and urinary disorders	17	19741	24808	24791	45886220	1.59341	1.59393	0.990508	2.56495	3.75641	0.671753	0.417445	1.08099	1.59301	0.989937	2.56347	N
Blood urea increased	Renal function analyses	Renal and urinary tract investigations and urinalyses	Investigations	7	19751	8613	8606	45902405	1.89004	1.89035	0.900794	3.96699	2.93206	0.917863	0.437381	1.92617	1.88931	0.900299	3.96481	N
Blood urea nitrogen/creatinine ratio increased	Renal function analyses	Renal and urinary tract investigations and urinalyses	Investigations	1	19757	464	463	45910548	5.01872	5.01892	0.705429	35.7082	3.21107	2.32483	0.326763	16.5405	5.01006	0.704183	35.6451	N
Blood urea decreased	Renal function analyses	Renal and urinary tract investigations and urinalyses	Investigations	1	19757	697	696	45910315	3.3386	3.33872	0.469602	23.7372	1.6358	1.73779	0.244426	12.3552	3.33525	0.469114	23.7125	N
Blood uric acid increased	Metabolism tests NEC	Metabolic, nutritional and blood gas investigations	Investigations	9	19749	3988	3979	45907032	5.25584	5.25778	2.73324	10.1141	30.9477	2.39128	1.2431	4.59997	5.24624	2.72724	10.0919	Y
Haemorrhagic ascites	Peritoneal and retroperitoneal haemorrhages	Peritoneal and retroperitoneal conditions	Gastrointestinal disorders	1	19757	174	173	45910838	13.4316	13.4322	1.88128	95.9055	11.44	3.73986	0.523794	26.7025	13.3602	1.87118	95.3909	N
Thrombosis	Non-site specific embolism and thrombosis	Embolism and thrombosis	Vascular disorders	5	19753	57455	57450	45853561	0.202234	0.202032	0.0840774	0.485468	15.7534	-2.30541	FALSE	FALSE	0.202303	0.0841903	0.48612	N
Thrombophlebitis	Peripheral embolism and thrombosis	Embolism and thrombosis	Vascular disorders	2	19756	2234	2232	45908779	2.08214	2.08225	0.520392	8.33171	1.12388	1.05739	0.264263	4.23096	2.08117	0.520123	8.32739	N
Haematotoxicity	Haematological disorders	Haematological disorders NEC	Blood and lymphatic system disorders	19	19739	6798	6779	45904232	6.51271	6.51802	4.15399	10.2274	88.4242	2.69984	1.72063	4.23631	6.4973	4.14079	10.1949	Y
Oxygen saturation abnormal	Blood gas and acid base analyses	Metabolic, nutritional and blood gas investigations	Investigations	3	19755	2185	2182	45908829	3.19478	3.19511	1.02958	9.91542	4.51736	1.67435	0.539537	5.19604	3.19176	1.0285	9.90504	N
Oxygen saturation decreased	Blood gas and acid base analyses	Metabolic, nutritional and blood gas investigations	Investigations	114	19644	41639	41525	45869486	6.37924	6.41046	5.3312	7.7082	516.156	2.67005	2.22052	3.21058	6.36451	5.29299	7.65296	Y
Haemodynamic instability	Non-site specific vascular disorders NEC	Vascular disorders NEC	Vascular disorders	1	19757	5051	5050	45905961	0.460132	0.460105	0.0647938	3.26723	0.633365	-1.11955	FALSE	FALSE	0.460239	0.0648127	3.26818	N
Blood test abnormal	Investigations NEC	Investigations, imaging and histopathology procedures NEC	Investigations	5	19753	11183	11178	45899833	1.03939	1.0394	0.432489	2.498	0.00746344	0.0557168	0.0231834	0.133904	1.03938	0.432477	2.49794	N
Blood disorder	Haematological disorders	Haematological disorders NEC	Blood and lymphatic system disorders	6	19752	5758	5752	45905259	2.42385	2.42429	1.08853	5.39915	5.01391	1.27642	0.573127	2.84273	2.42237	1.08767	5.39489	N
Haemodialysis complication	Dialysis related complications	Procedural related injuries and complications NEC	Injury, poisoning and procedural complications	1	19757	156	155	45910856	14.9914	14.9921	2.09837	107.113	12.9744	3.89741	0.545501	27.8455	14.9017	2.08572	106.467	N
Hypercoagulation	Coagulopathies	Coagulopathies and bleeding diatheses (excl thrombocytopenic)	Blood and lymphatic system disorders	1	19757	1197	1196	45909815	1.94287	1.94291	0.273438	13.8054	0.457199	0.957601	0.134769	6.80423	1.94208	0.27332	13.7994	N
[truncated: 292 more rows]
