# Supplementary material for: Safety assessment of obinutuzumab: Real-world adverse event analysis based on the FAERS and JADER databases from 2013 to 2025
Source: PLoS One. 2025 Oct 10;20(10):e0334317. doi: 10.1371/journal.pone.0334317 (PMC12513595; doi:10.1371/journal.pone.0334317)
Supplement: S4 File — (XLSX) [file pone.0334317.s005.xlsx]

## Sheet: Sheet1
Number	Report frequency	Gender	Weight	Height	E2B	Year	Quarter
1	02	M	70kg	Unknown	R3	2018	2
2	01	M	Unknown	Unknown	R3	2018	3
3	01	M	Unknown	Unknown	R3	2018	3
4	05	M	60kg	Unknown	R3	2018	3
5	02	M	Unknown	Unknown	R3	2018	3
6	05	M	60kg	150cm	R3	2018	3
7	02	M	70kg	Unknown	R3	2018	3
8	03	M	Unknown	Unknown	R3	2018	3
9	02	M	50kg	160cm	R3	2018	3
10	01	F	Unknown	Unknown	R3	2018	3
11	01	M	Unknown	Unknown	R3	2018	3
12	02	F	60kg	150cm	R3	2018	3
13	02	M	Unknown	Unknown	R3	2018	3
14	02	F	70kg	150cm	R3	2018	3
15	05	M	Unknown	Unknown	R3	2018	3
16	03	M	Unknown	Unknown	R3	2018	3
17	02	F	Unknown	Unknown	R3	2018	3
18	04	M	Unknown	Unknown	R3	2018	3
19	05	F	40kg	150cm	R3	2018	3
20	01	M	Unknown	Unknown	R3	2018	3
21	01	M	Unknown	Unknown	R3	2018	3
22	02	M	Unknown	Unknown	R3	2018	3
23	02	F	60kg	Unknown	R3	2018	4
24	02	F	70kg	150cm	R3	2018	4
25	02	M	60kg	Unknown	R3	2018	4
26	01	F	50kg	150cm	R3	2018	4
27	02	F	Unknown	Unknown	R3	2018	4
28	03	F	50kg	140cm	R3	2018	4
29	02	M	60kg	160cm	R3	2018	4
30	03	F	60kg	140cm	R3	2018	4
31	03	F	50kg	Unknown	R3	2018	4
32	01	F	Unknown	Unknown	R3	2018	4
33	02	F	40kg	150cm	R3	2018	4
34	03	F	40kg	140cm	R3	2018	4
35	03	F	Unknown	Unknown	R3	2018	4
36	02	F	40kg	140cm	R3	2018	4
37	02	F	40kg	Unknown	R3	2018	4
38	01	F	Unknown	Unknown	R3	2018	4
39	05	F	50kg	160cm	R3	2018	4
40	03	M	Unknown	Unknown	R3	2018	4
41	02	F	50kg	150cm	R3	2018	4
42	01	F	Unknown	Unknown	R3	2018	4
43	07	F	40kg	140cm	R3	2018	4
44	01	F	Unknown	Unknown	R3	2018	4
45	03	M	Unknown	Unknown	R3	2018	4
46	02	F	40kg	140cm	R3	2018	4
47	02	M	Unknown	Unknown	R3	2018	4
48	01	F	Unknown	Unknown	R3	2018	4
49	02	M	Unknown	Unknown	R3	2018	4
50	02	M	Unknown	Unknown	R3	2018	4
51	02	F	Unknown	Unknown	R3	2018	4
52	01	M	Unknown	Unknown	R3	2018	4
53	02	F	40kg	150cm	R3	2018	4
54	01	F	Unknown	Unknown	R3	2018	4
55	03	F	Unknown	Unknown	R3	2018	4
56	02	F	Unknown	Unknown	R3	2018	4
57	09	F	40kg	140cm	R3	2018	4
58	01	F	Unknown	Unknown	R3	2018	4
59	05	F	50kg	150cm	R3	2018	4
60	01	F	Unknown	Unknown	R3	2019	1
61	04	M	40kg	160cm	R3	2019	1
62	02	M	Unknown	Unknown	R3	2019	1
63	04	M	60kg	160cm	R3	2019	1
64	05	F	40kg	Unknown	R3	2019	1
65	01	M	Unknown	Unknown	R3	2019	1
66	02	M	Unknown	Unknown	R3	2019	1
67	01	F	Unknown	Unknown	R3	2019	1
68	02	M	Unknown	Unknown	R3	2019	1
69	01	F	Unknown	Unknown	R3	2019	1
70	02	M	Unknown	Unknown	R3	2019	1
71	02	F	Unknown	Unknown	R3	2019	1
72	02	M	Unknown	Unknown	R3	2019	1
73	02	M	Unknown	Unknown	R3	2019	1
74	02	M	Unknown	Unknown	R3	2019	1
75	01	M	Unknown	Unknown	R3	2019	1
76	01	F	Unknown	Unknown	R3	2019	1
77	05	F	50kg	140cm	R3	2019	1
78	01	Unknown	Unknown	Unknown	R3	2019	1
79	04	M	Unknown	Unknown	R3	2019	1
80	03	F	50kg	150cm	R3	2019	1
81	01	F	Unknown	Unknown	R3	2019	1
82	02	M	60kg	Unknown	R3	2019	1
83	02	M	70kg	Unknown	R3	2019	1
84	01	M	Unknown	Unknown	R3	2019	1
85	02	M	Unknown	Unknown	R3	2019	1
86	09	F	50kg	150cm	R3	2019	1
87	04	M	60kg	160cm	R3	2019	1
88	02	F	Unknown	Unknown	R3	2019	1
89	07	F	40kg	130cm	R3	2019	1
90	03	M	70kg	160cm	R3	2019	1
91	07	F	40kg	140cm	R3	2019	1
92	02	F	60kg	150cm	R3	2019	1
93	01	F	Unknown	Unknown	R3	2019	1
94	05	M	60kg	170cm	R3	2019	1
95	02	F	30kg	130cm	R3	2019	1
96	03	F	40kg	Unknown	R3	2019	1
97	04	M	50kg	150cm	R3	2019	1
98	05	M	70kg	170cm	R3	2019	1
99	03	F	Unknown	Unknown	R3	2019	1
100	04	F	Unknown	Unknown	R3	2019	1
101	02	F	Unknown	Unknown	R3	2019	1
102	03	F	40kg	150cm	R3	2019	1
103	03	M	70kg	170cm	R3	2019	1
104	02	M	Unknown	Unknown	R3	2019	2
105	01	Unknown	Unknown	Unknown	R3	2019	2
106	06	M	80kg	170cm	R3	2019	2
107	02	Unknown	Unknown	Unknown	R3	2019	2
108	03	F	40kg	140cm	R3	2019	2
109	01	M	Unknown	Unknown	R3	2019	2
110	01	F	Unknown	Unknown	R3	2019	2
111	01	F	Unknown	Unknown	R3	2019	2
112	07	M	40kg	160cm	R3	2019	2
113	03	M	60kg	180cm	R3	2019	2
114	01	M	Unknown	Unknown	R3	2019	2
115	06	M	70kg	170cm	R3	2019	2
116	02	F	60kg	160cm	R3	2019	2
117	02	F	50kg	150cm	R3	2019	2
118	03	M	70kg	160cm	R3	2019	2
119	03	M	50kg	Unknown	R3	2019	2
120	02	M	Unknown	Unknown	R3	2019	2
121	03	Unknown	Unknown	Unknown	R3	2019	2
122	02	M	80kg	160cm	R3	2019	2
123	04	M	80kg	170cm	R3	2019	2
124	02	M	80kg	Unknown	R3	2019	2
125	02	F	Unknown	Unknown	R3	2019	2
126	01	F	Unknown	Unknown	R3	2019	2
127	02	F	Unknown	Unknown	R3	2019	2
128	01	F	Unknown	Unknown	R3	2019	2
129	01	M	Unknown	Unknown	R3	2019	2
130	06	M	60kg	180cm	R3	2019	2
131	08	M	60kg	150cm	R3	2019	2
132	03	F	Unknown	Unknown	R3	2019	2
133	07	F	50kg	150cm	R3	2019	2
134	02	M	Unknown	Unknown	R3	2019	2
135	02	M	Unknown	Unknown	R3	2019	2
136	02	F	Unknown	Unknown	R3	2019	2
137	02	M	Unknown	Unknown	R3	2019	2
138	05	M	50kg	160cm	R3	2019	2
139	05	M	60kg	Unknown	R3	2019	2
140	02	M	80kg	170cm	R3	2019	2
141	01	Unknown	Unknown	Unknown	R3	2019	2
142	04	M	50kg	150cm	R3	2019	2
143	04	F	50kg	150cm	R3	2019	2
144	01	Unknown	Unknown	Unknown	R3	2019	2
145	02	M	60kg	Unknown	R3	2019	2
146	01	F	Unknown	Unknown	R3	2019	2
147	02	F	50kg	Unknown	R3	2019	2
148	05	F	40kg	150cm	R3	2019	2
149	02	F	Unknown	Unknown	R3	2019	2
150	04	M	60kg	Unknown	R3	2019	2
151	05	F	50kg	160cm	R3	2019	2
152	06	M	50kg	160cm	R3	2019	2
153	08	M	60kg	160cm	R3	2019	2
154	01	F	Unknown	Unknown	R3	2019	2
155	01	F	Unknown	Unknown	R3	2019	2
156	01	F	Unknown	Unknown	R3	2019	2
157	07	M	80kg	170cm	R3	2019	2
158	07	M	70kg	170cm	R3	2019	2
159	01	M	Unknown	Unknown	R3	2019	2
160	03	M	Unknown	Unknown	R3	2019	2
161	02	F	Unknown	Unknown	R3	2019	2
162	03	F	50kg	150cm	R3	2019	2
163	02	F	Unknown	Unknown	R3	2019	2
164	03	M	80kg	170cm	R3	2019	2
165	02	F	Unknown	Unknown	R3	2019	2
166	01	F	Unknown	Unknown	R3	2019	2
167	01	M	Unknown	Unknown	R3	2019	2
168	01	F	Unknown	Unknown	R3	2019	2
169	02	M	50kg	170cm	R3	2019	2
170	02	M	Unknown	Unknown	R3	2019	2
171	02	M	Unknown	Unknown	R3	2019	2
172	02	F	50kg	160cm	R3	2019	2
173	03	M	70kg	160cm	R3	2019	2
174	04	F	50kg	150cm	R3	2019	2
175	01	F	40kg	140cm	R3	2019	2
176	03	M	Unknown	Unknown	R3	2019	2
177	01	F	Unknown	Unknown	R3	2019	2
178	05	F	Unknown	Unknown	R3	2019	2
179	04	F	30kg	150cm	R3	2019	3
180	04	F	50kg	140cm	R3	2019	3
181	04	F	50kg	150cm	R3	2019	3
182	01	F	40kg	150cm	R3	2019	3
183	07	M	70kg	160cm	R3	2019	3
184	04	F	50kg	150cm	R3	2019	3
185	05	F	50kg	140cm	R3	2019	3
186	03	F	50kg	150cm	R3	2019	3
187	04	F	50kg	150cm	R3	2019	3
188	04	M	50kg	Unknown	R3	2019	3
189	03	F	Unknown	Unknown	R3	2019	3
190	01	F	Unknown	Unknown	R3	2019	3
191	07	M	60kg	170cm	R3	2019	3
192	03	F	Unknown	Unknown	R3	2019	3
193	02	M	60kg	160cm	R3	2019	3
194	02	M	60kg	170cm	R3	2019	3
195	03	M	60kg	170cm	R3	2019	3
196	03	M	60kg	170cm	R3	2019	3
197	01	M	Unknown	Unknown	R3	2019	3
198	02	M	Unknown	Unknown	R3	2019	3
199	04	F	60kg	150cm	R3	2019	3
200	04	M	50kg	150cm	R3	2019	3
201	04	M	60kg	170cm	R3	2019	3
202	06	F	60kg	160cm	R3	2019	3
203	09	M	40kg	150cm	R3	2019	3
204	08	M	50kg	160cm	R3	2019	3
205	02	M	Unknown	Unknown	R3	2019	3
206	04	M	Unknown	Unknown	R3	2019	3
207	04	F	Unknown	Unknown	R3	2019	3
208	04	F	40kg	160cm	R3	2019	3
209	04	F	40kg	150cm	R3	2019	3
210	02	M	60kg	170cm	R3	2019	3
211	04	F	50kg	150cm	R3	2019	3
212	01	F	Unknown	Unknown	R3	2019	3
213	01	M	Unknown	Unknown	R3	2019	3
214	01	F	Unknown	Unknown	R3	2019	3
215	01	F	Unknown	Unknown	R3	2019	3
216	04	M	Unknown	Unknown	R3	2019	3
217	04	M	60kg	160cm	R3	2019	3
218	01	F	50kg	Unknown	R3	2019	3
219	02	F	Unknown	Unknown	R3	2019	3
220	01	F	Unknown	Unknown	R3	2019	3
221	03	F	40kg	160cm	R3	2019	3
222	04	F	50kg	160cm	R3	2019	3
223	01	F	Unknown	Unknown	R3	2019	3
224	03	F	60kg	150cm	R3	2019	3
225	01	F	Unknown	Unknown	R3	2019	3
226	02	F	Unknown	Unknown	R3	2019	3
227	02	M	70kg	170cm	R3	2019	3
228	02	F	40kg	Unknown	R3	2019	3
229	06	M	40kg	160cm	R3	2019	3
230	03	F	40kg	140cm	R3	2019	3
231	02	M	Unknown	Unknown	R3	2019	3
232	02	F	50kg	150cm	R3	2019	3
233	02	F	Unknown	Unknown	R3	2019	3
234	02	F	40kg	160cm	R3	2019	3
235	04	F	60kg	150cm	R3	2019	3
236	05	M	80kg	170cm	R3	2019	3
237	07	F	50kg	150cm	R3	2019	3
238	04	F	60kg	150cm	R3	2019	3
239	03	M	70kg	160cm	R3	2019	3
240	02	F	50kg	160cm	R3	2019	3
241	02	F	Unknown	Unknown	R3	2019	3
242	01	M	Unknown	Unknown	R3	2019	3
243	03	F	50kg	160cm	R3	2019	3
244	03	F	60kg	150cm	R3	2019	3
245	03	F	50kg	150cm	R3	2019	3
246	04	F	Unknown	Unknown	R3	2019	3
247	05	F	50kg	150cm	R3	2019	3
248	06	F	50kg	140cm	R3	2019	3
249	06	M	60kg	160cm	R3	2019	3
250	01	M	Unknown	Unknown	R3	2019	3
251	02	M	70kg	160cm	R3	2019	3
252	02	F	Unknown	Unknown	R3	2019	3
253	02	M	Unknown	Unknown	R3	2019	3
254	04	M	60kg	170cm	R3	2019	3
255	04	F	60kg	150cm	R3	2019	3
256	03	M	90kg	180cm	R3	2019	3
257	05	F	50kg	150cm	R3	2019	3
258	03	F	50kg	140cm	R3	2019	3
259	02	M	Unknown	Unknown	R3	2019	3
260	03	M	60kg	170cm	R3	2019	3
261	05	F	40kg	140cm	R3	2019	3
262	01	M	Unknown	Unknown	R3	2019	3
263	02	F	Unknown	Unknown	R3	2019	3
264	03	M	50kg	160cm	R3	2019	3
265	03	M	60kg	170cm	R3	2019	3
266	06	M	70kg	160cm	R3	2019	3
267	06	M	40kg	170cm	R3	2019	3
268	02	F	Unknown	Unknown	R3	2019	3
269	04	F	30kg	150cm	R3	2019	3
270	04	M	60kg	170cm	R3	2019	3
271	04	F	60kg	Unknown	R3	2019	3
272	02	M	Unknown	Unknown	R3	2019	3
273	06	M	70kg	150cm	R3	2019	3
274	05	M	40kg	170cm	R3	2019	3
275	01	F	Unknown	Unknown	R3	2019	3
276	03	M	Unknown	Unknown	R3	2019	3
277	01	M	Unknown	Unknown	R3	2019	3
278	01	F	Unknown	Unknown	R3	2019	3
279	03	F	40kg	140cm	R3	2019	4
280	03	M	70kg	160cm	R3	2019	4
281	03	F	50kg	150cm	R3	2019	4
282	01	M	Unknown	Unknown	R3	2019	4
283	08	F	60kg	150cm	R3	2019	4
284	03	F	40kg	140cm	R3	2019	4
285	02	M	Unknown	Unknown	R3	2019	4
286	04	M	60kg	160cm	R3	2019	4
287	01	M	Unknown	Unknown	R3	2019	4
288	02	M	60kg	160cm	R3	2019	4
289	11	M	50kg	160cm	R3	2019	4
290	03	F	40kg	150cm	R3	2019	4
291	04	M	70kg	160cm	R3	2019	4
292	02	F	30kg	140cm	R3	2019	4
293	04	F	50kg	160cm	R3	2019	4
294	01	M	Unknown	Unknown	R3	2019	4
295	01	F	60kg	150cm	R3	2019	4
296	06	F	50kg	160cm	R3	2019	4
297	01	F	Unknown	Unknown	R3	2019	4
298	05	M	70kg	170cm	R3	2019	4
299	05	F	40kg	130cm	R3	2019	4
300	04	M	40kg	150cm	R3	2019	4
301	03	M	60kg	160cm	R3	2019	4
302	06	M	60kg	160cm	R3	2019	4
303	04	M	70kg	170cm	R3	2019	4
304	04	M	60kg	160cm	R3	2019	4
305	03	F	40kg	150cm	R3	2019	4
306	02	Unknown	Unknown	Unknown	R3	2019	4
307	01	M	50kg	160cm	R3	2019	4
308	01	F	Unknown	Unknown	R3	2019	4
309	03	F	60kg	150cm	R3	2019	4
310	01	M	Unknown	Unknown	R3	2019	4
311	03	M	60kg	170cm	R3	2019	4
312	02	F	40kg	150cm	R3	2019	4
313	03	M	70kg	170cm	R3	2019	4
314	07	M	80kg	170cm	R3	2019	4
315	05	M	Unknown	Unknown	R3	2019	4
316	02	M	Unknown	Unknown	R3	2019	4
317	03	F	50kg	150cm	R3	2019	4
318	04	M	60kg	160cm	R3	2019	4
319	05	F	60kg	150cm	R3	2019	4
320	01	F	40kg	150cm	R3	2019	4
321	02	M	50kg	150cm	R3	2019	4
322	01	M	Unknown	Unknown	R3	2019	4
323	01	M	Unknown	Unknown	R3	2019	4
324	02	F	50kg	160cm	R3	2019	4
325	01	M	Unknown	Unknown	R3	2019	4
326	04	F	40kg	150cm	R3	2019	4
327	02	M	70kg	160cm	R3	2019	4
328	05	F	50kg	150cm	R3	2019	4
329	01	F	Unknown	Unknown	R3	2019	4
330	02	M	50kg	160cm	R3	2019	4
331	05	F	60kg	150cm	R3	2019	4
332	01	F	40kg	Unknown	R3	2019	4
333	01	Unknown	Unknown	Unknown	R3	2019	4
334	04	F	50kg	150cm	R3	2019	4
335	03	M	50kg	160cm	R3	2019	4
336	02	F	40kg	150cm	R3	2019	4
337	05	F	40kg	140cm	R3	2019	4
338	05	M	80kg	180cm	R3	2019	4
339	02	M	70kg	160cm	R3	2019	4
340	06	M	60kg	160cm	R3	2019	4
341	04	F	80kg	150cm	R3	2019	4
342	04	M	60kg	160cm	R3	2019	4
343	04	M	50kg	160cm	R3	2019	4
344	02	F	50kg	150cm	R3	2019	4
345	05	M	50kg	160cm	R3	2019	4
346	02	F	50kg	140cm	R3	2019	4
347	04	F	50kg	150cm	R3	2019	4
348	04	F	40kg	150cm	R3	2019	4
349	04	M	50kg	150cm	R3	2019	4
350	01	M	Unknown	Unknown	R3	2019	4
351	01	F	40kg	150cm	R3	2020	1
352	05	F	70kg	160cm	R3	2020	1
353	03	M	50kg	150cm	R3	2020	1
354	06	F	60kg	150cm	R3	2020	1
355	08	M	50kg	170cm	R3	2020	1
356	04	F	60kg	160cm	R3	2020	1
357	01	M	Unknown	Unknown	R3	2020	1
358	03	M	60kg	160cm	R3	2020	1
359	03	F	40kg	150cm	R3	2020	1
360	04	M	60kg	170cm	R3	2020	1
361	02	F	50kg	150cm	R3	2020	1
362	06	F	40kg	150cm	R3	2020	1
363	07	F	50kg	150cm	R3	2020	1
364	05	F	40kg	140cm	R3	2020	1
365	04	M	60kg	160cm	R3	2020	1
366	06	M	60kg	150cm	R3	2020	1
367	03	M	70kg	170cm	R3	2020	1
368	02	M	Unknown	Unknown	R3	2020	1
369	01	M	Unknown	Unknown	R3	2020	1
370	05	F	60kg	150cm	R3	2020	1
371	02	M	Unknown	Unknown	R3	2020	1
372	02	F	Unknown	Unknown	R3	2020	1
373	02	M	50kg	Unknown	R3	2020	1
374	05	M	50kg	160cm	R3	2020	1
375	05	F	50kg	150cm	R3	2020	1
376	06	F	50kg	140cm	R3	2020	1
377	01	F	Unknown	Unknown	R3	2020	1
378	04	F	40kg	150cm	R3	2020	1
379	02	F	60kg	150cm	R3	2020	1
380	02	M	60kg	160cm	R3	2020	1
381	02	M	50kg	160cm	R3	2020	1
382	02	F	40kg	150cm	R3	2020	1
383	01	Unknown	Unknown	Unknown	R3	2020	2
384	01	M	Unknown	Unknown	R3	2020	2
385	04	M	60kg	160cm	R3	2020	2
386	02	F	60kg	150cm	R3	2020	2
387	05	M	50kg	170cm	R3	2020	2
388	04	F	40kg	150cm	R3	2020	2
389	02	F	Unknown	Unknown	R3	2020	2
390	03	F	60kg	150cm	R3	2020	2
391	02	F	Unknown	Unknown	R3	2020	2
392	03	M	70kg	170cm	R3	2020	2
393	01	M	Unknown	Unknown	R3	2020	2
394	03	F	40kg	160cm	R3	2020	2
395	02	M	50kg	150cm	R3	2020	2
396	01	Unknown	Unknown	Unknown	R3	2020	2
397	02	M	50kg	150cm	R3	2020	2
398	02	F	50kg	150cm	R3	2020	2
399	04	F	40kg	140cm	R3	2020	2
400	02	M	50kg	170cm	R3	2020	2
401	03	M	60kg	170cm	R3	2020	2
402	02	F	40kg	150cm	R3	2020	2
403	05	F	50kg	160cm	R3	2020	2
404	04	M	70kg	170cm	R3	2020	2
405	04	F	50kg	150cm	R3	2020	2
406	03	F	50kg	160cm	R3	2020	2
407	03	F	50kg	140cm	R3	2020	2
408	05	M	50kg	150cm	R3	2020	2
409	02	F	Unknown	Unknown	R3	2020	2
410	01	F	Unknown	Unknown	R3	2020	2
411	01	F	40kg	140cm	R3	2020	2
412	03	F	50kg	150cm	R3	2020	2
413	01	F	Unknown	Unknown	R3	2020	2
414	04	M	80kg	170cm	R3	2020	2
415	03	F	40kg	150cm	R3	2020	2
416	03	F	30kg	120cm	R3	2020	2
417	02	F	Unknown	Unknown	R3	2020	2
418	02	M	60kg	160cm	R3	2020	2
419	01	F	40kg	140cm	R3	2020	2
420	04	M	50kg	160cm	R3	2020	2
421	02	F	50kg	150cm	R3	2020	2
422	03	M	70kg	170cm	R3	2020	2
423	03	F	Unknown	Unknown	R3	2020	2
424	03	M	70kg	Unknown	R3	2020	2
425	02	M	80kg	160cm	R3	2020	2
426	02	F	Unknown	Unknown	R3	2020	2
427	01	F	Unknown	Unknown	R3	2020	2
428	01	M	Unknown	Unknown	R3	2020	2
429	02	F	Unknown	Unknown	R3	2020	2
430	03	M	60kg	160cm	R3	2020	2
431	03	F	50kg	160cm	R3	2020	2
432	04	M	70kg	160cm	R3	2020	2
433	04	F	40kg	160cm	R3	2020	2
434	04	F	40kg	150cm	R3	2020	2
435	01	F	40kg	150cm	R3	2020	2
436	02	F	Unknown	Unknown	R3	2020	2
437	02	F	Unknown	Unknown	R3	2020	2
438	02	F	Unknown	Unknown	R3	2020	2
439	03	M	60kg	150cm	R3	2020	2
440	05	F	70kg	150cm	R3	2020	2
441	03	F	Unknown	Unknown	R3	2020	2
442	01	F	Unknown	Unknown	R3	2020	2
443	04	F	50kg	160cm	R3	2020	2
444	04	F	70kg	150cm	R3	2020	2
445	07	F	40kg	140cm	R3	2020	2
446	01	F	Unknown	Unknown	R3	2020	2
447	02	F	50kg	150cm	R3	2020	2
448	05	M	40kg	160cm	R3	2020	2
449	03	F	50kg	160cm	R3	2020	2
450	02	M	70kg	170cm	R3	2020	2
451	02	F	Unknown	Unknown	R3	2020	2
452	01	M	Unknown	160cm	R3	2020	2
453	02	F	40kg	150cm	R3	2020	2
454	02	M	Unknown	Unknown	R3	2020	2
455	04	M	60kg	160cm	R3	2020	2
456	05	F	50kg	150cm	R3	2020	2
457	01	M	Unknown	Unknown	R3	2020	2
458	03	F	40kg	150cm	R3	2020	2
459	01	Unknown	Unknown	Unknown	R3	2020	2
460	01	M	60kg	170cm	R3	2020	2
461	03	F	60kg	150cm	R3	2020	2
462	02	F	Unknown	Unknown	R3	2020	2
463	03	M	60kg	170cm	R3	2020	2
464	03	F	50kg	150cm	R3	2020	2
465	04	F	40kg	140cm	R3	2020	2
466	03	M	80kg	170cm	R3	2020	2
467	01	F	Unknown	Unknown	R3	2020	2
468	03	M	50kg	160cm	R3	2020	3
469	04	F	40kg	150cm	R3	2020	3
470	04	F	40kg	140cm	R3	2020	3
471	10	M	50kg	160cm	R3	2020	3
472	01	M	50kg	160cm	R3	2020	3
473	02	M	60kg	160cm	R3	2020	3
474	01	Unknown	Unknown	Unknown	R3	2020	3
475	01	Unknown	Unknown	Unknown	R3	2020	3
476	02	M	60kg	160cm	R3	2020	3
477	06	M	50kg	160cm	R3	2020	3
478	01	F	Unknown	Unknown	R3	2020	3
479	02	F	Unknown	Unknown	R3	2020	3
480	02	F	Unknown	Unknown	R3	2020	3
481	03	F	60kg	170cm	R3	2020	3
482	01	M	Unknown	Unknown	R3	2020	3
483	01	M	Unknown	Unknown	R3	2020	3
484	02	M	Unknown	Unknown	R3	2020	3
485	02	M	60kg	160cm	R3	2020	3
486	02	F	40kg	160cm	R3	2020	3
487	02	F	70kg	150cm	R3	2020	3
488	04	F	50kg	150cm	R3	2020	3
489	01	F	Unknown	Unknown	R3	2020	3
490	02	M	Unknown	Unknown	R3	2020	3
491	02	M	60kg	160cm	R3	2020	3
492	02	M	50kg	160cm	R3	2020	3
493	02	F	60kg	150cm	R3	2020	3
494	07	F	50kg	150cm	R3	2020	3
495	02	F	50kg	160cm	R3	2020	3
496	01	F	50kg	140cm	R3	2020	3
497	03	F	50kg	140cm	R3	2020	3
498	02	M	Unknown	Unknown	R3	2020	3
499	02	F	50kg	140cm	R3	2020	3
500	04	M	60kg	160cm	R3	2020	3
501	03	M	60kg	160cm	R3	2020	3
502	05	M	70kg	170cm	R3	2020	3
503	04	M	Unknown	Unknown	R3	2020	3
504	03	F	Unknown	Unknown	R3	2020	3
505	01	M	Unknown	Unknown	R3	2020	3
506	04	F	40kg	150cm	R3	2020	3
507	06	M	60kg	160cm	R3	2020	3
508	01	F	50kg	Unknown	R3	2020	3
509	02	M	70kg	160cm	R3	2020	3
510	02	F	50kg	150cm	R3	2020	3
511	01	F	Unknown	Unknown	R3	2020	3
512	03	M	50kg	160cm	R3	2020	3
513	02	F	50kg	160cm	R3	2020	3
514	04	F	30kg	140cm	R3	2020	3
515	01	F	Unknown	Unknown	R3	2020	3
516	01	M	Unknown	Unknown	R3	2020	3
517	02	F	40kg	150cm	R3	2020	3
518	01	M	Unknown	Unknown	R3	2020	3
519	01	M	60kg	160cm	R3	2020	3
520	01	F	Unknown	Unknown	R3	2020	3
521	01	M	Unknown	Unknown	R3	2020	3
522	01	F	Unknown	Unknown	R3	2020	3
523	01	F	Unknown	Unknown	R3	2020	3
524	02	F	Unknown	Unknown	R3	2020	3
525	01	F	Unknown	Unknown	R3	2020	3
526	04	F	50kg	150cm	R3	2020	3
527	06	F	40kg	160cm	R3	2020	3
528	07	F	40kg	150cm	R3	2020	3
529	05	M	60kg	160cm	R3	2020	3
530	02	F	Unknown	Unknown	R3	2020	3
531	04	F	50kg	130cm	R3	2020	3
532	01	F	Unknown	Unknown	R3	2020	3
533	01	F	Unknown	Unknown	R3	2020	3
534	01	F	Unknown	Unknown	R3	2020	3
535	01	F	Unknown	Unknown	R3	2020	3
536	01	M	Unknown	Unknown	R3	2020	3
537	01	F	Unknown	Unknown	R3	2020	3
538	01	M	Unknown	Unknown	R3	2020	3
539	03	F	Unknown	Unknown	R3	2020	3
540	02	F	Unknown	Unknown	R3	2020	3
541	03	F	Unknown	Unknown	R3	2020	3
542	02	F	60kg	160cm	R3	2020	3
543	04	M	60kg	170cm	R3	2020	3
544	02	M	50kg	170cm	R3	2020	3
545	05	M	60kg	150cm	R3	2020	3
546	01	F	50kg	140cm	R3	2020	3
547	04	F	50kg	150cm	R3	2020	3
548	03	F	50kg	160cm	R3	2020	3
549	02	F	40kg	150cm	R3	2020	3
550	02	M	Unknown	Unknown	R3	2020	3
551	02	F	Unknown	Unknown	R3	2020	3
552	02	Unknown	Unknown	Unknown	R3	2020	3
553	05	M	70kg	170cm	R3	2020	3
554	01	F	Unknown	Unknown	R3	2020	4
555	05	F	50kg	150cm	R3	2020	4
556	03	M	60kg	170cm	R3	2020	4
557	01	F	40kg	150cm	R3	2020	4
558	01	F	Unknown	Unknown	R3	2020	4
559	01	M	Unknown	Unknown	R3	2020	4
560	02	F	40kg	150cm	R3	2020	4
561	01	F	Unknown	Unknown	R3	2020	4
562	02	M	Unknown	Unknown	R3	2020	4
563	03	M	40kg	160cm	R3	2020	4
564	02	M	60kg	160cm	R3	2020	4
565	01	Unknown	Unknown	Unknown	R3	2020	4
566	01	M	Unknown	Unknown	R3	2020	4
567	01	M	Unknown	Unknown	R3	2020	4
568	01	F	Unknown	Unknown	R3	2020	4
569	02	F	Unknown	Unknown	R3	2020	4
570	02	F	40kg	150cm	R3	2020	4
571	02	M	Unknown	Unknown	R3	2020	4
572	04	F	50kg	150cm	R3	2020	4
573	02	M	Unknown	Unknown	R3	2020	4
574	02	M	Unknown	Unknown	R3	2020	4
575	01	M	Unknown	Unknown	R3	2020	4
576	04	F	Unknown	Unknown	R3	2020	4
577	01	M	Unknown	Unknown	R3	2020	4
578	02	M	50kg	150cm	R3	2020	4
579	02	F	30kg	150cm	R3	2020	4
580	05	F	60kg	140cm	R3	2020	4
581	01	F	60kg	160cm	R3	2020	4
582	01	M	60kg	160cm	R3	2020	4
583	03	F	50kg	140cm	R3	2020	4
584	01	M	50kg	150cm	R3	2020	4
585	05	M	40kg	150cm	R3	2020	4
586	01	F	Unknown	Unknown	R3	2020	4
587	03	F	Unknown	Unknown	R3	2020	4
588	01	F	Unknown	Unknown	R3	2020	4
589	05	M	70kg	170cm	R3	2020	4
590	02	M	50kg	Unknown	R3	2020	4
591	02	F	Unknown	Unknown	R3	2020	4
592	01	F	Unknown	Unknown	R3	2020	4
593	01	F	50kg	160cm	R3	2020	4
594	03	M	Unknown	Unknown	R3	2020	4
595	02	M	70kg	160cm	R3	2020	4
596	03	F	30kg	150cm	R3	2020	4
597	02	F	50kg	150cm	R3	2020	4
598	04	F	40kg	140cm	R3	2020	4
599	02	F	Unknown	Unknown	R3	2020	4
600	02	F	Unknown	Unknown	R3	2020	4
601	02	M	Unknown	Unknown	R3	2020	4
602	02	M	Unknown	Unknown	R3	2020	4
603	02	F	Unknown	Unknown	R3	2020	4
604	04	M	70kg	160cm	R3	2020	4
605	04	M	Unknown	Unknown	R3	2020	4
606	03	M	60kg	150cm	R3	2021	1
607	05	F	50kg	150cm	R3	2021	1
608	03	M	60kg	160cm	R3	2021	1
609	08	M	60kg	Unknown	R3	2021	1
610	04	F	40kg	150cm	R3	2021	1
611	04	M	70kg	160cm	R3	2021	1
612	02	M	60kg	160cm	R3	2021	1
613	01	M	60kg	170cm	R3	2021	1
614	03	F	40kg	140cm	R3	2021	1
615	01	F	60kg	140cm	R3	2021	1
616	02	M	50kg	150cm	R3	2021	1
617	02	F	50kg	140cm	R3	2021	1
618	02	M	Unknown	Unknown	R3	2021	1
619	02	F	Unknown	Unknown	R3	2021	1
620	03	F	30kg	150cm	R3	2021	1
621	03	F	50kg	150cm	R3	2021	1
622	03	F	40kg	150cm	R3	2021	1
623	09	F	50kg	140cm	R3	2021	1
624	01	Unknown	Unknown	Unknown	R3	2021	1
625	04	M	50kg	160cm	R3	2021	1
626	03	F	40kg	150cm	R3	2021	1
627	04	F	40kg	150cm	R3	2021	1
628	01	F	30kg	140cm	R3	2021	1
629	02	F	Unknown	Unknown	R3	2021	1
630	02	M	Unknown	Unknown	R3	2021	1
631	02	F	50kg	150cm	R3	2021	1
632	02	F	70kg	Unknown	R3	2021	1
633	02	M	40kg	160cm	R3	2021	1
634	01	M	Unknown	Unknown	R3	2021	1
635	06	M	50kg	160cm	R3	2021	1
636	05	F	60kg	150cm	R3	2021	1
637	01	F	70kg	140cm	R3	2021	1
638	01	F	Unknown	Unknown	R3	2021	1
639	01	F	Unknown	Unknown	R3	2021	1
640	01	F	Unknown	Unknown	R3	2021	1
641	01	F	Unknown	Unknown	R3	2021	1
642	01	F	40kg	150cm	R3	2021	1
643	05	F	40kg	160cm	R3	2021	2
644	03	F	Unknown	Unknown	R3	2021	2
645	02	M	40kg	160cm	R3	2021	2
646	06	M	90kg	170cm	R3	2021	2
647	03	F	50kg	160cm	R3	2021	2
648	01	M	Unknown	Unknown	R3	2021	2
649	02	F	60kg	150cm	R3	2021	2
650	01	Unknown	Unknown	Unknown	R3	2021	2
651	02	F	50kg	140cm	R3	2021	2
652	03	F	50kg	140cm	R3	2021	2
653	02	M	Unknown	Unknown	R3	2021	2
654	04	M	70kg	160cm	R3	2021	2
655	03	F	50kg	150cm	R3	2021	2
656	02	M	70kg	170cm	R3	2021	2
657	05	F	60kg	150cm	R3	2021	2
658	03	M	60kg	160cm	R3	2021	2
659	01	M	Unknown	Unknown	R3	2021	2
660	02	F	Unknown	Unknown	R3	2021	2
661	03	M	60kg	160cm	R3	2021	2
662	03	M	60kg	170cm	R3	2021	2
663	01	M	60kg	160cm	R3	2021	2
664	01	M	Unknown	Unknown	R3	2021	2
665	01	M	Unknown	Unknown	R3	2021	2
666	02	M	40kg	150cm	R3	2021	2
667	01	M	Unknown	Unknown	R3	2021	2
668	01	F	50kg	150cm	R3	2021	2
669	02	M	60kg	170cm	R3	2021	2
670	01	M	Unknown	Unknown	R3	2021	2
671	01	M	70kg	170cm	R3	2021	2
672	01	M	Unknown	Unknown	R3	2021	2
673	03	F	50kg	160cm	R3	2021	2
674	03	M	50kg	150cm	R3	2021	2
675	02	F	50kg	150cm	R3	2021	2
676	01	Unknown	Unknown	Unknown	R3	2021	2
677	01	F	Unknown	Unknown	R3	2021	2
678	01	Unknown	Unknown	Unknown	R3	2021	2
679	01	F	Unknown	Unknown	R3	2021	2
680	05	M	60kg	170cm	R3	2021	2
681	02	F	40kg	150cm	R3	2021	2
682	02	M	80kg	160cm	R3	2021	2
683	01	M	Unknown	Unknown	R3	2021	2
684	02	M	70kg	160cm	R3	2021	2
685	03	M	50kg	160cm	R3	2021	2
686	02	M	Unknown	Unknown	R3	2021	2
687	03	F	50kg	150cm	R3	2021	2
688	05	F	60kg	160cm	R3	2021	2
689	01	M	Unknown	Unknown	R3	2021	2
690	01	Unknown	Unknown	Unknown	R3	2021	2
691	05	F	60kg	160cm	R3	2021	2
692	03	F	40kg	130cm	R3	2021	2
693	01	F	50kg	160cm	R3	2021	2
694	04	M	80kg	170cm	R3	2021	2
695	03	F	80kg	160cm	R3	2021	2
696	01	F	Unknown	Unknown	R3	2021	2
697	01	M	Unknown	Unknown	R3	2021	2
698	04	F	40kg	150cm	R3	2021	2
699	03	M	60kg	160cm	R3	2021	2
700	01	M	Unknown	Unknown	R3	2021	2
701	01	M	Unknown	Unknown	R3	2021	2
702	04	M	40kg	160cm	R3	2021	2
703	02	M	60kg	170cm	R3	2021	2
704	02	M	60kg	160cm	R3	2021	2
705	02	F	40kg	160cm	R3	2021	2
706	03	M	50kg	170cm	R3	2021	2
707	04	M	50kg	160cm	R3	2021	2
708	02	F	50kg	160cm	R3	2021	2
709	06	F	60kg	160cm	R3	2021	2
710	02	F	40kg	150cm	R3	2021	2
711	03	F	40kg	150cm	R3	2021	2
712	01	F	Unknown	Unknown	R3	2021	3
713	01	F	Unknown	Unknown	R3	2021	3
714	02	Unknown	Unknown	Unknown	R3	2021	3
715	02	M	Unknown	Unknown	R3	2021	3
716	06	M	70kg	170cm	R3	2021	3
717	02	M	70kg	160cm	R3	2021	3
718	02	M	60kg	150cm	R3	2021	3
719	02	M	Unknown	Unknown	R3	2021	3
720	01	M	Unknown	Unknown	R3	2021	3
721	02	M	70kg	160cm	R3	2021	3
722	02	F	Unknown	Unknown	R3	2021	3
723	04	F	40kg	140cm	R3	2021	3
724	04	M	Unknown	Unknown	R3	2021	3
725	05	F	Unknown	Unknown	R3	2021	3
726	04	F	60kg	150cm	R3	2021	3
727	01	F	60kg	150cm	R3	2021	3
728	02	F	Unknown	Unknown	R3	2021	3
729	03	F	40kg	150cm	R3	2021	3
730	02	F	50kg	150cm	R3	2021	3
731	02	M	Unknown	Unknown	R3	2021	3
732	01	M	Unknown	Unknown	R3	2021	3
733	01	M	Unknown	Unknown	R3	2021	3
734	02	M	Unknown	Unknown	R3	2021	3
735	03	M	Unknown	Unknown	R3	2021	3
736	03	M	Unknown	Unknown	R3	2021	3
737	02	F	Unknown	Unknown	R3	2021	3
738	01	F	Unknown	Unknown	R3	2021	3
739	02	F	Unknown	Unknown	R3	2021	3
740	01	F	Unknown	Unknown	R3	2021	3
741	01	M	Unknown	Unknown	R3	2021	3
742	01	M	Unknown	Unknown	R3	2021	3
743	01	F	Unknown	Unknown	R3	2021	3
744	01	M	Unknown	Unknown	R3	2021	3
745	04	M	60kg	160cm	R3	2021	3
746	02	F	Unknown	Unknown	R3	2021	3
747	03	F	50kg	160cm	R3	2021	3
748	01	F	60kg	150cm	R3	2021	3
749	03	M	40kg	Unknown	R3	2021	3
750	01	F	50kg	170cm	R3	2021	3
751	02	F	Unknown	Unknown	R3	2021	3
752	02	M	Unknown	Unknown	R3	2021	3
753	04	M	60kg	160cm	R3	2021	3
754	02	M	Unknown	Unknown	R3	2021	3
755	02	M	Unknown	Unknown	R3	2021	3
756	01	Unknown	Unknown	Unknown	R3	2021	3
757	02	M	60kg	170cm	R3	2021	3
758	01	F	50kg	150cm	R3	2021	3
759	02	M	70kg	160cm	R3	2021	3
760	01	F	Unknown	Unknown	R3	2021	3
761	05	F	40kg	150cm	R3	2021	3
762	01	F	Unknown	Unknown	R3	2021	3
763	01	F	Unknown	Unknown	R3	2021	3
764	04	F	50kg	150cm	R3	2021	3
765	01	M	Unknown	Unknown	R3	2021	3
766	02	F	Unknown	Unknown	R3	2021	3
767	04	F	50kg	160cm	R3	2021	3
768	02	M	60kg	170cm	R3	2021	3
769	02	F	50kg	140cm	R3	2021	3
770	02	M	Unknown	Unknown	R3	2021	3
771	01	M	40kg	Unknown	R3	2021	3
772	02	M	Unknown	Unknown	R3	2021	3
773	02	F	Unknown	Unknown	R3	2021	3
774	02	M	Unknown	Unknown	R3	2021	3
775	05	F	40kg	150cm	R3	2021	3
776	02	F	40kg	160cm	R3	2021	3
777	01	F	Unknown	Unknown	R3	2021	3
778	02	M	Unknown	Unknown	R3	2021	4
779	03	F	60kg	160cm	R3	2021	4
780	02	Unknown	Unknown	Unknown	R3	2021	4
781	03	M	70kg	160cm	R3	2021	4
782	03	F	60kg	140cm	R3	2021	4
783	01	M	Unknown	Unknown	R3	2021	4
784	01	M	Unknown	Unknown	R3	2021	4
785	01	F	Unknown	Unknown	R3	2021	4
786	01	M	Unknown	Unknown	R3	2021	4
787	01	M	Unknown	Unknown	R3	2021	4
788	01	M	Unknown	Unknown	R3	2021	4
789	02	M	Unknown	Unknown	R3	2021	4
790	02	M	90kg	170cm	R3	2021	4
791	01	M	Unknown	Unknown	R3	2021	4
792	01	F	Unknown	Unknown	R3	2021	4
793	02	F	Unknown	Unknown	R3	2021	4
794	01	F	Unknown	Unknown	R3	2021	4
795	02	F	Unknown	Unknown	R3	2021	4
796	02	F	Unknown	Unknown	R3	2021	4
797	01	F	Unknown	Unknown	R3	2021	4
798	02	M	70kg	160cm	R3	2021	4
799	04	F	40kg	150cm	R3	2021	4
800	01	Unknown	Unknown	Unknown	R3	2021	4
801	01	Unknown	Unknown	Unknown	R3	2021	4
802	02	M	60kg	160cm	R3	2021	4
803	01	Unknown	Unknown	Unknown	R3	2021	4
804	02	F	70kg	150cm	R3	2021	4
805	01	Unknown	Unknown	Unknown	R3	2021	4
806	01	F	Unknown	Unknown	R3	2021	4
807	01	M	Unknown	Unknown	R3	2021	4
808	02	F	40kg	160cm	R3	2021	4
809	04	M	60kg	Unknown	R3	2021	4
810	02	F	Unknown	Unknown	R3	2021	4
811	03	M	70kg	170cm	R3	2021	4
812	03	M	70kg	160cm	R3	2021	4
813	01	M	Unknown	Unknown	R3	2021	4
814	01	F	Unknown	Unknown	R3	2021	4
815	02	F	Unknown	Unknown	R3	2021	4
816	02	M	Unknown	Unknown	R3	2021	4
817	01	M	Unknown	Unknown	R3	2021	4
818	02	M	50kg	160cm	R3	2021	4
819	02	M	50kg	Unknown	R3	2021	4
820	01	F	Unknown	Unknown	R3	2021	4
821	01	M	Unknown	Unknown	R3	2021	4
822	01	Unknown	Unknown	Unknown	R3	2021	4
823	03	F	50kg	150cm	R3	2021	4
824	02	M	Unknown	Unknown	R3	2021	4
825	02	M	Unknown	Unknown	R3	2021	4
826	02	M	Unknown	Unknown	R3	2021	4
827	02	Unknown	Unknown	Unknown	R3	2021	4
828	01	M	60kg	160cm	R3	2021	4
829	01	F	Unknown	Unknown	R3	2021	4
830	01	F	Unknown	Unknown	R3	2021	4
831	01	M	60kg	170cm	R3	2021	4
832	03	F	50kg	140cm	R3	2021	4
833	03	M	60kg	160cm	R3	2021	4
834	03	M	60kg	170cm	R3	2021	4
835	05	M	60kg	160cm	R3	2021	4
836	04	F	40kg	160cm	R3	2021	4
837	02	F	50kg	Unknown	R3	2021	4
838	05	F	50kg	150cm	R3	2021	4
839	04	F	40kg	150cm	R3	2021	4
840	04	F	40kg	150cm	R3	2021	4
841	01	Unknown	Unknown	Unknown	R3	2021	4
842	01	M	60kg	160cm	R3	2021	4
843	01	F	60kg	160cm	R3	2021	4
844	01	M	50kg	160cm	R3	2021	4
845	03	F	40kg	150cm	R3	2021	4
846	01	M	Unknown	Unknown	R3	2021	4
847	02	M	70kg	170cm	R3	2021	4
848	01	F	Unknown	Unknown	R3	2022	1
849	02	M	60kg	160cm	R3	2022	1
850	02	M	60kg	160cm	R3	2022	1
851	03	M	60kg	160cm	R3	2022	1
852	01	Unknown	Unknown	Unknown	R3	2022	1
853	02	F	40kg	140cm	R3	2022	1
854	02	M	60kg	150cm	R3	2022	1
855	02	M	60kg	170cm	R3	2022	1
856	02	M	50kg	Unknown	R3	2022	1
857	05	F	40kg	150cm	R3	2022	1
858	02	M	Unknown	Unknown	R3	2022	1
859	03	M	60kg	160cm	R3	2022	1
860	02	M	Unknown	Unknown	R3	2022	1
861	02	M	60kg	Unknown	R3	2022	1
862	02	Unknown	Unknown	Unknown	R3	2022	1
863	02	F	40kg	150cm	R3	2022	1
864	01	Unknown	Unknown	Unknown	R3	2022	1
865	03	Unknown	Unknown	Unknown	R3	2022	1
866	03	M	50kg	Unknown	R3	2022	1
867	02	F	40kg	150cm	R3	2022	1
868	02	M	50kg	150cm	R3	2022	1
869	02	M	60kg	150cm	R3	2022	1
870	02	F	60kg	160cm	R3	2022	1
871	02	F	40kg	150cm	R3	2022	1
872	04	M	70kg	170cm	R3	2022	1
873	01	M	Unknown	Unknown	R3	2022	1
874	03	F	Unknown	Unknown	R3	2022	1
875	04	M	70kg	160cm	R3	2022	1
876	02	M	60kg	170cm	R3	2022	1
877	02	F	40kg	150cm	R3	2022	1
878	02	M	60kg	150cm	R3	2022	1
879	06	F	40kg	140cm	R3	2022	1
880	01	F	Unknown	Unknown	R3	2022	1
881	05	M	50kg	160cm	R3	2022	1
882	02	F	Unknown	Unknown	R3	2022	1
883	02	M	Unknown	Unknown	R3	2022	1
884	01	M	Unknown	Unknown	R3	2022	1
885	04	F	Unknown	Unknown	R3	2022	1
886	01	M	Unknown	Unknown	R3	2022	1
887	02	Unknown	Unknown	Unknown	R3	2022	1
888	02	F	40kg	150cm	R3	2022	1
889	01	M	70kg	160cm	R3	2022	1
890	03	F	50kg	150cm	R3	2022	1
891	01	Unknown	Unknown	Unknown	R3	2022	1
892	01	M	Unknown	Unknown	R3	2022	1
893	01	Unknown	Unknown	Unknown	R3	2022	1
894	02	F	60kg	150cm	R3	2022	1
895	01	F	30kg	140cm	R3	2022	1
896	02	M	Unknown	Unknown	R3	2022	1
897	06	F	60kg	160cm	R3	2022	1
898	03	F	40kg	140cm	R3	2022	1
899	01	M	Unknown	Unknown	R3	2022	1
900	01	Unknown	Unknown	Unknown	R3	2022	1
901	01	M	60kg	160cm	R3	2022	1
902	01	F	Unknown	Unknown	R3	2022	1
903	02	F	40kg	150cm	R3	2022	1
904	01	Unknown	Unknown	Unknown	R3	2022	1
905	02	M	60kg	160cm	R3	2022	1
906	02	F	Unknown	Unknown	R3	2022	1
907	02	F	50kg	160cm	R3	2022	1
908	03	F	60kg	160cm	R3	2022	1
909	01	M	60kg	160cm	R3	2022	1
910	01	F	Unknown	Unknown	R3	2022	1
911	01	F	Unknown	Unknown	R3	2022	1
912	03	M	Unknown	Unknown	R3	2022	1
913	02	M	70kg	170cm	R3	2022	1
914	01	F	50kg	Unknown	R3	2022	1
915	02	F	60kg	150cm	R3	2022	1
916	02	F	Unknown	Unknown	R3	2022	1
917	02	M	Unknown	Unknown	R3	2022	2
918	01	F	40kg	150cm	R3	2022	2
919	01	F	Unknown	Unknown	R3	2022	2
920	04	M	Unknown	Unknown	R3	2022	2
921	01	M	Unknown	Unknown	R3	2022	2
922	02	F	50kg	140cm	R3	2022	2
923	04	M	60kg	150cm	R3	2022	2
924	01	F	Unknown	Unknown	R3	2022	2
925	02	F	60kg	Unknown	R3	2022	2
926	01	F	Unknown	Unknown	R3	2022	2
927	02	M	Unknown	Unknown	R3	2022	2
928	01	F	Unknown	Unknown	R3	2022	2
929	02	F	Unknown	Unknown	R3	2022	2
930	01	F	Unknown	Unknown	R3	2022	2
931	02	M	70kg	Unknown	R3	2022	2
932	01	M	60kg	160cm	R3	2022	2
933	01	M	Unknown	Unknown	R3	2022	2
934	03	M	Unknown	Unknown	R3	2022	2
935	02	M	Unknown	Unknown	R3	2022	2
936	01	F	Unknown	Unknown	R3	2022	2
937	02	M	Unknown	Unknown	R3	2022	2
938	01	F	50kg	150cm	R3	2022	2
939	03	F	60kg	160cm	R3	2022	2
940	01	F	50kg	150cm	R3	2022	2
941	03	M	50kg	150cm	R3	2022	2
942	02	F	50kg	140cm	R3	2022	2
943	03	M	70kg	170cm	R3	2022	2
944	02	Unknown	Unknown	Unknown	R3	2022	2
945	01	M	Unknown	Unknown	R3	2022	2
946	01	M	70kg	170cm	R3	2022	2
947	01	F	Unknown	Unknown	R3	2022	2
948	01	F	Unknown	Unknown	R3	2022	2
949	01	M	Unknown	Unknown	R3	2022	2
950	02	F	50kg	160cm	R3	2022	2
951	01	F	40kg	150cm	R3	2022	2
952	01	F	Unknown	Unknown	R3	2022	2
953	01	M	50kg	160cm	R3	2022	2
954	02	F	Unknown	Unknown	R3	2022	2
955	02	M	60kg	160cm	R3	2022	2
956	01	M	Unknown	Unknown	R3	2022	2
957	03	M	Unknown	Unknown	R3	2022	2
958	01	M	Unknown	Unknown	R3	2022	2
959	01	Unknown	Unknown	Unknown	R3	2022	2
960	02	M	Unknown	Unknown	R3	2022	2
961	03	M	60kg	160cm	R3	2022	2
962	01	M	Unknown	Unknown	R3	2022	2
963	01	F	Unknown	Unknown	R3	2022	2
964	01	M	Unknown	Unknown	R3	2022	2
965	02	F	40kg	150cm	R3	2022	2
966	01	M	Unknown	Unknown	R3	2022	2
967	01	Unknown	Unknown	Unknown	R3	2022	3
968	01	M	50kg	160cm	R3	2022	3
969	01	M	60kg	160cm	R3	2022	3
970	01	M	Unknown	Unknown	R3	2022	3
971	02	F	60kg	150cm	R3	2022	3
972	03	Unknown	Unknown	Unknown	R3	2022	3
973	02	F	40kg	150cm	R3	2022	3
974	07	F	50kg	150cm	R3	2022	3
975	05	F	50kg	150cm	R3	2022	3
976	02	M	Unknown	Unknown	R3	2022	3
977	02	F	50kg	140cm	R3	2022	3
978	02	F	Unknown	Unknown	R3	2022	3
979	01	F	Unknown	Unknown	R3	2022	3
980	02	Unknown	Unknown	Unknown	R3	2022	3
981	03	M	60kg	Unknown	R3	2022	3
982	02	F	60kg	140cm	R3	2022	3
983	02	F	50kg	150cm	R3	2022	3
984	01	M	Unknown	Unknown	R3	2022	3
985	01	M	Unknown	Unknown	R3	2022	3
986	01	F	Unknown	Unknown	R3	2022	3
987	01	M	Unknown	Unknown	R3	2022	3
988	01	M	Unknown	Unknown	R3	2022	3
989	01	M	Unknown	Unknown	R3	2022	3
990	01	F	Unknown	Unknown	R3	2022	3
991	01	F	Unknown	Unknown	R3	2022	3
992	01	F	Unknown	Unknown	R3	2022	3
993	01	F	Unknown	Unknown	R3	2022	3
994	01	F	Unknown	Unknown	R3	2022	3
995	01	M	Unknown	Unknown	R3	2022	3
996	01	M	Unknown	Unknown	R3	2022	3
997	06	F	50kg	150cm	R3	2022	3
998	01	F	50kg	150cm	R3	2022	3
999	04	M	Unknown	Unknown	R3	2022	3
1000	04	M	Unknown	Unknown	R3	2022	3
1001	01	F	Unknown	Unknown	R3	2022	3
1002	01	F	Unknown	Unknown	R3	2022	3
1003	01	M	Unknown	Unknown	R3	2022	3
1004	02	M	60kg	170cm	R3	2022	3
1005	01	F	Unknown	Unknown	R3	2022	3
1006	01	F	Unknown	Unknown	R3	2022	3
1007	01	F	Unknown	Unknown	R3	2022	3
1008	02	M	Unknown	Unknown	R3	2022	3
1009	02	M	Unknown	Unknown	R3	2022	3
1010	01	F	Unknown	Unknown	R3	2022	3
1011	01	F	Unknown	Unknown	R3	2022	3
1012	02	F	Unknown	Unknown	R3	2022	3
1013	03	M	Unknown	Unknown	R3	2022	3
1014	01	M	Unknown	Unknown	R3	2022	3
1015	01	F	Unknown	Unknown	R3	2022	3
1016	03	M	60kg	160cm	R3	2022	3
1017	03	M	70kg	170cm	R3	2022	3
1018	01	F	Unknown	Unknown	R3	2022	3
1019	02	M	50kg	160cm	R3	2022	3
1020	05	F	40kg	150cm	R3	2022	3
1021	01	M	Unknown	Unknown	R3	2022	3
1022	05	M	60kg	170cm	R3	2022	3
1023	01	F	Unknown	Unknown	R3	2022	3
1024	01	M	Unknown	Unknown	R3	2022	3
1025	03	F	Unknown	Unknown	R3	2022	3
1026	04	M	Unknown	Unknown	R3	2022	3
1027	01	F	Unknown	Unknown	R3	2022	3
1028	02	M	Unknown	Unknown	R3	2022	3
1029	04	F	Unknown	Unknown	R3	2022	3
1030	02	M	Unknown	Unknown	R3	2022	3
1031	05	M	Unknown	Unknown	R3	2022	3
1032	04	M	Unknown	Unknown	R3	2022	3
1033	03	F	Unknown	Unknown	R3	2022	3
1034	06	M	Unknown	Unknown	R3	2022	3
1035	04	M	Unknown	Unknown	R3	2022	3
1036	04	F	Unknown	Unknown	R3	2022	3
1037	04	M	Unknown	Unknown	R3	2022	3
1038	01	M	Unknown	Unknown	R3	2022	3
1039	01	F	Unknown	Unknown	R3	2022	3
1040	03	Unknown	Unknown	Unknown	R3	2022	3
1041	01	Unknown	Unknown	Unknown	R3	2022	3
1042	01	Unknown	Unknown	Unknown	R3	2022	3
1043	01	Unknown	Unknown	Unknown	R3	2022	3
1044	03	F	30kg	150cm	R3	2022	3
1045	01	Unknown	Unknown	Unknown	R3	2022	3
1046	02	M	60kg	160cm	R3	2022	3
1047	01	F	Unknown	Unknown	R3	2022	3
1048	01	F	Unknown	Unknown	R3	2022	3
1049	06	F	50kg	140cm	R3	2022	3
1050	02	F	Unknown	Unknown	R3	2022	3
1051	01	Unknown	Unknown	Unknown	R3	2022	3
1052	01	Unknown	70kg	170cm	R3	2022	4
1053	02	F	60kg	150cm	R3	2022	4
1054	01	M	Unknown	Unknown	R3	2022	4
1055	02	M	Unknown	Unknown	R3	2022	4
1056	02	M	Unknown	Unknown	R3	2022	4
1057	01	M	Unknown	Unknown	R3	2022	4
1058	01	M	Unknown	Unknown	R3	2022	4
1059	02	M	Unknown	Unknown	R3	2022	4
1060	02	M	Unknown	Unknown	R3	2022	4
1061	01	F	60kg	150cm	R3	2022	4
1062	01	F	50kg	150cm	R3	2022	4
1063	01	F	Unknown	Unknown	R3	2022	4
1064	02	M	70kg	170cm	R3	2022	4
1065	01	F	Unknown	Unknown	R3	2022	4
1066	01	Unknown	Unknown	Unknown	R3	2022	4
1067	01	F	Unknown	Unknown	R3	2022	4
1068	02	M	Unknown	Unknown	R3	2022	4
1069	02	M	Unknown	Unknown	R3	2022	4
1070	04	F	Unknown	Unknown	R3	2022	4
1071	01	M	Unknown	Unknown	R3	2022	4
1072	01	Unknown	Unknown	Unknown	R3	2022	4
1073	02	M	Unknown	Unknown	R3	2022	4
1074	02	M	Unknown	Unknown	R3	2022	4
1075	03	F	50kg	140cm	R3	2022	4
1076	03	F	40kg	140cm	R3	2022	4
1077	02	F	Unknown	Unknown	R3	2022	4
1078	02	F	Unknown	150cm	R3	2022	4
1079	05	M	60kg	170cm	R3	2022	4
1080	03	M	90kg	170cm	R3	2022	4
1081	01	F	60kg	150cm	R3	2022	4
1082	01	Unknown	Unknown	Unknown	R3	2022	4
1083	02	M	Unknown	Unknown	R3	2022	4
1084	02	M	60kg	150cm	R3	2022	4
1085	03	M	60kg	160cm	R3	2022	4
1086	01	M	Unknown	Unknown	R3	2022	4
1087	04	Unknown	50kg	160cm	R3	2022	4
1088	02	F	Unknown	Unknown	R3	2022	4
1089	03	M	60kg	160cm	R3	2022	4
1090	04	M	70kg	170cm	R3	2022	4
1091	04	F	50kg	150cm	R3	2022	4
1092	01	F	Unknown	Unknown	R3	2022	4
1093	02	M	Unknown	Unknown	R3	2022	4
1094	01	Unknown	Unknown	Unknown	R3	2022	4
1095	01	M	Unknown	Unknown	R3	2022	4
1096	03	M	60kg	170cm	R3	2022	4
1097	03	F	50kg	140cm	R3	2022	4
1098	03	M	70kg	170cm	R3	2022	4
1099	01	F	50kg	160cm	R3	2022	4
1100	05	F	40kg	140cm	R3	2022	4
1101	02	F	Unknown	Unknown	R3	2022	4
1102	01	M	50kg	150cm	R3	2022	4
1103	01	M	Unknown	Unknown	R3	2022	4
1104	03	F	50kg	140cm	R3	2022	4
1105	01	M	60kg	150cm	R3	2022	4
1106	02	M	60kg	170cm	R3	2022	4
1107	01	M	Unknown	Unknown	R3	2022	4
1108	01	F	Unknown	Unknown	R3	2022	4
1109	01	M	Unknown	Unknown	R3	2022	4
1110	02	M	Unknown	Unknown	R3	2022	4
1111	01	F	Unknown	Unknown	R3	2022	4
1112	01	M	Unknown	Unknown	R3	2022	4
1113	01	M	Unknown	Unknown	R3	2022	4
1114	01	F	Unknown	Unknown	R3	2022	4
1115	01	M	Unknown	Unknown	R3	2022	4
1116	03	F	60kg	160cm	R3	2022	4
1117	04	F	30kg	140cm	R3	2022	4
1118	02	F	50kg	150cm	R3	2022	4
1119	02	F	Unknown	Unknown	R3	2022	4
1120	01	Unknown	Unknown	Unknown	R3	2022	4
1121	04	M	50kg	150cm	R3	2022	4
1122	01	Unknown	Unknown	Unknown	R3	2022	4
1123	01	F	40kg	150cm	R3	2022	4
1124	01	Unknown	Unknown	Unknown	R3	2022	4
1125	02	F	Unknown	Unknown	R3	2022	4
1126	02	F	Unknown	Unknown	R3	2022	4
1127	02	M	Unknown	Unknown	R3	2022	4
1128	02	Unknown	Unknown	Unknown	R3	2022	4
1129	02	M	Unknown	Unknown	R3	2022	4
1130	02	F	40kg	Unknown	R3	2022	4
1131	02	M	70kg	170cm	R3	2022	4
1132	01	Unknown	Unknown	Unknown	R3	2022	4
1133	02	F	Unknown	Unknown	R3	2022	4
1134	03	M	50kg	Unknown	R3	2022	4
1135	01	F	40kg	140cm	R3	2022	4
1136	01	M	50kg	150cm	R3	2023	1
1137	02	M	60kg	160cm	R3	2023	1
1138	02	M	50kg	160cm	R3	2023	1
1139	01	M	60kg	170cm	R3	2023	1
1140	01	F	Unknown	Unknown	R3	2023	1
1141	01	Unknown	Unknown	Unknown	R3	2023	1
1142	01	M	60kg	160cm	R3	2023	1
1143	02	F	50kg	160cm	R3	2023	1
1144	01	M	Unknown	Unknown	R3	2023	1
1145	01	Unknown	Unknown	Unknown	R3	2023	1
1146	01	F	Unknown	Unknown	R3	2023	1
1147	01	M	70kg	160cm	R3	2023	1
1148	02	F	Unknown	Unknown	R3	2023	1
1149	02	M	Unknown	Unknown	R3	2023	1
1150	11	F	70kg	160cm	R3	2023	1
1151	02	F	Unknown	Unknown	R3	2023	1
1152	01	F	Unknown	Unknown	R3	2023	1
1153	01	M	Unknown	Unknown	R3	2023	1
1154	04	M	Unknown	Unknown	R3	2023	1
1155	05	F	70kg	150cm	R3	2023	1
1156	08	F	40kg	160cm	R3	2023	1
1157	04	M	Unknown	Unknown	R3	2023	1
1158	05	F	Unknown	Unknown	R3	2023	1
1159	02	M	80kg	Unknown	R3	2023	1
1160	03	F	Unknown	Unknown	R3	2023	1
1161	02	M	Unknown	Unknown	R3	2023	1
1162	02	F	Unknown	Unknown	R3	2023	1
1163	01	M	Unknown	Unknown	R3	2023	1
1164	02	M	Unknown	Unknown	R3	2023	1
1165	02	F	Unknown	Unknown	R3	2023	1
1166	02	F	Unknown	Unknown	R3	2023	1
1167	02	M	Unknown	Unknown	R3	2023	1
1168	02	M	Unknown	Unknown	R3	2023	1
1169	02	M	Unknown	Unknown	R3	2023	1
1170	02	F	Unknown	Unknown	R3	2023	1
1171	02	F	Unknown	Unknown	R3	2023	1
1172	03	M	90kg	180cm	R3	2023	1
1173	01	F	Unknown	Unknown	R3	2023	1
1174	03	F	60kg	150cm	R3	2023	1
1175	02	M	70kg	170cm	R3	2023	1
1176	01	M	40kg	Unknown	R3	2023	1
1177	02	M	Unknown	Unknown	R3	2023	1
1178	01	Unknown	Unknown	Unknown	R3	2023	1
1179	01	F	Unknown	Unknown	R3	2023	1
1180	01	Unknown	Unknown	Unknown	R3	2023	1
1181	01	M	Unknown	Unknown	R3	2023	1
1182	01	F	Unknown	Unknown	R3	2023	1
1183	09	M	60kg	160cm	R3	2023	1
1184	02	F	60kg	150cm	R3	2023	1
1185	01	M	50kg	150cm	R3	2023	1
1186	01	Unknown	Unknown	Unknown	R3	2023	1
1187	07	F	60kg	150cm	R3	2023	1
1188	01	M	Unknown	Unknown	R3	2023	1
1189	02	F	70kg	160cm	R3	2023	1
1190	02	F	Unknown	Unknown	R3	2023	1
1191	01	F	Unknown	Unknown	R3	2023	2
1192	02	M	Unknown	Unknown	R3	2023	2
1193	01	M	Unknown	Unknown	R3	2023	2
1194	02	F	Unknown	Unknown	R3	2023	2
1195	01	F	Unknown	Unknown	R3	2023	2
1196	01	M	Unknown	Unknown	R3	2023	2
1197	01	M	Unknown	Unknown	R3	2023	2
1198	01	F	Unknown	Unknown	R3	2023	2
1199	01	Unknown	Unknown	Unknown	R3	2023	2
1200	01	M	Unknown	Unknown	R3	2023	2
1201	02	F	Unknown	Unknown	R3	2023	2
1202	02	F	Unknown	Unknown	R3	2023	2
1203	02	M	Unknown	Unknown	R3	2023	2
1204	04	M	Unknown	Unknown	R3	2023	2
1205	02	M	40kg	Unknown	R3	2023	2
1206	03	F	Unknown	Unknown	R3	2023	2
1207	03	M	Unknown	Unknown	R3	2023	2
1208	02	M	50kg	Unknown	R3	2023	2
1209	03	M	70kg	160cm	R3	2023	2
1210	04	M	Unknown	Unknown	R3	2023	2
1211	02	M	60kg	170cm	R3	2023	2
1212	01	Unknown	Unknown	Unknown	R3	2023	2
1213	01	Unknown	Unknown	Unknown	R3	2023	2
1214	02	M	Unknown	Unknown	R3	2023	2
1215	02	F	50kg	150cm	R3	2023	2
1216	01	F	Unknown	Unknown	R3	2023	2
1217	01	M	Unknown	Unknown	R3	2023	2
1218	01	F	40kg	140cm	R3	2023	2
1219	01	F	Unknown	Unknown	R3	2023	2
1220	02	F	Unknown	Unknown	R3	2023	2
1221	02	F	Unknown	Unknown	R3	2023	2
1222	01	F	Unknown	Unknown	R3	2023	2
1223	01	F	Unknown	Unknown	R3	2023	2
1224	02	F	50kg	140cm	R3	2023	2
1225	02	F	Unknown	Unknown	R3	2023	2
1226	01	M	Unknown	Unknown	R3	2023	2
1227	01	F	Unknown	Unknown	R3	2023	2
1228	01	F	Unknown	Unknown	R3	2023	2
1229	02	F	Unknown	Unknown	R3	2023	2
1230	01	M	Unknown	Unknown	R3	2023	2
1231	01	Unknown	Unknown	Unknown	R3	2023	2
1232	01	Unknown	Unknown	Unknown	R3	2023	2
1233	03	M	Unknown	Unknown	R3	2023	2
1234	02	M	Unknown	Unknown	R3	2023	2
1235	02	M	Unknown	Unknown	R3	2023	2
1236	01	F	Unknown	Unknown	R3	2023	2
1237	02	F	Unknown	Unknown	R3	2023	2
1238	01	F	Unknown	Unknown	R3	2023	2
1239	01	M	Unknown	Unknown	R3	2023	2
1240	02	F	Unknown	Unknown	R3	2023	2
1241	02	M	Unknown	Unknown	R3	2023	2
1242	01	F	Unknown	Unknown	R3	2023	2
1243	01	F	Unknown	Unknown	R3	2023	2
1244	02	F	Unknown	Unknown	R3	2023	2
1245	02	M	50kg	160cm	R3	2023	2
1246	03	F	Unknown	Unknown	R3	2023	2
1247	01	F	Unknown	Unknown	R3	2023	2
1248	01	F	Unknown	Unknown	R3	2023	2
1249	01	F	Unknown	Unknown	R3	2023	2
1250	01	F	Unknown	Unknown	R3	2023	2
1251	01	F	Unknown	Unknown	R3	2023	2
1252	01	F	Unknown	Unknown	R3	2023	2
1253	01	M	Unknown	Unknown	R3	2023	2
1254	05	M	50kg	160cm	R3	2023	2
1255	02	M	60kg	Unknown	R3	2023	2
1256	01	F	Unknown	Unknown	R3	2023	2
1257	03	F	Unknown	Unknown	R3	2023	2
1258	03	F	Unknown	Unknown	R3	2023	2
1259	01	M	Unknown	Unknown	R3	2023	2
1260	02	F	Unknown	Unknown	R3	2023	2
1261	01	M	Unknown	Unknown	R3	2023	2
1262	02	M	Unknown	Unknown	R3	2023	2
1263	03	F	Unknown	Unknown	R3	2023	2
1264	03	F	Unknown	Unknown	R3	2023	2
1265	01	M	Unknown	Unknown	R3	2023	2
1266	01	Unknown	Unknown	Unknown	R3	2023	2
1267	01	M	Unknown	Unknown	R3	2023	2
1268	01	F	Unknown	Unknown	R3	2023	2
1269	03	F	50kg	140cm	R3	2023	2
1270	01	F	Unknown	Unknown	R3	2023	2
1271	01	M	Unknown	Unknown	R3	2023	2
1272	03	M	Unknown	Unknown	R3	2023	2
1273	02	F	Unknown	Unknown	R3	2023	2
1274	01	Unknown	Unknown	Unknown	R3	2023	2
1275	02	F	Unknown	Unknown	R3	2023	2
1276	03	M	Unknown	Unknown	R3	2023	3
1277	01	M	Unknown	Unknown	R3	2023	3
1278	01	F	Unknown	Unknown	R3	2023	3
1279	03	Unknown	Unknown	Unknown	R3	2023	3
1280	02	F	Unknown	Unknown	R3	2023	3
1281	02	F	Unknown	Unknown	R3	2023	3
1282	01	M	Unknown	Unknown	R3	2023	3
1283	01	M	Unknown	Unknown	R3	2023	3
1284	01	M	Unknown	Unknown	R3	2023	3
1285	01	F	Unknown	Unknown	R3	2023	3
1286	01	M	Unknown	Unknown	R3	2023	3
1287	01	M	Unknown	Unknown	R3	2023	3
1288	01	Unknown	Unknown	Unknown	R3	2023	3
1289	01	M	Unknown	Unknown	R3	2023	3
1290	01	F	Unknown	Unknown	R3	2023	3
1291	01	F	Unknown	Unknown	R3	2023	3
1292	01	M	Unknown	Unknown	R3	2023	3
1293	01	F	Unknown	Unknown	R3	2023	3
1294	01	M	Unknown	Unknown	R3	2023	3
1295	02	Unknown	Unknown	Unknown	R3	2023	3
1296	01	M	Unknown	Unknown	R3	2023	3
1297	01	M	Unknown	Unknown	R3	2023	3
1298	01	F	Unknown	Unknown	R3	2023	3
1299	02	F	Unknown	Unknown	R3	2023	3
1300	04	F	60kg	160cm	R3	2023	3
1301	01	F	Unknown	Unknown	R3	2023	3
1302	01	F	Unknown	Unknown	R3	2023	3
1303	02	M	Unknown	Unknown	R3	2023	3
1304	04	M	80kg	160cm	R3	2023	3
1305	01	F	Unknown	Unknown	R3	2023	3
1306	01	Unknown	Unknown	Unknown	R3	2023	3
1307	03	M	60kg	Unknown	R3	2023	3
1308	01	F	50kg	150cm	R3	2023	3
1309	01	F	Unknown	Unknown	R3	2023	3
1310	02	M	Unknown	Unknown	R3	2023	3
1311	01	F	Unknown	Unknown	R3	2023	3
1312	04	M	Unknown	Unknown	R3	2023	3
1313	02	M	Unknown	Unknown	R3	2023	3
1314	01	M	Unknown	Unknown	R3	2023	3
1315	01	Unknown	Unknown	Unknown	R3	2023	3
1316	04	F	Unknown	Unknown	R3	2023	3
1317	01	M	Unknown	Unknown	R3	2023	3
1318	02	Unknown	Unknown	Unknown	R3	2023	3
1319	02	M	Unknown	Unknown	R3	2023	3
1320	02	M	Unknown	Unknown	R3	2023	3
1321	01	F	Unknown	Unknown	R3	2023	3
1322	02	F	Unknown	Unknown	R3	2023	3
1323	02	F	Unknown	Unknown	R3	2023	3
1324	02	F	Unknown	Unknown	R3	2023	3
1325	01	Unknown	Unknown	Unknown	R3	2023	3
1326	01	M	Unknown	Unknown	R3	2023	3
1327	02	F	Unknown	Unknown	R3	2023	3
1328	01	Unknown	Unknown	Unknown	R3	2023	3
1329	03	M	50kg	160cm	R3	2023	3
1330	01	M	Unknown	Unknown	R3	2023	3
1331	01	M	Unknown	Unknown	R3	2023	3
1332	01	M	Unknown	Unknown	R3	2023	3
1333	03	M	60kg	160cm	R3	2023	3
1334	02	M	Unknown	Unknown	R3	2023	3
1335	03	M	Unknown	Unknown	R3	2023	3
1336	02	M	Unknown	Unknown	R3	2023	3
1337	05	M	70kg	160cm	R3	2023	4
1338	03	M	50kg	170cm	R3	2023	4
1339	02	F	Unknown	Unknown	R3	2023	4
1340	02	M	50kg	160cm	R3	2023	4
1341	01	M	Unknown	Unknown	R3	2023	4
1342	01	M	Unknown	Unknown	R3	2023	4
1343	01	F	Unknown	Unknown	R3	2023	4
1344	01	F	Unknown	Unknown	R3	2023	4
1345	01	F	Unknown	Unknown	R3	2023	4
1346	02	Unknown	Unknown	Unknown	R3	2023	4
1347	03	M	Unknown	Unknown	R3	2023	4
1348	01	F	Unknown	Unknown	R3	2023	4
1349	02	F	50kg	150cm	R3	2023	4
1350	02	M	40kg	150cm	R3	2023	4
1351	01	F	Unknown	Unknown	R3	2023	4
1352	02	F	Unknown	Unknown	R3	2023	4
1353	05	F	50kg	160cm	R3	2023	4
1354	01	F	Unknown	Unknown	R3	2023	4
1355	01	M	Unknown	Unknown	R3	2023	4
1356	01	M	Unknown	Unknown	R3	2023	4
1357	01	M	Unknown	Unknown	R3	2023	4
1358	01	M	Unknown	Unknown	R3	2023	4
1359	01	M	Unknown	Unknown	R3	2023	4
1360	01	M	Unknown	Unknown	R3	2023	4
1361	04	M	50kg	160cm	R3	2023	4
1362	01	M	Unknown	Unknown	R3	2023	4
1363	01	M	Unknown	Unknown	R3	2023	4
1364	04	Unknown	Unknown	Unknown	R3	2023	4
1365	01	F	Unknown	Unknown	R3	2023	4
1366	01	M	50kg	160cm	R3	2023	4
1367	02	M	Unknown	Unknown	R3	2023	4
1368	03	F	50kg	160cm	R3	2023	4
1369	01	F	Unknown	Unknown	R3	2023	4
1370	03	M	70kg	160cm	R3	2023	4
1371	02	F	50kg	150cm	R3	2023	4
1372	02	M	Unknown	Unknown	R3	2023	4
1373	02	M	60kg	170cm	R3	2023	4
1374	02	F	Unknown	Unknown	R3	2023	4
1375	01	M	Unknown	Unknown	R3	2023	4
1376	02	M	Unknown	Unknown	R3	2023	4
1377	02	M	Unknown	Unknown	R3	2023	4
1378	01	M	Unknown	Unknown	R3	2023	4
1379	01	F	Unknown	Unknown	R3	2023	4
1380	01	F	Unknown	Unknown	R3	2023	4
1381	01	M	Unknown	Unknown	R3	2023	4
1382	01	F	Unknown	Unknown	R3	2023	4
1383	01	Unknown	Unknown	Unknown	R3	2024	1
1384	01	Unknown	Unknown	Unknown	R3	2024	1
1385	01	F	Unknown	Unknown	R3	2024	1
1386	02	F	Unknown	Unknown	R3	2024	1
1387	01	M	Unknown	Unknown	R3	2024	1
1388	01	M	Unknown	Unknown	R3	2024	1
1389	01	F	Unknown	Unknown	R3	2024	1
1390	01	F	Unknown	Unknown	R3	2024	1
1391	02	F	Unknown	Unknown	R3	2024	1
1392	03	F	30kg	140cm	R3	2024	1
1393	02	M	Unknown	Unknown	R3	2024	1
1394	01	F	Unknown	Unknown	R3	2024	1
1395	01	M	Unknown	Unknown	R3	2024	1
1396	01	F	Unknown	Unknown	R3	2024	1
1397	01	M	Unknown	Unknown	R3	2024	1
1398	01	F	Unknown	Unknown	R3	2024	1
1399	01	F	Unknown	Unknown	R3	2024	1
1400	02	M	70kg	170cm	R3	2024	1
1401	03	Unknown	Unknown	Unknown	R3	2024	1
1402	02	M	Unknown	Unknown	R3	2024	1
1403	02	Unknown	Unknown	Unknown	R3	2024	1
1404	02	M	Unknown	Unknown	R3	2024	1
1405	02	M	50kg	Unknown	R3	2024	1
1406	02	Unknown	Unknown	Unknown	R3	2024	1
1407	01	F	Unknown	Unknown	R3	2024	1
1408	02	M	70kg	170cm	R3	2024	1
1409	02	F	Unknown	Unknown	R3	2024	1
1410	02	F	Unknown	Unknown	R3	2024	1
1411	01	M	Unknown	Unknown	R3	2024	1
1412	02	M	Unknown	Unknown	R3	2024	1
1413	01	M	Unknown	Unknown	R3	2024	1
1414	01	M	Unknown	Unknown	R3	2024	1
1415	02	M	Unknown	Unknown	R3	2024	1
1416	01	Unknown	Unknown	Unknown	R3	2024	1
1417	01	F	Unknown	Unknown	R3	2024	1
1418	02	M	Unknown	Unknown	R3	2024	1
1419	01	M	Unknown	Unknown	R3	2024	1
1420	01	M	Unknown	Unknown	R3	2024	1
1421	01	Unknown	Unknown	Unknown	R3	2024	1
1422	01	M	Unknown	Unknown	R3	2024	1
1423	02	M	Unknown	Unknown	R3	2024	1
1424	02	M	Unknown	Unknown	R3	2024	1
1425	01	F	Unknown	Unknown	R3	2024	1
1426	01	Unknown	Unknown	Unknown	R3	2024	1
1427	01	M	Unknown	Unknown	R3	2024	1
1428	01	Unknown	Unknown	Unknown	R3	2024	1
1429	01	Unknown	Unknown	Unknown	R3	2024	1
1430	07	F	50kg	160cm	R3	2024	1
1431	02	F	Unknown	Unknown	R3	2024	1
1432	02	M	Unknown	Unknown	R3	2024	1
1433	01	M	Unknown	Unknown	R3	2024	1
1434	05	M	Unknown	170cm	R3	2024	1
1435	04	F	50kg	150cm	R3	2024	1
1436	04	F	40kg	150cm	R3	2024	1
1437	02	F	Unknown	Unknown	R3	2024	1
1438	02	M	Unknown	Unknown	R3	2024	1
1439	03	M	Unknown	Unknown	R3	2024	1
1440	04	M	Unknown	Unknown	R3	2024	2
1441	02	M	Unknown	Unknown	R3	2024	2
1442	01	F	Unknown	Unknown	R3	2024	2
1443	01	F	Unknown	Unknown	R3	2024	2
1444	02	F	Unknown	Unknown	R3	2024	2
1445	11	M	50kg	170cm	R3	2024	2
1446	01	M	Unknown	Unknown	R3	2024	2
1447	01	M	Unknown	Unknown	R3	2024	2
1448	01	F	Unknown	Unknown	R3	2024	2
1449	04	F	50kg	160cm	R3	2024	2
1450	02	F	50kg	150cm	R3	2024	2
1451	01	Unknown	Unknown	Unknown	R3	2024	2
1452	03	F	Unknown	Unknown	R3	2024	2
1453	01	M	Unknown	Unknown	R3	2024	2
1454	01	F	Unknown	Unknown	R3	2024	2
1455	01	Unknown	Unknown	Unknown	R3	2024	2
1456	01	M	Unknown	Unknown	R3	2024	2
1457	01	M	Unknown	Unknown	R3	2024	2
1458	02	F	80kg	140cm	R3	2024	2
1459	03	M	Unknown	Unknown	R3	2024	2
1460	01	F	50kg	150cm	R3	2024	2
1461	01	F	50kg	150cm	R3	2024	2
1462	02	F	50kg	Unknown	R3	2024	2
1463	01	F	Unknown	Unknown	R3	2024	2
1464	05	F	Unknown	Unknown	R3	2024	2
1465	01	Unknown	Unknown	Unknown	R3	2024	2
1466	02	F	50kg	150cm	R3	2024	2
1467	01	M	Unknown	Unknown	R3	2024	2
1468	02	F	Unknown	Unknown	R3	2024	2
1469	02	F	Unknown	Unknown	R3	2024	2
1470	01	M	Unknown	Unknown	R3	2024	2
1471	01	M	Unknown	Unknown	R3	2024	2
1472	01	M	Unknown	Unknown	R3	2024	2
1473	01	F	Unknown	Unknown	R3	2024	2
1474	01	M	Unknown	Unknown	R3	2024	2
1475	01	F	Unknown	Unknown	R3	2024	2
1476	01	F	Unknown	Unknown	R3	2024	2
1477	01	M	Unknown	Unknown	R3	2024	2
1478	01	M	Unknown	Unknown	R3	2024	2
1479	01	M	Unknown	Unknown	R3	2024	2
1480	01	F	Unknown	Unknown	R3	2024	2
1481	01	F	Unknown	Unknown	R3	2024	2
1482	01	F	Unknown	Unknown	R3	2024	2
1483	01	M	Unknown	Unknown	R3	2024	2
1484	01	F	Unknown	Unknown	R3	2024	2
1485	01	M	Unknown	Unknown	R3	2024	2
1486	01	F	Unknown	Unknown	R3	2024	2
1487	01	M	Unknown	Unknown	R3	2024	2
1488	01	M	Unknown	Unknown	R3	2024	2
1489	01	M	Unknown	Unknown	R3	2024	2
1490	01	M	Unknown	Unknown	R3	2024	2
1491	01	F	Unknown	Unknown	R3	2024	2
1492	01	M	Unknown	Unknown	R3	2024	2
1493	01	M	Unknown	Unknown	R3	2024	2
1494	01	M	Unknown	Unknown	R3	2024	2
1495	01	M	Unknown	Unknown	R3	2024	2
1496	01	F	Unknown	Unknown	R3	2024	2
1497	01	F	Unknown	Unknown	R3	2024	2
1498	01	M	Unknown	Unknown	R3	2024	2
1499	01	M	Unknown	Unknown	R3	2024	2
1500	01	Unknown	Unknown	Unknown	R3	2024	2
1501	02	F	60kg	140cm	R3	2024	2
1502	02	F	Unknown	Unknown	R3	2024	2
1503	03	F	50kg	Unknown	R3	2024	2
1504	02	F	60kg	Unknown	R3	2024	2
1505	02	M	60kg	Unknown	R3	2024	2
1506	02	F	Unknown	Unknown	R3	2024	2
1507	01	F	Unknown	Unknown	R3	2024	2
1508	02	F	Unknown	Unknown	R3	2024	2
1509	02	F	Unknown	Unknown	R3	2024	2
1510	01	M	Unknown	Unknown	R3	2024	2
1511	01	M	Unknown	Unknown	R3	2024	2
1512	02	M	Unknown	Unknown	R3	2024	2
1513	01	M	Unknown	Unknown	R3	2024	2
1514	05	M	70kg	160cm	R3	2024	2
1515	01	M	Unknown	Unknown	R3	2024	2
1516	02	Unknown	Unknown	Unknown	R3	2024	3
1517	02	F	50kg	150cm	R3	2024	3
1518	02	M	60kg	160cm	R3	2024	3
1519	02	F	Unknown	Unknown	R3	2024	3
1520	03	F	30kg	150cm	R3	2024	3
1521	06	F	50kg	140cm	R3	2024	3
1522	02	M	Unknown	Unknown	R3	2024	3
1523	01	M	Unknown	Unknown	R3	2024	3
1524	01	M	Unknown	Unknown	R3	2024	3
1525	01	M	Unknown	Unknown	R3	2024	3
1526	02	F	Unknown	Unknown	R3	2024	3
1527	03	M	70kg	170cm	R3	2024	3
1528	01	Unknown	Unknown	Unknown	R3	2024	3
1529	01	F	Unknown	Unknown	R3	2024	3
1530	01	F	Unknown	Unknown	R3	2024	3
1531	01	M	Unknown	Unknown	R3	2024	3
1532	01	M	Unknown	Unknown	R3	2024	3
1533	01	F	Unknown	Unknown	R3	2024	3
1534	02	F	Unknown	Unknown	R3	2024	3
1535	02	Unknown	Unknown	Unknown	R3	2024	3
1536	02	M	Unknown	Unknown	R3	2024	3
1537	01	F	Unknown	Unknown	R3	2024	3
1538	01	F	Unknown	Unknown	R3	2024	3
1539	01	F	Unknown	Unknown	R3	2024	3
1540	01	M	Unknown	Unknown	R3	2024	3
1541	01	F	Unknown	Unknown	R3	2024	3
1542	02	M	80kg	180cm	R3	2024	3
1543	03	M	70kg	Unknown	R3	2024	3
1544	01	F	Unknown	Unknown	R3	2024	3
1545	04	F	50kg	140cm	R3	2024	3
1546	02	M	Unknown	Unknown	R3	2024	3
1547	02	M	Unknown	Unknown	R3	2024	3
1548	01	F	Unknown	Unknown	R3	2024	3
1549	02	M	Unknown	Unknown	R3	2024	3
1550	01	M	Unknown	Unknown	R3	2024	3
1551	01	M	Unknown	Unknown	R3	2024	3
1552	01	F	Unknown	Unknown	R3	2024	3
1553	02	M	Unknown	Unknown	R3	2024	3
1554	02	F	Unknown	Unknown	R3	2024	3
1555	02	M	50kg	160cm	R3	2024	3
1556	02	F	Unknown	Unknown	R3	2024	3
1557	01	M	Unknown	Unknown	R3	2024	3
1558	01	M	Unknown	Unknown	R3	2024	3
1559	01	Unknown	Unknown	Unknown	R3	2024	3
1560	01	F	Unknown	Unknown	R3	2024	3
1561	01	F	Unknown	Unknown	R3	2024	3
1562	03	F	50kg	150cm	R3	2024	3
1563	03	M	60kg	Unknown	R3	2024	3
1564	02	M	Unknown	Unknown	R3	2024	3
1565	03	M	Unknown	Unknown	R3	2024	4
1566	02	F	Unknown	Unknown	R3	2024	4
1567	01	F	Unknown	Unknown	R3	2024	4
1568	01	F	Unknown	Unknown	R3	2024	4
1569	01	M	Unknown	Unknown	R3	2024	4
1570	03	M	50kg	160cm	R3	2024	4
1571	01	F	Unknown	Unknown	R3	2024	4
1572	02	Unknown	Unknown	Unknown	R3	2024	4
1573	01	F	Unknown	Unknown	R3	2024	4
1574	02	F	Unknown	Unknown	R3	2024	4
1575	04	F	40kg	150cm	R3	2018	3
1576	04	M	70kg	170cm	R3	2019	3
1577	04	M	60kg	160cm	R3	2019	4
1578	04	F	60kg	150cm	R3	2020	3
1579	05	M	60kg	160cm	R3	2020	4
1580	04	M	70kg	170cm	R3	2022	1
1581	04	F	30kg	150cm	R3	2022	3
1582	04	Unknown	60kg	170cm	R3	2022	4
1583	04	M	50kg	160cm	R3	2023	3
1584	04	M	60kg	160cm	R3	2024	2
