# Supplementary material for: Safety assessment of obinutuzumab: Real-world adverse event analysis based on the FAERS and JADER databases from 2013 to 2025
Source: PLoS One. 2025 Oct 10;20(10):e0334317. doi: 10.1371/journal.pone.0334317 (PMC12513595; doi:10.1371/journal.pone.0334317)
Supplement: S5 File — (XLSX) [file pone.0334317.s006.xlsx]

## Sheet: Sheet1
PT	SOC	a	b	c	d	PRR	ROR	LowerCI	UpperCI	χ2	IC	IC025	ICupper	EBGM	EBGM05	EBGMupper
Myelosuppression	Blood and lymphatic system disorders	298	2062	5984	1153700	24.471	27.8631	24.6113	31.5444	6425.05	4.54582	4.01531	5.14643	23.3576	20.6317	26.4437	Y
COVID-19	Infections and infestations	212	2148	2995	1156689	34.783	38.1172	32.9529	44.0908	6514.23	5.02457	4.34382	5.81201	32.5497	28.1398	37.6508	Y
Neutrophil count decreased	Investigations	146	2214	13340	1146344	5.37805	5.66675	4.78878	6.7057	520.753	2.41431	2.04025	2.85695	5.33065	4.50475	6.30798	Y
Platelet count decreased	Investigations	145	2215	14658	1145026	4.86095	5.1137	4.31942	6.05402	445.993	2.26997	1.91739	2.68738	4.82313	4.07399	5.71002	Y
COVID-19 pneumonia	Infections and infestations	88	2272	542	1159142	79.7831	82.8346	65.8814	104.15	5892.94	6.10389	4.85464	7.6746	68.7785	54.702	86.4773	Y
White blood cell count decreased	Investigations	80	2280	8092	1151592	4.85805	4.99342	3.99125	6.24722	244.431	2.26912	1.81371	2.83887	4.82028	3.85286	6.03061	Y
Pneumonia	Infections and infestations	78	2282	14815	1144869	2.58714	2.64139	2.10652	3.31208	76.5294	1.36672	1.08996	1.71374	2.57883	2.05663	3.23363	Y
Febrile neutropenia	Blood and lymphatic system disorders	72	2288	11356	1148328	3.11555	3.18212	2.51489	4.02639	103.799	1.6333	1.29083	2.06664	3.10222	2.45174	3.92529	Y
Cytomegalovirus infection	Infections and infestations	69	2291	1982	1157702	17.107	17.5921	13.79	22.4424	1013	4.05007	3.17476	5.16672	16.5651	12.985	21.1323	Y
Neutropenia	Blood and lymphatic system disorders	62	2298	10180	1149504	2.99276	3.04652	2.3655	3.9236	82.4968	1.57565	1.22343	2.02927	2.98069	2.31439	3.83882	Y
Lymphopenia	Blood and lymphatic system disorders	51	2309	2513	1157171	9.97253	10.1707	7.68519	13.4601	404.416	3.29191	2.48743	4.35656	9.79406	7.40059	12.9616	Y
Interstitial lung disease	Respiratory, thoracic and mediastinal disorders	40	2320	31340	1128344	0.627175	0.620747	0.454028	0.848685	9.09948	-0.671968	FALSE	FALSE	0.62765	0.459077	0.858123	N
Cytomegalovirus chorioretinitis	Infections and infestations	35	2325	305	1159379	56.3892	57.223	40.2377	81.3782	1708.72	5.66355	3.98246	8.05428	50.6874	35.642	72.0837	Y
Cytopenia	Blood and lymphatic system disorders	29	2331	1244	1158440	11.4553	11.5853	7.99906	16.7795	270.727	3.48763	2.40802	5.05126	11.2171	7.7448	16.2461	Y
Paraneoplastic syndrome	Neoplasms benign, malignant and unspecified (incl cysts and polyps)	29	2331	1393	1158291	10.23	10.3448	7.14572	14.9761	236.869	3.32794	2.29879	4.81783	10.0417	6.93638	14.5373	Y
Thrombocytopenia	Blood and lymphatic system disorders	28	2332	4910	1154774	2.80223	2.82387	1.94339	4.10327	32.4082	1.48131	1.01944	2.15243	2.79201	1.92147	4.05698	N
Disseminated intravascular coagulation	Blood and lymphatic system disorders	22	2338	2881	1156803	3.75238	3.77828	2.47898	5.75859	44.1892	1.89976	1.24646	2.89549	3.73152	2.4483	5.68733	Y
Rash	Skin and subcutaneous tissue disorders	22	2338	8993	1150691	1.20211	1.20402	0.79082	1.8331	0.751609	0.264982	0.174045	0.403432	1.20162	0.789247	1.82946	N
Pneumocystis jirovecii pneumonia	Infections and infestations	21	2339	2944	1156740	3.50517	3.52766	2.29216	5.42913	37.4289	1.80216	1.17098	2.77356	3.48743	2.26601	5.3672	Y
Cytomegalovirus gastroenteritis	Infections and infestations	21	2339	638	1159046	16.1743	16.3106	10.5406	25.239	289.597	3.97184	2.56678	6.14604	15.6908	10.1401	24.28	Y
Post-acute COVID-19 syndrome	Infections and infestations	20	2340	47	1159637	209.103	210.881	124.768	356.431	2905.86	7.1995	4.25957	12.1686	146.983	86.9619	248.429	Y
Progressive multifocal leukoencephalopathy	Infections and infestations	19	2341	406	1159278	22.9962	23.1747	14.6029	36.778	382.022	4.46027	2.81052	7.07841	22.0128	13.8708	34.9341	Y
Infection	Infections and infestations	19	2341	2252	1157432	4.14584	4.17138	2.65085	6.56407	45.0625	2.04248	1.29797	3.21404	4.11952	2.6179	6.48248	Y
Death	General disorders and administration site conditions	19	2341	9938	1149746	0.939469	0.938977	0.597577	1.47542	0.0746003	-0.0899058	FALSE	FALSE	0.939584	0.597964	1.47637	N
Hepatitis B reactivation	Infections and infestations	18	2342	885	1158799	9.9944	10.0635	6.29975	16.076	142.907	3.295	2.06267	5.26361	9.81511	6.14424	15.6792	Y
Pneumonia cytomegaloviral	Infections and infestations	16	2344	302	1159382	26.034	26.2049	15.8236	43.3969	365.879	4.63078	2.79626	7.66886	24.7744	14.9598	41.028	Y
Follicular lymphoma	Neoplasms benign, malignant and unspecified (incl cysts and polyps)	16	2344	66	1159618	119.125	119.932	69.3555	207.389	1508.56	6.58611	3.8087	11.3889	96.0764	55.5603	166.138	Y
Hepatic function abnormal	Hepatobiliary disorders	15	2345	13136	1146548	0.56112	0.558313	0.335943	0.927874	5.20205	-0.832332	FALSE	FALSE	0.561621	0.337934	0.933372	N
Anaemia	Blood and lymphatic system disorders	15	2345	10543	1149141	0.699125	0.6972	0.419484	1.15878	1.95729	-0.515496	FALSE	FALSE	0.699552	0.420899	1.16269	N
Sepsis	Infections and infestations	14	2346	4318	1155366	1.59321	1.59675	0.943394	2.70259	3.09377	0.6702	0.395968	1.13435	1.59129	0.94017	2.69336	N
Cytomegalovirus viraemia	Infections and infestations	14	2346	655	1159029	10.503	10.5597	6.20962	17.9573	117.924	3.36515	1.97887	5.72259	10.3042	6.05933	17.5227	Y
Pyrexia	General disorders and administration site conditions	13	2347	16049	1143635	0.398037	0.394702	0.228789	0.680933	11.9909	-1.32726	FALSE	FALSE	0.398524	0.231004	0.687526	N
Herpes zoster	Infections and infestations	13	2347	2266	1157418	2.8191	2.82918	1.63775	4.88736	15.2025	1.48992	0.862478	2.57381	2.80873	1.62591	4.85203	N
Pneumonia bacterial	Infections and infestations	13	2347	1899	1157785	3.36392	3.37702	1.95429	5.83549	21.4841	1.74324	1.00882	3.01231	3.34785	1.93741	5.78509	N
Disease progression	General disorders and administration site conditions	11	2349	2240	1157444	2.41308	2.4197	1.33623	4.3817	9.0755	1.26674	0.699532	2.29387	2.40618	1.32876	4.35721	N
CD4 lymphocytes decreased	Investigations	11	2349	25	1159659	216.212	217.22	106.762	441.96	1636.43	7.23317	3.55505	14.7168	150.453	73.9465	306.115	Y
Coronavirus infection	Infections and infestations	10	2350	305	1159379	16.1112	16.1755	8.60474	30.4073	137.27	3.96638	2.10996	7.45615	15.6315	8.31534	29.3846	Y
Obliterative bronchiolitis	Respiratory, thoracic and mediastinal disorders	8	2352	96	1159588	40.9493	41.0852	19.9505	84.6091	287.832	5.24322	2.54605	10.7977	37.8763	18.3923	78.0008	Y
Diffuse large B-cell lymphoma	Neoplasms benign, malignant and unspecified (incl cysts and polyps)	8	2352	1644	1158040	2.3912	2.39593	1.19476	4.80472	6.45302	1.25366	0.625155	2.51405	2.38446	1.18904	4.78172	N
Liver injury	Hepatobiliary disorders	7	2353	5984	1153700	0.574823	0.573558	0.273011	1.20496	2.21025	-0.797564	FALSE	FALSE	0.57532	0.27385	1.20867	N
Dermatitis acneiform	Skin and subcutaneous tissue disorders	7	2353	291	1159393	11.8204	11.8526	5.59453	25.111	67.7238	3.53185	1.66706	7.48259	11.5662	5.45937	24.5043	Y
Septic shock	Infections and infestations	7	2353	2258	1157426	1.52336	1.52491	0.725335	3.20592	1.25718	0.605722	0.288115	1.27344	1.52174	0.723825	3.19924	N
Respiratory failure	Respiratory, thoracic and mediastinal disorders	7	2353	2303	1157381	1.49359	1.49506	0.711151	3.14308	1.14064	0.57734	0.274622	1.21375	1.4921	0.709741	3.13685	N
Cytokine release syndrome	Immune system disorders	7	2353	2196	1157488	1.56637	1.56805	0.74583	3.29671	1.43167	0.645763	0.307152	1.35767	1.56457	0.744172	3.28939	N
Hepatitis B	Infections and infestations	7	2353	284	1159400	12.1118	12.1448	5.73122	25.7357	69.6612	3.56614	1.68289	7.55688	11.8445	5.58948	25.0992	Y
Pancytopenia	Blood and lymphatic system disorders	6	2354	4875	1154809	0.60479	0.603782	0.270842	1.346	1.55417	-0.724336	FALSE	FALSE	0.605275	0.271511	1.34933	N
Myelodysplastic syndrome	Neoplasms benign, malignant and unspecified (incl cysts and polyps)	6	2354	1183	1158501	2.49226	2.49607	1.11796	5.57297	5.33945	1.31309	0.588118	2.93174	2.48473	1.11288	5.54767	N
Aplastic anaemia	Blood and lymphatic system disorders	6	2354	487	1159197	6.05411	6.06699	2.70951	13.5849	25.0182	2.58318	1.15364	5.78413	5.99259	2.67628	13.4183	Y
Enterobacter bacteraemia	Infections and infestations	6	2354	159	1159525	18.5431	18.5878	8.21842	42.0404	95.9745	4.1623	1.84032	9.41397	17.9051	7.9166	40.4965	Y
Leukopenia	Blood and lymphatic system disorders	6	2354	2401	1157283	1.22797	1.22855	0.550817	2.74017	0.25382	0.295604	0.132534	0.659319	1.2274	0.550302	2.7376	N
Cytomegalovirus hepatitis	Infections and infestations	6	2354	58	1159626	50.8336	50.9606	21.9671	118.222	265.654	5.52862	2.38317	12.8257	46.1617	19.8985	107.089	Y
Cytomegalovirus infection reactivation	Infections and infestations	6	2354	443	1159241	6.65542	6.66983	2.97729	14.942	28.4597	2.71805	1.21329	6.08908	6.57984	2.93712	14.7404	Y
Hypoxia	Respiratory, thoracic and mediastinal disorders	6	2354	1131	1158553	2.60685	2.61095	1.1693	5.83	5.91717	1.37761	0.616957	3.07607	2.59837	1.16367	5.80193	N
Stevens-Johnson syndrome	Skin and subcutaneous tissue disorders	5	2355	4068	1155616	0.603972	0.603131	0.250667	1.4512	1.30136	-0.726286	FALSE	FALSE	0.604458	0.251219	1.45439	N
Haematotoxicity	Blood and lymphatic system disorders	5	2355	285	1159399	8.6209	8.63708	3.56423	20.93	33.112	3.08568	1.27335	7.47744	8.48951	3.50333	20.5724	Y
Hypogammaglobulinaemia	Immune system disorders	5	2355	340	1159344	7.22635	7.23957	2.9912	17.5218	26.4427	2.83514	1.17141	6.86184	7.13611	2.94846	17.2714	Y
Hospitalisation	Surgical and medical procedures	5	2355	3061	1156623	0.802665	0.802246	0.333362	1.93063	0.242819	-0.316552	FALSE	FALSE	0.802987	0.33367	1.93241	N
Lymphoma transformation	Neoplasms benign, malignant and unspecified (incl cysts and polyps)	5	2355	15	1159669	163.797	164.143	59.608	452.001	606.773	6.94366	2.52157	19.1208	123.098	44.7027	338.975	Y
Cellulitis	Infections and infestations	5	2355	2273	1157411	1.08093	1.0811	0.449126	2.60235	0.0302905	0.112038	0.0465444	0.26969	1.08075	0.448981	2.60151	N
Oxygen saturation decreased	Investigations	4	2356	1798	1157886	1.0932	1.09335	0.40956	2.9188	0.0317588	0.128279	0.048052	0.342451	1.09299	0.409423	2.91782	N
Listeria sepsis	Infections and infestations	4	2356	47	1159637	41.8206	41.8899	15.0804	116.361	146.884	5.27124	1.89765	14.6423	38.6189	13.9028	107.275	Y
Primary adrenal insufficiency	Endocrine disorders	4	2356	88	1159596	22.336	22.3722	8.20693	60.9869	77.9847	4.4201	1.62145	12.0493	21.4083	7.85335	58.3594	Y
Bronchopulmonary aspergillosis	Infections and infestations	4	2356	953	1158731	2.0625	2.06431	0.772525	5.51615	2.18205	1.04129	0.38968	2.78248	2.05806	0.770188	5.49947	N
Atrial fibrillation	Cardiac disorders	4	2356	2214	1157470	0.88779	0.887599	0.332554	2.36903	0.0567365	-0.171382	FALSE	FALSE	0.887992	0.332701	2.37008	N
General physical health deterioration	General disorders and administration site conditions	4	2356	4018	1155666	0.48919	0.488323	0.183031	1.30283	2.13882	-1.03004	FALSE	FALSE	0.489698	0.183547	1.3065	N
Bacteraemia	Infections and infestations	4	2356	950	1158734	2.06902	2.07083	0.774961	5.53362	2.2019	1.04582	0.391373	2.7946	2.06453	0.772605	5.5168	N
Erythema multiforme	Skin and subcutaneous tissue disorders	4	2356	4893	1154791	0.40171	0.400694	0.1502	1.06895	3.57644	-1.31402	FALSE	FALSE	0.402199	0.150763	1.07296	N
Cardiac failure	Cardiac disorders	4	2356	7415	1152269	0.26508	0.263832	0.0989105	0.703741	8.19807	-1.91335	FALSE	FALSE	0.265476	0.0995268	0.708126	N
Dyspnoea	Respiratory, thoracic and mediastinal disorders	4	2356	6075	1153609	0.32355	0.322402	0.120861	0.860018	5.68306	-1.62596	FALSE	FALSE	0.323995	0.121459	0.864269	N
Sinobronchitis	Infections and infestations	4	2356	2	1159682	982.783	984.45	180.222	5377.47	1307.72	8.3587	1.53022	45.6587	328.261	60.0945	1793.1	Y
Acute kidney injury	Renal and urinary disorders	4	2356	7408	1152276	0.26533	0.264083	0.0990045	0.70441	8.18469	-1.91199	FALSE	FALSE	0.265727	0.0996208	0.708795	N
Drug eruption	Skin and subcutaneous tissue disorders	4	2356	5918	1153766	0.332134	0.331	0.124083	0.882961	5.39575	-1.58821	FALSE	FALSE	0.332585	0.124677	0.887189	N
Cytomegalovirus test positive	Investigations	3	2357	230	1159454	6.40945	6.41634	2.05273	20.056	13.5228	2.66444	0.852411	8.32841	6.33981	2.02824	19.8167	Y
Anaphylactic reaction	Immune system disorders	3	2357	11754	1147930	0.125419	0.124306	0.0400558	0.385761	18.4784	-2.99261	FALSE	FALSE	0.125642	0.0404864	0.389908	N
Electrocardiogram QT prolonged	Investigations	3	2357	2708	1156976	0.544378	0.543798	0.175147	1.68839	1.14542	-0.875985	FALSE	FALSE	0.544882	0.175496	1.69176	N
Peritonitis	Infections and infestations	3	2357	1717	1157967	0.858576	0.858396	0.276373	2.66612	0.0698675	-0.219568	FALSE	FALSE	0.858822	0.27651	2.66745	N
Cardio-respiratory arrest	Cardiac disorders	3	2357	1726	1157958	0.854099	0.853913	0.274931	2.65219	0.0747521	-0.227098	FALSE	FALSE	0.854352	0.275072	2.65355	N
Pancreatitis acute	Gastrointestinal disorders	3	2357	1889	1157795	0.780399	0.78012	0.251193	2.42279	0.185391	-0.357072	FALSE	FALSE	0.780748	0.251395	2.42474	N
Diarrhoea	Gastrointestinal disorders	3	2357	9269	1150415	0.159044	0.157973	0.0509026	0.49026	13.4428	-2.65004	FALSE	FALSE	0.159316	0.0513352	0.494426	N
Pneumonia influenzal	Infections and infestations	3	2357	86	1159598	17.1416	17.1621	5.42393	54.3035	44.066	4.05289	1.28088	12.8239	16.5975	5.24548	52.5168	Y
Ascites	Gastrointestinal disorders	3	2357	1776	1157908	0.830053	0.829837	0.267186	2.57734	0.104369	-0.268226	FALSE	FALSE	0.83034	0.267348	2.5789	N
Encephalitis	Infections and infestations	3	2357	760	1158924	1.9397	1.9409	0.624124	6.0358	1.36126	0.953085	0.306478	2.9639	1.93601	0.622551	6.0206	N
Gastric cancer	Neoplasms benign, malignant and unspecified (incl cysts and polyps)	3	2357	1040	1158644	1.41748	1.41801	0.456254	4.40707	0.368135	0.502101	0.161555	1.5605	1.41627	0.455697	4.40169	N
Tumour associated fever	Neoplasms benign, malignant and unspecified (incl cysts and polyps)	3	2357	44	1159640	33.504	33.5453	10.4088	108.109	88.5666	4.97404	1.5434	16.0302	31.4292	9.7522	101.29	Y
Renal impairment	Renal and urinary disorders	3	2357	13992	1145692	0.105358	0.10422	0.0335841	0.323419	23.0632	-3.244	FALSE	FALSE	0.10555	0.0340128	0.327548	N
Chills	General disorders and administration site conditions	3	2357	1493	1158191	0.987391	0.987375	0.317852	3.06718	0.000482714	-0.0182698	FALSE	FALSE	0.987416	0.317865	3.06731	N
Carboxyhaemoglobin decreased	Investigations	3	2357	2589	1157095	0.569399	0.568851	0.183211	1.76623	0.977959	-0.811225	FALSE	FALSE	0.569898	0.183548	1.76948	N
Agranulocytosis	Blood and lymphatic system disorders	3	2357	2316	1157368	0.636518	0.636055	0.204839	1.97504	0.623137	-0.650662	FALSE	FALSE	0.636988	0.20514	1.97794	N
Erythema	Skin and subcutaneous tissue disorders	3	2357	4276	1155408	0.344756	0.343922	0.110796	1.06757	3.74726	-1.53443	FALSE	FALSE	0.345215	0.111212	1.07158	N
Lung neoplasm malignant	Neoplasms benign, malignant and unspecified (incl cysts and polyps)	3	2357	1181	1158503	1.24824	1.24856	0.401811	3.87968	0.147882	0.319171	0.102716	0.99177	1.24761	0.401507	3.87675	N
Urinary tract infection	Infections and infestations	3	2357	1804	1157880	0.81717	0.816937	0.263037	2.53723	0.122704	-0.290756	FALSE	FALSE	0.817473	0.26321	2.5389	N
Sinusitis	Infections and infestations	3	2357	159	1159525	9.27154	9.28207	2.95985	29.1085	21.7312	3.18877	1.01683	9.99998	9.11836	2.90764	28.5951	Y
Compression fracture	Injury, poisoning and procedural complications	3	2357	1350	1158334	1.09198	1.0921	0.351522	3.3929	0.0232191	0.126678	0.040775	0.393561	1.09178	0.351419	3.3919	N
Stomatitis	Gastrointestinal disorders	3	2357	2333	1157351	0.631879	0.631411	0.203345	1.96061	0.643848	-0.6612	FALSE	FALSE	0.632352	0.203648	1.96353	N
Shock	Vascular disorders	3	2357	2646	1157038	0.557133	0.55657	0.179258	1.72807	1.05732	-0.842608	FALSE	FALSE	0.557635	0.179601	1.73138	N
SARS-CoV-2 test positive	Investigations	3	2357	84	1159600	17.5497	17.5708	5.55052	55.6222	45.2089	4.08568	1.29065	12.9337	16.979	5.36359	53.7489	Y
Bronchitis	Infections and infestations	2	2358	436	1159248	2.25409	2.25515	0.561876	9.05131	1.38961	1.16888	0.291228	4.69141	2.24836	0.560184	9.02406	N
Constipation	Gastrointestinal disorders	2	2358	1008	1158676	0.974983	0.974962	0.243351	3.90608	0.00128237	-0.0364775	FALSE	FALSE	0.975033	0.243369	3.90637	N
Dehydration	Metabolism and nutrition disorders	2	2358	2959	1156725	0.332134	0.331567	0.0828344	1.32719	2.69098	-1.58821	FALSE	FALSE	0.332585	0.0830886	1.33126	N
Influenza like illness	General disorders and administration site conditions	2	2358	451	1159233	2.17912	2.18012	0.543239	8.74924	1.2709	1.12029	0.279153	4.49596	2.17391	0.541692	8.72433	N
Staphylococcal bacteraemia	Infections and infestations	2	2358	181	1159503	5.42974	5.4335	1.34774	21.9054	7.14996	2.42796	0.60224	9.78845	5.38133	1.3348	21.6951	N
Aspergillus infection	Infections and infestations	2	2358	353	1159331	2.78409	2.7856	0.693521	11.1887	2.27436	1.47199	0.366475	5.91239	2.77404	0.690642	11.1422	N
Herpes zoster disseminated	Infections and infestations	2	2358	187	1159497	5.25552	5.25913	1.30481	21.1973	6.81978	2.38142	0.59084	9.59847	5.21049	1.29274	21.0012	N
Alanine aminotransferase increased	Investigations	2	2358	2833	1156851	0.346905	0.346351	0.0865262	1.38639	2.46335	-1.52547	FALSE	FALSE	0.347366	0.0867797	1.39046	N
Blood immunoglobulin G decreased	Investigations	2	2358	39	1159645	25.1996	25.2201	6.08633	104.505	44.2128	4.58611	1.10676	19.0036	24.0191	5.79649	99.5286	N
Blood pressure decreased	Investigations	2	2358	6983	1152701	0.140739	0.140011	0.0349879	0.560279	10.5526	-2.82638	FALSE	FALSE	0.140985	0.0352315	0.56418	N
Neutrophil count abnormal	Investigations	2	2358	14	1159670	70.1988	70.2575	15.9586	309.308	119.374	5.94366	1.35007	26.1669	61.5489	13.9805	270.969	N
Mouth ulceration	Gastrointestinal disorders	2	2358	169	1159515	5.81528	5.81937	1.44268	23.4738	7.88238	2.52581	0.626172	10.1884	5.75897	1.4277	23.2301	N
Pneumonia aspiration	Infections and infestations	2	2358	3068	1156616	0.320333	0.319757	0.0798853	1.27989	2.88992	-1.64036	FALSE	FALSE	0.320776	0.0801399	1.28397	N
Oral disorder	Gastrointestinal disorders	2	2358	138	1159546	7.12162	7.12681	1.76357	28.8003	10.375	2.81438	0.696436	11.3732	7.03416	1.74065	28.4259	N
Depressed level of consciousness	Nervous system disorders	2	2358	3326	1156358	0.295485	0.294887	0.0736747	1.18031	3.36713	-1.75678	FALSE	FALSE	0.295908	0.0739297	1.18439	N
Pancreatitis	Gastrointestinal disorders	2	2358	1567	1158117	0.627175	0.626859	0.156541	2.51021	0.443286	-0.671968	FALSE	FALSE	0.62765	0.156739	2.51338	N
Subcutaneous abscess	Infections and infestations	2	2358	203	1159481	4.8413	4.84455	1.20265	19.515	6.0373	2.26418	0.562079	9.12063	4.80382	1.19254	19.3509	N
Listless	Psychiatric disorders	2	2358	7066	1152618	0.139086	0.138356	0.0345745	0.553656	10.7199	-2.84342	FALSE	FALSE	0.13933	0.0348178	0.557553	N
Mediastinum neoplasm	Neoplasms benign, malignant and unspecified (incl cysts and polyps)	2	2358	18	1159666	54.5991	54.6445	12.672	235.64	94.7129	5.62173	1.30367	24.2422	49.2392	11.4185	212.331	N
Enterococcal infection	Infections and infestations	2	2358	84	1159600	11.6998	11.7089	2.87897	47.6204	19.1168	3.5174	0.864856	14.3054	11.451	2.81556	46.5714	N
Intestinal perforation	Gastrointestinal disorders	2	2358	693	1158991	1.41816	1.41851	0.353841	5.68667	0.246033	0.502793	0.125419	2.01564	1.41695	0.353452	5.68042	N
Decreased immune responsiveness	Immune system disorders	2	2358	50	1159634	19.6557	19.6715	4.78371	80.8927	34.0526	4.24322	1.03187	17.4489	18.9381	4.60538	77.877	N
Secondary immunodeficiency	Immune system disorders	2	2358	22	1159662	44.672	44.709	10.5071	190.242	78.2746	5.3587	1.25936	22.8018	41.0326	9.64315	174.598	N
Pseudomonal sepsis	Infections and infestations	2	2358	37	1159647	26.5617	26.5834	6.40334	110.361	46.6773	4.65826	1.12207	19.3387	25.2508	6.08236	104.829	N
Pulmonary embolism	Respiratory, thoracic and mediastinal disorders	2	2358	2687	1156997	0.365755	0.365217	0.0912367	1.46195	2.20312	-1.44919	FALSE	FALSE	0.366226	0.091489	1.46599	N
Pulmonary toxicity	Respiratory, thoracic and mediastinal disorders	2	2358	1512	1158172	0.649989	0.649692	0.162238	2.60173	0.376947	-0.620487	FALSE	FALSE	0.650451	0.162428	2.60477	N
Pneumomediastinum	Respiratory, thoracic and mediastinal disorders	2	2358	230	1159454	4.27297	4.27575	1.06229	17.2099	4.97177	2.08568	0.51818	8.3949	4.24475	1.05459	17.0852	N
Renal failure	Renal and urinary disorders	2	2358	1949	1157735	0.50425	0.503829	0.12584	2.0172	0.975426	-0.986336	FALSE	FALSE	0.504758	0.126072	2.02092	N
Pulmonary alveolar haemorrhage	Respiratory, thoracic and mediastinal disorders	2	2358	1094	1158590	0.898339	0.898253	0.224229	3.59837	0.0229887	-0.15437	FALSE	FALSE	0.898525	0.224297	3.59946	N
Immunodeficiency	Immune system disorders	2	2358	147	1159537	6.6856	6.69042	1.6566	27.0203	9.54177	2.72449	0.674605	11.0033	6.60928	1.63651	26.6926	N
Anaphylactoid reaction	Immune system disorders	2	2358	925	1158759	1.06247	1.06252	0.265174	4.2574	0.00733568	0.0872366	0.0217717	0.349547	1.06233	0.265127	4.25665	N
Pulmonary fibrosis	Respiratory, thoracic and mediastinal disorders	2	2358	205	1159479	4.79406	4.79728	1.191	19.3232	5.94835	2.25018	0.558639	9.06361	4.75741	1.1811	19.1626	N
Pulmonary sarcoidosis	Respiratory, thoracic and mediastinal disorders	2	2358	31	1159653	31.7027	31.7287	7.5891	132.652	55.8659	4.89927	1.17184	20.483	29.8419	7.1378	124.764	N
Adrenal insufficiency	Endocrine disorders	2	2358	4551	1155133	0.215949	0.215284	0.0537925	0.86159	5.71324	-2.20894	FALSE	FALSE	0.216293	0.0540448	0.86563	N
Pneumonia pseudomonal	Infections and infestations	2	2358	115	1159569	8.54594	8.55234	2.11212	34.6299	13.0994	3.0733	0.758994	12.4443	8.41695	2.07868	34.0817	N
Malignant neoplasm progression	Neoplasms benign, malignant and unspecified (incl cysts and polyps)	2	2358	6866	1152818	0.143138	0.142411	0.0355876	0.569886	10.3168	-2.80201	FALSE	FALSE	0.143387	0.0358315	0.573793	N
Pseudomonas infection	Infections and infestations	2	2358	207	1159477	4.74774	4.75092	1.17956	19.1353	5.86118	2.2363	0.555231	9.00715	4.71188	1.16987	18.978	N
Hypertension	Vascular disorders	2	2358	3850	1155834	0.255268	0.254637	0.063622	1.01914	4.35762	-1.96773	FALSE	FALSE	0.255655	0.0638765	1.02322	N
Anaphylactic shock	Immune system disorders	2	2358	10208	1149476	0.0962758	0.0955093	0.0238687	0.382174	17.1132	-3.37403	FALSE	FALSE	0.0964528	0.0241045	0.38595	N
Bone marrow infiltration	Blood and lymphatic system disorders	2	2358	10	1159674	98.2783	98.3608	21.5397	449.165	160.482	6.3587	1.39247	29.037	82.0653	17.9712	374.751	N
Cytomegalovirus enterocolitis	Infections and infestations	2	2358	70	1159614	14.0398	14.0508	3.44358	57.3315	23.5506	3.77374	0.924869	15.398	13.6775	3.3521	55.8084	N
Peripheral nerve destruction	Surgical and medical procedures	2	2358	4690	1154994	0.209549	0.208878	0.0521924	0.835947	5.98505	-2.25233	FALSE	FALSE	0.209886	0.0524442	0.839978	N
Non-Hodgkin's lymphoma	Neoplasms benign, malignant and unspecified (incl cysts and polyps)	2	2358	80	1159604	12.2848	12.2944	3.02047	50.0423	20.2281	3.58611	0.881033	14.5967	12.0095	2.9505	48.883	N
Hepatitis C	Infections and infestations	2	2358	275	1159409	3.57376	3.57594	0.889302	14.3791	3.68126	1.82992	0.455083	7.35823	3.55517	0.884137	14.2956	N
Escherichia urinary tract infection	Infections and infestations	2	2358	58	1159626	16.9445	16.9581	4.13936	69.4734	29.0084	4.03677	0.985353	16.5378	16.4131	4.00633	67.2406	N
Hyperkalaemia	Metabolism and nutrition disorders	2	2358	2971	1156713	0.330792	0.330224	0.0824992	1.32181	2.7128	-1.59404	FALSE	FALSE	0.331242	0.0827534	1.32588	N
Oesophageal carcinoma	Neoplasms benign, malignant and unspecified (incl cysts and polyps)	2	2358	216	1159468	4.54992	4.55293	1.13072	18.3327	5.48962	2.17548	0.54028	8.75973	4.51735	1.12188	18.1895	N
Acute coronary syndrome	Cardiac disorders	2	2358	259	1159425	3.79453	3.7969	0.94396	15.2723	4.08551	1.91576	0.476282	7.70577	3.77312	0.938047	15.1766	N
Multiple organ dysfunction syndrome	General disorders and administration site conditions	2	2358	1519	1158165	0.646993	0.646694	0.16149	2.58972	0.385206	-0.627142	FALSE	FALSE	0.647458	0.161681	2.59277	N
Acute respiratory distress syndrome	Respiratory, thoracic and mediastinal disorders	2	2358	965	1158719	1.01843	1.01844	0.254189	4.08054	0.00066607	0.02629	0.00656162	0.105335	1.01839	0.254176	4.08032	N
Decreased appetite	Metabolism and nutrition disorders	2	2358	7766	1151918	0.126549	0.125809	0.0314395	0.503437	12.1352	-2.97967	FALSE	FALSE	0.126774	0.0316808	0.507301	N
Infusion related hypersensitivity reaction	Immune system disorders	2	2358	4	1159680	245.696	245.903	45.0173	1343.23	324.935	7.3587	1.34715	40.1963	164.131	30.0473	896.549	N
Renal hydrocele	Renal and urinary disorders	1	2359	361	1159323	1.3612	1.36135	0.191158	9.69494	0.0956088	0.443816	0.06232	3.16067	1.3602	0.190997	9.68674	N
Tumour haemorrhage	Neoplasms benign, malignant and unspecified (incl cysts and polyps)	1	2359	916	1158768	0.536454	0.536257	0.0754242	3.81272	0.400427	-0.897116	FALSE	FALSE	0.536959	0.0755229	3.81772	N
Atypical mycobacterial infection	Infections and infestations	1	2359	639	1159045	0.769001	0.768903	0.108096	5.46934	0.0693193	-0.378266	FALSE	FALSE	0.769362	0.10816	5.47261	N
Pyelonephritis	Infections and infestations	1	2359	1155	1158529	0.425447	0.425204	0.0598178	3.02248	0.776016	-1.23126	FALSE	FALSE	0.425944	0.059922	3.02774	N
Retinal detachment	Eye disorders	1	2359	276	1159408	1.7804	1.78073	0.249839	12.6922	0.340921	0.82992	0.116439	5.91527	1.77759	0.249398	12.6698	N
Tremor	Nervous system disorders	1	2359	1278	1158406	0.3845	0.384239	0.0540594	2.73107	0.985592	-1.37714	FALSE	FALSE	0.384982	0.0541638	2.73635	N
Gastric ulcer	Gastrointestinal disorders	1	2359	1172	1158512	0.419276	0.41903	0.05895	2.97856	0.804466	-1.25233	FALSE	FALSE	0.419771	0.0590543	2.98383	N
Haematochezia	Gastrointestinal disorders	1	2359	2081	1157603	0.236132	0.235809	0.0331862	1.67557	2.47429	-2.08009	FALSE	FALSE	0.236499	0.0332834	1.68048	N
Gastric mucosal lesion	Gastrointestinal disorders	1	2359	54	1159630	9.09984	9.10328	1.2588	65.8324	7.07898	3.1623	0.437282	22.8689	8.95257	1.23796	64.7425	N
Gastrointestinal infection	Infections and infestations	1	2359	39	1159645	12.5998	12.6047	1.73098	91.7851	10.4125	3.62173	0.497367	26.3728	12.3098	1.69048	89.6376	N
Gastrointestinal amyloidosis	Gastrointestinal disorders	1	2359	16	1159668	30.712	30.7246	4.07283	231.78	27.0541	4.8562	0.643734	36.6342	28.9642	3.83947	218.5	N
Gastroenteritis	Infections and infestations	1	2359	524	1159160	0.93777	0.937744	0.131788	6.67258	0.00412354	-0.0925115	FALSE	FALSE	0.937889	0.131808	6.67361	N
Gastrointestinal perforation	Gastrointestinal disorders	1	2359	1484	1158200	0.331126	0.330843	0.0465519	2.35129	1.35194	-1.59259	FALSE	FALSE	0.331577	0.0466551	2.35651	N
Cholangitis	Hepatobiliary disorders	1	2359	983	1158701	0.49989	0.499678	0.0702844	3.55239	0.500246	-0.998852	FALSE	FALSE	0.500398	0.0703858	3.55751	N
Bile duct stone	Hepatobiliary disorders	1	2359	318	1159366	1.54526	1.54549	0.216935	11.0103	0.191848	0.62625	0.0879048	4.46152	1.54355	0.216663	10.9965	N
Postrenal failure	Renal and urinary disorders	1	2359	122	1159562	4.0278	4.02908	0.562766	28.846	2.25781	2.00115	0.279512	14.3271	4.00318	0.559148	28.6605	N
Bone marrow failure	Blood and lymphatic system disorders	1	2359	297	1159387	1.65452	1.65479	0.232228	11.7916	0.25812	0.724494	0.101673	5.16255	1.65232	0.231881	11.774	N
Prerenal failure	Renal and urinary disorders	1	2359	262	1159422	1.87554	1.87591	0.263143	13.3731	0.407258	0.904743	0.126913	6.44979	1.87221	0.262624	13.3467	N
Facial paralysis	Nervous system disorders	1	2359	881	1158803	0.557766	0.557578	0.0784197	3.96448	0.350502	-0.840973	FALSE	FALSE	0.558267	0.0785165	3.96938	N
Intestinal obstruction	Gastrointestinal disorders	1	2359	3169	1156515	0.155062	0.154704	0.0217755	1.09909	4.61523	-2.68661	FALSE	FALSE	0.155329	0.0218635	1.10353	N
Breakthrough COVID-19	Infections and infestations	1	2359	10	1159674	49.1392	49.1596	6.2903	384.189	42.8727	5.48423	0.701745	42.86	44.7629	5.72772	349.828	N
Enterococcal bacteraemia	Infections and infestations	1	2359	30	1159654	16.3797	16.3862	2.23364	120.211	13.9753	3.98947	0.543812	29.2671	15.8836	2.16513	116.524	N
Melaena	Gastrointestinal disorders	1	2359	2528	1157156	0.19438	0.194038	0.0273099	1.37865	3.34491	-2.36069	FALSE	FALSE	0.194698	0.0274028	1.38334	N
Femoral neck fracture	Injury, poisoning and procedural complications	1	2359	548	1159136	0.8967	0.896656	0.126024	6.3797	0.0118842	-0.157	FALSE	FALSE	0.896888	0.126056	6.38135	N
Hyperglycaemia	Metabolism and nutrition disorders	1	2359	1562	1158122	0.314591	0.314301	0.0442257	2.23365	1.49437	-1.66644	FALSE	FALSE	0.31503	0.0443283	2.23883	N
Limb discomfort	Musculoskeletal and connective tissue disorders	1	2359	1250	1158434	0.393113	0.392856	0.0552707	2.79236	0.93717	-1.3452	FALSE	FALSE	0.393598	0.0553752	2.79764	N
Pulmonary haemorrhage	Respiratory, thoracic and mediastinal disorders	1	2359	418	1159266	1.17558	1.17565	0.165144	8.3694	0.0261702	0.232856	0.0327093	1.65769	1.17516	0.165075	8.36588	N
Lung infiltration malignant	Neoplasms benign, malignant and unspecified (incl cysts and polyps)	1	2359	44	1159640	11.168	11.1723	1.53861	81.1254	9.05216	3.45181	0.475371	25.0646	10.942	1.5069	79.4534	N
Hypersensitivity pneumonitis	Respiratory, thoracic and mediastinal disorders	1	2359	185	1159499	2.65617	2.65687	0.372114	18.9699	1.02726	1.4045	0.196711	10.0281	2.64727	0.370768	18.9013	N
Emphysema	Respiratory, thoracic and mediastinal disorders	1	2359	128	1159556	3.839	3.8402	0.536584	27.4833	2.08344	1.93243	0.270016	13.83	3.81699	0.533341	27.3172	N
IgA nephropathy	Renal and urinary disorders	1	2359	297	1159387	1.65452	1.65479	0.232228	11.7916	0.25812	0.724494	0.101673	5.16255	1.65232	0.231881	11.774	N
JC virus infection	Infections and infestations	1	2359	59	1159625	8.32867	8.33178	1.15387	60.1613	6.34159	3.03677	0.420564	21.9276	8.20653	1.13653	59.2569	N
Pneumonia pneumococcal	Infections and infestations	1	2359	300	1159384	1.63797	1.63824	0.229913	11.6733	0.247722	0.710042	0.0996481	5.05941	1.63585	0.229577	11.6563	N
Pancreatic carcinoma	Neoplasms benign, malignant and unspecified (incl cysts and polyps)	1	2359	543	1159141	0.904957	0.904916	0.127182	6.43857	0.00996825	-0.143801	FALSE	FALSE	0.905131	0.127213	6.4401	N
Pneumonia cryptococcal	Infections and infestations	1	2359	223	1159461	2.20355	2.20406	0.308972	15.7227	0.654554	1.13631	0.159291	8.10587	2.19818	0.308147	15.6807	N
Vertebral column mass	Musculoskeletal and connective tissue disorders	1	2359	3	1159681	163.797	163.866	17.0385	1575.97	121.353	6.94366	0.72199	66.7799	123.098	12.7995	1183.88	N
Pancreatic enzymes increased	Investigations	1	2359	69	1159615	7.12162	7.12421	0.988995	51.3192	5.18717	2.81438	0.390697	20.2733	7.03416	0.976495	50.6705	N
Hydrothorax	Respiratory, thoracic and mediastinal disorders	1	2359	2460	1157224	0.199753	0.199413	0.0280662	1.41685	3.21144	-2.32137	FALSE	FALSE	0.200078	0.0281597	1.42158	N
Subarachnoid haemorrhage	Nervous system disorders	1	2359	1402	1158282	0.350493	0.350218	0.0492762	2.48909	1.20421	-1.51064	FALSE	FALSE	0.350956	0.04938	2.49433	N
Road traffic accident	Injury, poisoning and procedural complications	1	2359	483	1159201	1.01737	1.01738	0.142957	7.24039	0.000296203	0.0247989	0.00348461	0.176486	1.01734	0.142951	7.24009	N
Hepatitis B DNA assay positive	Investigations	1	2359	12	1159672	40.9493	40.9662	5.32448	315.192	35.9761	5.24322	0.681475	40.341	37.8763	4.92287	291.418	N
Upper respiratory tract infection	Infections and infestations	1	2359	90	1159594	5.45991	5.4618	0.760716	39.2147	3.60331	2.43587	0.339266	17.4891	5.4109	0.753627	38.8492	N
Henoch-Schonlein purpura nephritis	Renal and urinary disorders	1	2359	32	1159652	15.356	15.3621	2.09825	112.472	13.0148	3.89927	0.532586	28.548	14.921	2.038	109.242	N
Blood pressure increased	Investigations	1	2359	3595	1156089	0.136687	0.136322	0.0191888	0.968458	5.46805	-2.86852	FALSE	FALSE	0.136928	0.0192741	0.972763	N
Asthenia	General disorders and administration site conditions	1	2359	1562	1158122	0.314591	0.314301	0.0442257	2.23365	1.49437	-1.66644	FALSE	FALSE	0.31503	0.0443283	2.23883	N
Toxic epidermal necrolysis	Skin and subcutaneous tissue disorders	1	2359	2208	1157476	0.222551	0.222221	0.0312748	1.57898	2.71985	-2.16552	FALSE	FALSE	0.222902	0.0313707	1.58382	N
Haemorrhagic ascites	Gastrointestinal disorders	1	2359	44	1159640	11.168	11.1723	1.53861	81.1254	9.05216	3.45181	0.475371	25.0646	10.942	1.5069	79.4534	N
Central nervous system neoplasm	Neoplasms benign, malignant and unspecified (incl cysts and polyps)	1	2359	2	1159682	245.696	245.799	22.2797	2711.77	162.467	7.3587	0.667006	81.1844	164.131	14.8771	1810.76	N
Hypersensitivity	Immune system disorders	1	2359	1933	1157751	0.254212	0.253896	0.0357304	1.80415	2.19045	-1.97371	FALSE	FALSE	0.254597	0.0358291	1.80914	N
Blood test abnormal	Investigations	1	2359	40	1159644	12.2848	12.2896	1.68875	89.4349	10.1137	3.58611	0.49278	26.0972	12.0095	1.65028	87.3971	N
Bell's palsy	Nervous system disorders	1	2359	95	1159589	5.17254	5.17431	0.721086	37.1294	3.33108	2.3587	0.328706	16.9254	5.12908	0.714783	36.8048	N
Vascular pseudoaneurysm	Injury, poisoning and procedural complications	1	2359	193	1159491	2.54607	2.54673	0.356765	18.1795	0.934149	1.34375	0.188243	9.5922	2.5381	0.355557	18.1179	N
Delirium	Psychiatric disorders	1	2359	2776	1156908	0.177014	0.176665	0.0248657	1.25517	3.83406	-2.49565	FALSE	FALSE	0.177311	0.0249565	1.25975	N
Retinopathy	Eye disorders	1	2359	189	1159495	2.59996	2.60063	0.364278	18.5663	0.979555	1.37381	0.192433	9.80781	2.59153	0.363003	18.5013	N
Vascular device infection	Infections and infestations	1	2359	190	1159494	2.58627	2.58694	0.36237	18.4681	0.967993	1.36623	0.191377	9.75348	2.57797	0.361113	18.404	N
Retinitis	Infections and infestations	1	2359	25	1159659	19.6557	19.6636	2.66324	145.182	17.0259	4.24322	0.574704	31.3291	18.9381	2.56499	139.826	N
Blood cholesterol esterase increased	Investigations	1	2359	107	1159577	4.59244	4.59397	0.640947	32.9271	2.78443	2.18877	0.305376	15.688	4.55918	0.636094	32.6778	N
Pneumonia streptococcal	Infections and infestations	1	2359	25	1159659	19.6557	19.6636	2.66324	145.182	17.0259	4.24322	0.574704	31.3291	18.9381	2.56499	139.826	N
Hepatic enzyme increased	Investigations	1	2359	895	1158789	0.549041	0.54885	0.0771934	3.90235	0.370271	-0.863693	FALSE	FALSE	0.549544	0.0772911	3.90729	N
Staphylococcal sepsis	Infections and infestations	1	2359	223	1159461	2.20355	2.20406	0.308972	15.7227	0.654554	1.13631	0.159291	8.10587	2.19818	0.308147	15.6807	N
JC polyomavirus test positive	Investigations	1	2359	5	1159679	98.2783	98.3195	11.4819	841.912	80.2408	6.3587	0.742577	54.4496	82.0653	9.58369	702.726	N
Pleurisy	Respiratory, thoracic and mediastinal disorders	1	2359	416	1159268	1.18123	1.18131	0.165937	8.40974	0.0277484	0.239759	0.0336786	1.70685	1.1808	0.165865	8.4061	N
Blood bilirubin increased	Investigations	1	2359	1205	1158479	0.407794	0.407543	0.0573353	2.89684	0.860193	-1.29235	FALSE	FALSE	0.408285	0.0574397	2.90211	N
Aphthous ulcer	Gastrointestinal disorders	1	2359	43	1159641	11.4277	11.4321	1.57359	83.0547	9.29931	3.48423	0.47959	25.313	11.1907	1.54036	81.3008	N
Meningioma	Neoplasms benign, malignant and unspecified (incl cysts and polyps)	1	2359	74	1159610	6.64043	6.64282	0.923046	47.8059	4.72744	2.71484	0.377238	19.5377	6.56522	0.912264	47.2474	N
Hypoglycaemic encephalopathy	Nervous system disorders	1	2359	318	1159366	1.54526	1.54549	0.216935	11.0103	0.191848	0.62625	0.0879048	4.46152	1.54355	0.216663	10.9965	N
Hypotension	Vascular disorders	1	2359	2364	1157320	0.207864	0.207529	0.0292079	1.47454	3.02357	-2.26396	FALSE	FALSE	0.208199	0.0293023	1.4793	N
Shock symptom	Vascular disorders	1	2359	229	1159455	2.14581	2.1463	0.30091	15.3089	0.609298	1.09817	0.153963	7.83293	2.14083	0.300143	15.2699	N
Abdominal distension	Gastrointestinal disorders	1	2359	334	1159350	1.47123	1.47143	0.206571	10.4812	0.150527	0.555645	0.0780057	3.95793	1.46983	0.206345	10.4698	N
Metastases to peritoneum	Neoplasms benign, malignant and unspecified (incl cysts and polyps)	1	2359	173	1159511	2.84041	2.84119	0.397784	20.2934	1.1858	1.50072	0.210109	10.719	2.82984	0.396193	20.2123	N
Staphylococcal infection	Infections and infestations	1	2359	521	1159163	0.94317	0.943146	0.132545	6.71109	0.00341924	-0.0842439	FALSE	FALSE	0.943279	0.132564	6.71204	N
Glossitis	Gastrointestinal disorders	1	2359	54	1159630	9.09984	9.10328	1.2588	65.8324	7.07898	3.1623	0.437282	22.8689	8.95257	1.23796	64.7425	N
Extranodal marginal zone B-cell lymphomas (low grade B-cell)	Neoplasms benign, malignant and unspecified (incl cysts and polyps)	1	2359	113	1159571	4.3486	4.35002	0.607205	31.1635	2.55619	2.11077	0.294636	15.1216	4.31922	0.602907	30.9429	N
SARS-CoV-2 antibody test negative	Investigations	1	2359	0	1159684	0	0	0	0	0	0	0	0	0	0	0	N
Urticaria	Skin and subcutaneous tissue disorders	1	2359	3475	1156209	0.141408	0.141044	0.0198533	1.00201	5.2273	-2.81955	FALSE	FALSE	0.141655	0.0199393	1.00635	N
Drug reaction with eosinophilia and systemic symptoms	Skin and subcutaneous tissue disorders	1	2359	3106	1156578	0.158207	0.15785	0.0222183	1.12145	4.48959	-2.65764	FALSE	FALSE	0.158478	0.0223067	1.12591	N
Drug-induced liver injury	Hepatobiliary disorders	1	2359	5119	1154565	0.0959937	0.0956104	0.0134594	0.679182	8.54935	-3.37827	FALSE	FALSE	0.0961702	0.0135382	0.683159	N
Metabolic acidosis	Metabolism and nutrition disorders	1	2359	418	1159266	1.17558	1.17565	0.165144	8.3694	0.0261702	0.232856	0.0327093	1.65769	1.17516	0.165075	8.36588	N
Breast cancer	Neoplasms benign, malignant and unspecified (incl cysts and polyps)	1	2359	1137	1158547	0.432183	0.431942	0.0607649	3.07042	0.746095	-1.20862	FALSE	FALSE	0.432681	0.060869	3.07567	N
Supraventricular tachycardia	Cardiac disorders	1	2359	209	1159475	2.35116	2.35173	0.329576	16.781	0.772921	1.22942	0.172293	8.77265	2.34472	0.328594	16.731	N
Immunosuppression	Immune system disorders	1	2359	155	1159529	3.17027	3.17119	0.443694	22.6653	1.47637	1.65826	0.232014	11.852	3.15636	0.441618	22.5593	N
Hepatocellular carcinoma	Neoplasms benign, malignant and unspecified (incl cysts and polyps)	1	2359	1193	1158491	0.411896	0.411646	0.0579122	2.92603	0.839855	-1.27792	FALSE	FALSE	0.412388	0.0580165	2.9313	N
Infection susceptibility increased	Infections and infestations	1	2359	61	1159623	8.0556	8.05859	1.11664	58.1573	6.08039	2.98947	0.414236	21.5744	7.9418	1.10046	57.3145	N
Cardiotoxicity	Cardiac disorders	1	2359	146	1159538	3.3657	3.3667	0.470865	24.072	1.65171	1.74399	0.243914	12.4696	3.3496	0.468474	23.9497	N
Candida sepsis	Infections and infestations	1	2359	58	1159626	8.47227	8.47544	1.17343	61.216	6.47893	3.06102	0.423802	22.109	8.34562	1.15546	60.2784	N
Laryngitis	Infections and infestations	1	2359	21	1159663	23.3996	23.4091	3.14745	174.104	20.4681	4.48423	0.602924	33.3513	22.3814	3.00928	166.461	N
Otitis media acute	Infections and infestations	1	2359	15	1159669	32.7594	32.7729	4.3272	248.212	28.866	4.94366	0.65274	37.4418	30.7745	4.06333	233.077	N
Acute respiratory failure	Respiratory, thoracic and mediastinal disorders	1	2359	480	1159204	1.02373	1.02374	0.143849	7.28576	0.000549251	0.033769	0.00474498	0.240327	1.02368	0.143841	7.28533	N
Cough	Respiratory, thoracic and mediastinal disorders	1	2359	2157	1157527	0.227812	0.227485	0.0320153	1.6164	2.62104	-2.13182	FALSE	FALSE	0.22817	0.0321117	1.62127	N
Vomiting	Gastrointestinal disorders	1	2359	5646	1154038	0.0870336	0.0866466	0.0121977	0.615495	9.62192	-3.51961	FALSE	FALSE	0.0871952	0.0122749	0.619393	N
Acute myeloid leukaemia	Neoplasms benign, malignant and unspecified (incl cysts and polyps)	1	2359	1127	1158557	0.436017	0.435778	0.0613042	3.09771	0.729566	-1.19589	FALSE	FALSE	0.436517	0.0614082	3.10297	N
Nausea	Gastrointestinal disorders	1	2359	7514	1152170	0.0653968	0.0650006	0.00915088	0.461713	13.4418	-3.9319	FALSE	FALSE	0.0655212	0.00922416	0.46541	N
Malignant melanoma	Neoplasms benign, malignant and unspecified (incl cysts and polyps)	1	2359	73	1159611	6.73139	6.73382	0.935523	48.4695	4.81431	2.73421	0.379861	19.6806	6.65394	0.924425	47.8945	N
Infective aneurysm	Infections and infestations	1	2359	58	1159626	8.47227	8.47544	1.17343	61.216	6.47893	3.06102	0.423802	22.109	8.34562	1.15546	60.2784	N
Chronic hepatitis C	Infections and infestations	1	2359	20	1159664	24.5696	24.5796	3.29731	183.227	21.534	4.55134	0.610556	33.9277	23.4472	3.14541	174.786	N
Cardiopulmonary failure	Cardiac disorders	1	2359	1989	1157695	0.247055	0.246735	0.0347232	1.75325	2.29752	-2.01489	FALSE	FALSE	0.247433	0.0348214	1.7582	N
Chronic lymphocytic leukaemia	Neoplasms benign, malignant and unspecified (incl cysts and polyps)	1	2359	49	1159635	10.0284	10.0322	1.38471	72.6834	7.9659	3.29981	0.45546	23.9071	9.84783	1.35926	71.3475	N
Chronic obstructive pulmonary disease	Respiratory, thoracic and mediastinal disorders	1	2359	224	1159460	2.19371	2.19422	0.307599	15.6522	0.646799	1.12988	0.158393	8.05987	2.18841	0.306784	15.6107	N
Diverticulitis	Infections and infestations	1	2359	552	1159132	0.890202	0.890155	0.125112	6.33336	0.0135245	-0.167474	FALSE	FALSE	0.890401	0.125146	6.33511	N
Oral lichen planus	Gastrointestinal disorders	1	2359	12	1159672	40.9493	40.9662	5.32448	315.192	35.9761	5.24322	0.681475	40.341	37.8763	4.92287	291.418	N
Palmar erythema	Skin and subcutaneous tissue disorders	1	2359	30	1159654	16.3797	16.3862	2.23364	120.211	13.9753	3.98947	0.543812	29.2671	15.8836	2.16513	116.524	N
Sustained viral response	Investigations	1	2359	3	1159681	163.797	163.866	17.0385	1575.97	121.353	6.94366	0.72199	66.7799	123.098	12.7995	1183.88	N
Disseminated cytomegaloviral infection	Infections and infestations	1	2359	2	1159682	245.696	245.799	22.2797	2711.77	162.467	7.3587	0.667006	81.1844	164.131	14.8771	1810.76	N
Prinzmetal angina	Cardiac disorders	1	2359	382	1159302	1.28637	1.28649	0.180673	9.16044	0.0636039	0.362462	0.0509039	2.58091	1.28562	0.180551	9.15425	N
Listeria encephalitis	Infections and infestations	1	2359	11	1159673	44.672	44.6905	5.76733	346.302	39.1369	5.3587	0.691543	41.5241	41.0326	5.29528	317.958	N
Listeriosis	Infections and infestations	1	2359	98	1159586	5.0142	5.0159	0.69923	35.9814	3.18144	2.31431	0.32262	16.6016	4.97365	0.69334	35.6783	N
Clostridial infection	Infections and infestations	1	2359	324	1159360	1.51664	1.51686	0.212929	10.8058	0.1755	0.599366	0.084136	4.26975	1.51505	0.212675	10.7929	N
Immune and associated conditions NEC	Immune system disorders	1	2359	1259	1158425	0.390303	0.390045	0.0548755	2.77236	0.952692	-1.35555	FALSE	FALSE	0.390787	0.0549799	2.77764	N
Cardiomyopathy	Cardiac disorders	1	2359	983	1158701	0.49989	0.499678	0.0702844	3.55239	0.500246	-0.998852	FALSE	FALSE	0.500398	0.0703858	3.55751	N
Ovarian cancer	Neoplasms benign, malignant and unspecified (incl cysts and polyps)	1	2359	658	1159026	0.746796	0.746688	0.104977	5.31109	0.0857684	-0.420473	FALSE	FALSE	0.74718	0.105046	5.31459	N
Polyarthritis	Musculoskeletal and connective tissue disorders	1	2359	225	1159459	2.18396	2.18446	0.306237	15.5823	0.63913	1.12348	0.1575	8.01408	2.17872	0.305432	15.5414	N
Ventricular fibrillation	Cardiac disorders	1	2359	818	1158866	0.600723	0.600554	0.0844567	4.27041	0.265246	-0.734058	FALSE	FALSE	0.601211	0.084549	4.27508	N
Rhegmatogenous retinal detachment	Eye disorders	1	2359	32	1159652	15.356	15.3621	2.09825	112.472	13.0148	3.89927	0.532586	28.548	14.921	2.038	109.242	N
Stenotrophomonas infection	Infections and infestations	1	2359	67	1159617	7.3342	7.33689	1.01809	52.8734	5.39042	2.8562	0.396336	20.5833	7.24105	1.00479	52.1828	N
Small intestine carcinoma	Neoplasms benign, malignant and unspecified (incl cysts and polyps)	1	2359	66	1159618	7.44533	7.44806	1.03329	53.6864	5.49668	2.87757	0.399214	20.7418	7.34913	1.01956	52.9733	N
Small intestinal perforation	Gastrointestinal disorders	1	2359	593	1159091	0.828653	0.828581	0.116472	5.89454	0.035389	-0.270657	FALSE	FALSE	0.828942	0.116522	5.89711	N
Blindness	Eye disorders	1	2359	216	1159468	2.27496	2.2755	0.318942	16.2346	0.711369	1.18211	0.165689	8.43381	2.26909	0.318043	16.1889	N
Urinary tract infection fungal	Infections and infestations	1	2359	9	1159675	54.5991	54.6218	6.91724	431.319	47.356	5.62173	0.71193	44.3919	49.2392	6.23559	388.816	N
Cytomegalovirus colitis	Infections and infestations	1	2359	91	1159593	5.39991	5.40177	0.752445	38.7791	3.54641	2.4201	0.33711	17.3738	5.35208	0.745524	38.4224	N
Aspartate aminotransferase increased	Investigations	1	2359	2602	1157082	0.188851	0.188508	0.0265318	1.33934	3.4905	-2.4023	FALSE	FALSE	0.189163	0.0266241	1.344	N
Large intestinal ulcer	Gastrointestinal disorders	1	2359	222	1159462	2.21348	2.21399	0.310358	15.7939	0.662397	1.14276	0.160193	8.15208	2.20803	0.309523	15.7514	N
Cytomegalovirus gastritis	Infections and infestations	1	2359	40	1159644	12.2848	12.2896	1.68875	89.4349	10.1137	3.58611	0.49278	26.0972	12.0095	1.65028	87.3971	N
Encephalitis cytomegalovirus	Infections and infestations	1	2359	35	1159649	14.0398	14.0453	1.92336	102.565	11.7749	3.77374	0.516775	27.5576	13.6775	1.873	99.8799	N
Ileal ulcer	Gastrointestinal disorders	1	2359	96	1159588	5.11866	5.12041	0.713651	36.7387	3.28013	2.34375	0.326657	16.8163	5.0762	0.707489	36.4215	N
Deafness traumatic	Injury, poisoning and procedural complications	1	2359	148	1159536	3.32021	3.3212	0.464543	23.7445	1.61072	1.72449	0.241209	12.3291	3.30464	0.462228	23.6261	N
Recurrent cancer	Neoplasms benign, malignant and unspecified (incl cysts and polyps)	1	2359	63	1159621	7.79987	7.80275	1.08174	56.2825	5.83577	2.94366	0.408096	21.2331	7.69362	1.06661	55.4953	N
Gastric cancer recurrent	Neoplasms benign, malignant and unspecified (incl cysts and polyps)	1	2359	24	1159660	20.4746	20.4829	2.76977	151.474	17.7829	4.29981	0.581436	31.7977	19.6957	2.66332	145.652	N
Lung carcinoma cell type unspecified recurrent	Neoplasms benign, malignant and unspecified (incl cysts and polyps)	1	2359	47	1159637	10.4551	10.4591	1.44242	75.8403	8.37299	3.3587	0.463199	24.3543	10.2582	1.4147	74.3829	N
Diffuse large B-cell lymphoma recurrent	Neoplasms benign, malignant and unspecified (incl cysts and polyps)	1	2359	66	1159618	7.44533	7.44806	1.03329	53.6864	5.49668	2.87757	0.399214	20.7418	7.34913	1.01956	52.9733	N
Diffuse alveolar damage	Respiratory, thoracic and mediastinal disorders	1	2359	110	1159574	4.4672	4.46867	0.62362	32.021	2.66706	2.14925	0.299936	15.4008	4.43596	0.619056	31.7867	N
Campylobacter sepsis	Infections and infestations	1	2359	11	1159673	44.672	44.6905	5.76733	346.302	39.1369	5.3587	0.691543	41.5241	41.0326	5.29528	317.958	N
Circulatory collapse	Vascular disorders	1	2359	558	1159126	0.88063	0.880579	0.123768	6.26511	0.0161595	-0.183042	FALSE	FALSE	0.880844	0.123805	6.26699	N
Necrotising colitis	Gastrointestinal disorders	1	2359	90	1159594	5.45991	5.4618	0.760716	39.2147	3.60331	2.43587	0.339266	17.4891	5.4109	0.753627	38.8492	N
Cardiac dysfunction	Cardiac disorders	1	2359	1049	1158635	0.468438	0.468213	0.0658627	3.32849	0.603163	-1.09251	FALSE	FALSE	0.468944	0.0659656	3.33369	N
Bradycardia	Cardiac disorders	1	2359	3589	1156095	0.136916	0.13655	0.019221	0.970082	5.456	-2.86611	FALSE	FALSE	0.137156	0.0193063	0.97439	N
Walking disability	Social circumstances	1	2359	1503	1158181	0.32694	0.326655	0.045963	2.32151	1.38647	-1.61093	FALSE	FALSE	0.327388	0.0460661	2.32672	N
Mucormycosis	Infections and infestations	1	2359	142	1159542	3.4605	3.46155	0.48404	24.7548	1.73746	1.78379	0.249433	12.7565	3.4433	0.481488	24.6243	N
Pseudomembranous colitis	Infections and infestations	1	2359	574	1159110	0.856083	0.856022	0.120322	6.09009	0.024164	-0.223756	FALSE	FALSE	0.856333	0.120366	6.09231	N
Colitis erosive	Gastrointestinal disorders	1	2359	4	1159680	122.848	122.9	13.7309	1100.02	96.6852	6.62173	0.73981	59.2684	98.4783	11.0024	881.438	N
Systemic candida	Infections and infestations	1	2359	212	1159472	2.31788	2.31844	0.324933	16.5424	0.745931	1.20895	0.169436	8.62605	2.3117	0.323987	16.4943	N
Skin necrosis	Skin and subcutaneous tissue disorders	1	2359	197	1159487	2.49437	2.49501	0.349556	17.8085	0.890906	1.31431	0.184137	9.38105	2.48683	0.34841	17.7501	N
Pneumonia fungal	Infections and infestations	1	2359	308	1159376	1.59543	1.59568	0.223958	11.369	0.221558	0.672199	0.0943451	4.78935	1.5935	0.223652	11.3535	N
Fungal sepsis	Infections and infestations	1	2359	28	1159656	17.5497	17.5567	2.38771	129.094	15.0689	4.08568	0.555652	30.0418	16.979	2.30914	124.846	N
Endophthalmitis	Infections and infestations	1	2359	383	1159301	1.28301	1.28313	0.180203	9.13646	0.0622838	0.3587	0.0503759	2.55411	1.28227	0.180082	9.13035	N
Transient ischaemic attack	Nervous system disorders	1	2359	458	1159226	1.07291	1.07294	0.150747	7.63662	0.00494543	0.101312	0.0142342	0.721085	1.07275	0.15072	7.63527	N
Subdural haematoma	Injury, poisoning and procedural complications	1	2359	1891	1157793	0.259858	0.259544	0.0365249	1.84431	2.11044	-1.94203	FALSE	FALSE	0.260249	0.0366241	1.84932	N
Full blood count abnormal	Investigations	1	2359	51	1159633	9.63513	9.63879	1.33144	69.7788	7.59043	3.24322	0.447998	23.4789	9.46907	1.308	68.5501	N
Muscle tone abnormal	Nervous system disorders	1	2359	2476	1157208	0.198462	0.198122	0.0278845	1.40768	3.24282	-2.33072	FALSE	FALSE	0.198785	0.0279779	1.41239	N
Steroid diabetes	Metabolism and nutrition disorders	1	2359	310	1159374	1.58513	1.58538	0.222518	11.2954	0.215359	0.662891	0.0930407	4.72293	1.58325	0.222219	11.2803	N
Pemphigoid	Skin and subcutaneous tissue disorders	1	2359	2985	1156699	0.16462	0.164266	0.0231211	1.16705	4.2487	-2.60034	FALSE	FALSE	0.1649	0.0232103	1.17155	N
Immune effector cell-associated neurotoxicity syndrome	Nervous system disorders	1	2359	174	1159510	2.82409	2.82486	0.39551	20.1761	1.17163	1.49245	0.208959	10.6596	2.81367	0.393942	20.0961	N
Coronavirus pneumonia	Infections and infestations	1	2359	45	1159639	10.9198	10.924	1.50515	79.2838	8.81584	3.4201	0.471234	24.8222	10.7042	1.47486	77.6881	N
Parvovirus B19 infection	Infections and infestations	1	2359	37	1159647	13.2809	13.2861	1.82211	96.8764	11.0577	3.69573	0.506849	26.9478	12.9577	1.77707	94.4819	N
Parvovirus infection	Infections and infestations	1	2359	6	1159678	81.8986	81.9329	9.85987	680.84	68.4954	6.13631	0.738448	50.9911	70.3416	8.46497	584.52	N
Apoptotic colonopathy	Gastrointestinal disorders	1	2359	0	1159684	0	0	0	0	0	0	0	0	0	0	0	N
Ventricular tachycardia	Cardiac disorders	1	2359	981	1158703	0.500909	0.500697	0.0704277	3.55965	0.497194	-0.995917	FALSE	FALSE	0.501417	0.070529	3.56476	N
Immune thrombocytopenia	Blood and lymphatic system disorders	1	2359	1169	1158515	0.420352	0.420106	0.0591013	2.98622	0.799432	-1.24863	FALSE	FALSE	0.420847	0.0592056	2.99148	N
Bacterial sepsis	Infections and infestations	1	2359	122	1159562	4.0278	4.02908	0.562766	28.846	2.25781	2.00115	0.279512	14.3271	4.00318	0.559148	28.6605	N
Colon cancer	Neoplasms benign, malignant and unspecified (incl cysts and polyps)	1	2359	1398	1158286	0.351496	0.351221	0.0494172	2.49622	1.19706	-1.50652	FALSE	FALSE	0.35196	0.0495211	2.50147	N
Herpes zoster oticus	Infections and infestations	1	2359	120	1159564	4.09493	4.09624	0.57207	29.3307	2.32004	2.0248	0.282778	14.4983	4.06935	0.568314	29.1381	N
Pneumocystis jirovecii infection	Infections and infestations	1	2359	16	1159668	30.712	30.7246	4.07283	231.78	27.0541	4.8562	0.643734	36.6342	28.9642	3.83947	218.5	N
Klebsiella sepsis	Infections and infestations	1	2359	38	1159646	12.9314	12.9364	1.77538	94.2621	10.7268	3.65826	0.502055	26.6562	12.6254	1.7327	91.996	N
Crohn's disease	Gastrointestinal disorders	1	2359	221	1159463	2.22349	2.22401	0.311756	15.8657	0.67033	1.14925	0.161099	8.1985	2.21798	0.310911	15.8226	N
Leukoencephalopathy	Nervous system disorders	1	2359	505	1159179	0.973053	0.973041	0.136739	6.92423	0.000745126	-0.0393315	FALSE	FALSE	0.973106	0.136748	6.92469	N
Weight loss diet	Surgical and medical procedures	1	2359	861	1158823	0.570722	0.57054	0.0802406	4.05675	0.322754	-0.807882	FALSE	FALSE	0.57122	0.0803362	4.06158	N
Pneumothorax	Respiratory, thoracic and mediastinal disorders	1	2359	1288	1158396	0.381515	0.381253	0.0536395	2.70983	1.00298	-1.38837	FALSE	FALSE	0.381995	0.0537439	2.7151	N
Haemolytic anaemia	Blood and lymphatic system disorders	1	2359	662	1159022	0.742283	0.742174	0.104343	5.27893	0.0893939	-0.429203	FALSE	FALSE	0.742672	0.104413	5.28248	N
Oedema	General disorders and administration site conditions	1	2359	1264	1158420	0.388759	0.3885	0.0546583	2.76138	0.961333	-1.36126	FALSE	FALSE	0.389242	0.0547628	2.76665	N
Herpes simplex encephalitis	Infections and infestations	1	2359	34	1159650	14.4527	14.4584	1.97832	105.668	12.1645	3.81438	0.521917	27.877	14.0683	1.92495	102.817	N
Plasmablastic lymphoma	Neoplasms benign, malignant and unspecified (incl cysts and polyps)	1	2359	38	1159646	12.9314	12.9364	1.77538	94.2621	10.7268	3.65826	0.502055	26.6562	12.6254	1.7327	91.996	N
Duodenal ulcer haemorrhage	Gastrointestinal disorders	1	2359	517	1159167	0.950467	0.950446	0.133569	6.76314	0.00257753	-0.0731462	FALSE	FALSE	0.950563	0.133586	6.76397	N
Duodenal ulcer	Gastrointestinal disorders	1	2359	625	1159059	0.786226	0.786136	0.110514	5.59212	0.0580631	-0.346357	FALSE	FALSE	0.786568	0.110575	5.59519	N
Arterial occlusive disease	Vascular disorders	1	2359	84	1159600	5.8499	5.85196	0.814427	42.0484	3.97383	2.53427	0.352699	18.2097	5.79284	0.8062	41.6237	N
Lymphocyte count increased	Investigations	1	2359	76	1159608	6.46568	6.46799	0.899065	46.5316	4.56064	2.67688	0.372091	19.2578	6.3947	0.888876	46.0043	N
Lymphocyte count abnormal	Investigations	1	2359	10	1159674	49.1392	49.1596	6.2903	384.189	42.8727	5.48423	0.701745	42.86	44.7629	5.72772	349.828	N
Lymph node abscess	Infections and infestations	1	2359	9	1159675	54.5991	54.6218	6.91724	431.319	47.356	5.62173	0.71193	44.3919	49.2392	6.23559	388.816	N
Deep vein thrombosis	Vascular disorders	1	2359	2692	1156992	0.182538	0.182191	0.0256431	1.29444	3.668	-2.45134	FALSE	FALSE	0.182841	0.0257346	1.29906	N
Colitis ulcerative	Gastrointestinal disorders	1	2359	1159	1158525	0.423979	0.423735	0.0596114	3.01203	0.782694	-1.23625	FALSE	FALSE	0.424475	0.0597156	3.01729	N
Paraneoplastic pemphigus	Skin and subcutaneous tissue disorders	1	2359	21	1159663	23.3996	23.4091	3.14745	174.104	20.4681	4.48423	0.602924	33.3513	22.3814	3.00928	166.461	N
Behcet's syndrome	Vascular disorders	1	2359	104	1159580	4.72492	4.7265	0.659265	33.8859	2.90886	2.22942	0.310965	15.9835	4.68944	0.654096	33.6203	N
Inflammatory bowel disease	Gastrointestinal disorders	1	2359	64	1159620	7.67799	7.68082	1.06509	55.3897	5.7192	2.92129	0.405093	21.0667	7.57525	1.05045	54.6284	N
Idiopathic interstitial pneumonia	Respiratory, thoracic and mediastinal disorders	1	2359	68	1159616	7.22635	7.22899	1.00333	52.0847	5.28729	2.83514	0.393497	20.4271	7.13611	0.990441	51.4155	N
Adverse event following immunisation	Injury, poisoning and procedural complications	1	2359	374	1159310	1.31388	1.31401	0.184529	9.35696	0.0748092	0.392915	0.0551778	2.79791	1.31304	0.184393	9.35006	N
Herpes virus infection	Infections and infestations	1	2359	100	1159584	4.91392	4.91557	0.68538	35.2547	3.08682	2.28545	0.318661	16.3913	4.87516	0.679746	34.9649	N
Prostate cancer	Neoplasms benign, malignant and unspecified (incl cysts and polyps)	1	2359	1024	1158660	0.479875	0.479654	0.0674706	3.4099	0.5637	-1.05775	FALSE	FALSE	0.480382	0.067573	3.41507	N
Hepatitis viral	Infections and infestations	1	2359	17	1159667	28.9054	28.9172	3.84668	217.384	25.4437	4.77374	0.63502	35.8864	27.3551	3.63887	205.641	N
Cystitis viral	Infections and infestations	1	2359	48	1159636	10.2373	10.2412	1.41298	74.2283	8.16525	3.32895	0.459294	24.1282	10.0488	1.38643	72.8336	N
Prurigo	Skin and subcutaneous tissue disorders	1	2359	36	1159648	13.6498	13.6551	1.87137	99.6398	11.4066	3.73421	0.511754	27.2481	13.3079	1.82378	97.1059	N
Cystitis haemorrhagic	Renal and urinary disorders	1	2359	532	1159152	0.923668	0.923636	0.129809	6.57201	0.00629909	-0.11433	FALSE	FALSE	0.923811	0.129833	6.57326	N
Rash pruritic	Skin and subcutaneous tissue disorders	1	2359	207	1159477	2.37387	2.37445	0.332746	16.944	0.791444	1.24322	0.17422	8.87156	2.36727	0.331739	16.8927	N
Cataract	Eye disorders	1	2359	1321	1158363	0.371985	0.371718	0.0522991	2.64201	1.06067	-1.42484	FALSE	FALSE	0.37246	0.0524034	2.64728	N
Marasmus	Metabolism and nutrition disorders	1	2359	308	1159376	1.59543	1.59568	0.223958	11.369	0.221558	0.672199	0.0943451	4.78935	1.5935	0.223652	11.3535	N
